# Supplementary material for: Toxic anti-phage defense proteins inhibited by intragenic antitoxin proteins
Source: bioRxiv. 2023 May 2:2023.05.02.539157. Preprint. [Version 1] doi: 10.1101/2023.05.02.539157 (PMC10327210; doi:10.1101/2023.05.02.539157)
Supplement: Supplement 2 [file media-2.xlsx]

## Sheet: Sheet1
Assembly_ID	Taxonomy(provided by GTDB)	Gene_ID(predicted by prokka)	Rpn amino acid sequences	Pfam domain(predicted by interproscan)	GOG_ID of genes upstream(predicted by eggNOG-mapper)	COG_ID of genes downstream(predicted by eggNOG-mapper)
GCA_000010565.1	d__Bacteria;p__Firmicutes_B;c__Desulfotomaculia;o__Desulfotomaculales;f__Pelotomaculaceae;g__Pelotomaculum;s__Pelotomaculum thermopropionicum	GCA_000010565.1_00190	LAEYDLIIKALAERYMDKIAAFIRGVEVSVEQIEDKDKEAVAVQRTSDALVKVREDGYEYLMLVEFQARPDRKMARRLLEYTAMHHRRYEKPVYPVVINLTGSGRRDERYIVECLDLTVIDFSYRQINLEDIAGRDLLYRGPVGLLPLAPLMRQEETPEAVLEKCASRFESEVQGEEERATLYLALGVLAALKIQKGLVQKILEVSKMENSPFFDGIREEWEARGRGEGIVESILEALEENTGQRPAGLKESLSAVKDGELLKKILRRAVKARTLEDFELALKELMPN	PF04754	COG1948,COG1572,2974N,2EEBI,2CGVY,arCOG07672,-,COG0629,COG0582,COG1910,2DDMR,-	-,COG1961,COG3546,2E34J,29TWV,2AUKD,COG4632,COG1595,COG2919,COG1098,COG0248,COG2208
GCA_000010565.1	d__Bacteria;p__Firmicutes_B;c__Desulfotomaculia;o__Desulfotomaculales;f__Pelotomaculaceae;g__Pelotomaculum;s__Pelotomaculum thermopropionicum	GCA_000010565.1_00205	LAEYDLIIKVLVERYMDKIASFVRGVPVAVEQIEDKDKEAVAVQRTSDALVKVREDGYEYLMLVEFQARPDRKMARRLLEYTAMHHCRHEKPVYPVIINLTGGSLQDGWYTFECLDLTVVNFNYRQINLQDIAGRELLYRGPVGLLPLAPLMSHDEPPEKVLDKCARRLQSEVEAEDDRALLYLALAALASLKYPKDLILRVLEVSRLENIPLFDGIREEWEAKGRIEGKNEGKIEGMVEMLFDLVEARFGEVPDELRNRLVVLKGHEEIKRAMRKAISAETIEEYMARLEH	PF04754	COG4632,COG1595,COG2919,COG1098,COG0248,COG2208,COG2181,COG1572	COG4733,COG0659,COG0037,COG0465,COG0105,COG2759,COG0840
GCA_000010565.1	d__Bacteria;p__Firmicutes_B;c__Desulfotomaculia;o__Desulfotomaculales;f__Pelotomaculaceae;g__Pelotomaculum;s__Pelotomaculum thermopropionicum	GCA_000010565.1_00384	LAVFSYDHERDEPDSFELGFSFLDVLRFRFFKLELKKLSWRNYIHSDNPIAAALLSKMGFGAGERVRVKVEFMRMLVRLKLDPARMELIAGFFETYLILNHQEEEEFYRELDRIDQKEALAIMQVTTSWHEKGKIEGKIEGFGRPGGLVPLGFLRCMRQRVRRFGLKGRS		COG0203,COG1122,COG1122,COG0619,COG0101,COG0102,COG0103,COG1708,2ETN3,2EUME,28NMK,COG0860,COG2002,COG1848,COG2801,COG2801	COG1109,COG1109,2EXNT,-,COG2002,COG1569,COG4636,-,COG4743,COG1266,COG0644,COG0673,COG0110,COG0677,COG1215
GCA_000010565.1	d__Bacteria;p__Firmicutes_B;c__Desulfotomaculia;o__Desulfotomaculales;f__Pelotomaculaceae;g__Pelotomaculum;s__Pelotomaculum thermopropionicum	GCA_000010565.1_02209	MNKDQVDHDRLFKQLLETFFAEFMELFFPEAAQATDLEYVKFLQQELFTDITAGEKHRADIIVETRLKDEPGLILVHVEPQSYIQKEFNERMFIYFSRLYEKYRRKILPVAVFTYDHIRNEPDSFEIGFSFLDVLRFHFYKLELKKLHWRDYIRSDNPVAAALLSKMGFRPEERVQVKLEFMRMLARMKLDPARTELIGGFFETYLKLNRQEEEEFYRELGKIDKKEVELIMQITTSWHEKGRMEGRLEGRLEGRLEGRLEGEARGKVEKAQEIICEYLKVRFGLDTSGIREKVRQLTDQEVLDRLLKELFAANSAEEAREVLRSAAGEALQ	PF04754	COG1345,COG1699,COG1551,COG1708,COG0388,COG3344,-,COG1344,COG1787	COG2445,COG1708,COG1708,COG1943,2DFQM,COG1344,COG1256,2BI8R,COG2747,COG2201,COG0643,COG0835
GCA_000010565.1	d__Bacteria;p__Firmicutes_B;c__Desulfotomaculia;o__Desulfotomaculales;f__Pelotomaculaceae;g__Pelotomaculum;s__Pelotomaculum thermopropionicum	GCA_000010565.1_02419	MVNDRTDHDRLFKELLQTFFSEFMYLFFPAACQAIDFSHLRFLQQEVFTDITAGEKNLVDILVETRLKQEPGMILVHVETQAYAQRDFHERMFRYFSRLYKKYRCRILPVAVFSYDQPRDEEDSFNIEFPFLEVLRFRFYKLELRKLQWRDYAAGDNPVAAALLSKMGFKAEERVKVRLEFMRMLARMKLDPARAELLGGFFEAYLKLNRKEEEEFSLELGKINREEAEAIMQITTSWHEKGRAEGIKEGIKEGKLETARAALKKGLPEDVVAEITGLDLETVRRLKGGLN	PF04754	COG0402,COG3527,COG3527,COG2271,COG0739,28Q5J,2CKJ7,28Q5J,28Q5J,COG3267,28Q5J,-,COG0641	2E3GV,COG5573,COG1943,2EFXV,28Q5J,28Q5J,COG0174,COG2984,COG0683,COG4974,COG0582
GCA_000010565.1	d__Bacteria;p__Firmicutes_B;c__Desulfotomaculia;o__Desulfotomaculales;f__Pelotomaculaceae;g__Pelotomaculum;s__Pelotomaculum thermopropionicum	GCA_000010565.1_02448	MQITTGWHEKGRAEGIKEGLKQGIKQGIKEGKLETARAALRKGLPEDVVAEITGLDLETVRRLKGGLN		COG0683,COG0559,COG4177,COG0411,COG0410,2EFXV,COG0641,COG0641,COG5513,COG5513,-,COG5513,2EFXV,COG1073,COG1073	2EFXV,COG0402,COG0737,COG0765,COG1126,COG1944,2EFXV,COG5421,COG1484
GCA_000010565.1	d__Bacteria;p__Firmicutes_B;c__Desulfotomaculia;o__Desulfotomaculales;f__Pelotomaculaceae;g__Pelotomaculum;s__Pelotomaculum thermopropionicum	GCA_000010565.1_02488	VQLRKLPWRDYAAGDNPVAAALLSKMSFKAEERVKVRLEFMRMLARMKLDPARAELLGGFFEAYLKLNRKEEEEFSLELGKIDREEAEAIMQITTGWHEKGRAEGIKEGIKEGIKEGIKEGKLETARAALKKGLPEDVVAEITGLDLETVRRLKGGLN		COG2198,COG1595,COG2834,COG0664,COG0683,COG0845,COG2274,COG2274	COG3848,COG0574,COG0500,-,COG3176,COG0641,COG0641,2CDXU,COG0641
GCA_000010565.1	d__Bacteria;p__Firmicutes_B;c__Desulfotomaculia;o__Desulfotomaculales;f__Pelotomaculaceae;g__Pelotomaculum;s__Pelotomaculum thermopropionicum	GCA_000010565.1_02576	VNGINRTNDYAFKRIFGSEEGKEALLGFLNAVFKLPPGKEITDLELLDRELDPEYLLDKAARLDILARTAGGVLVNVEIQIARQQDIDKRTLFYWARLYGGQLKSGQRFSELRKTININILGFDWFADGRYHHVFRVRDVETGELMNDHLEIHFLELNKVQKREWNPDDPLEAWLMYLNNLEGEGLRMLAEKNPAIKKALTVEEIFKKSELERRLYELREKAIWDHVSMMADAEERGRAEGRAKGRTEGIQDSIIRYLQKRFKAGSLADRVRQITDAETLSRLYDRLLEAETPEEAAEIISRAVPQQRGA	PF12784	2F2TK,-,-,-,COG3344,COG3344,COG0624,2EPEY,2DMHH,28K97,2FCW6,-,-	COG2003,COG4227,COG3177,COG0328,-,COG4974,COG0582,2DPK7,COG3328,COG5304
GCA_000024525.1	d__Bacteria;p__Bacteroidota;c__Bacteroidia;o__Cytophagales;f__Spirosomaceae;g__Spirosoma;s__Spirosoma linguale	GCA_000024525.1_00045	MAAQPDNPHDRFFKESFSQPEILIDFLNAFAPEAVRERIDYTTLTREVDTFTDEQLAEHFADLVFSVQYNGQPIRLVILLEHKSYTEEYPHFQINRYLLNLWESQIKQKQPLTPVLPVLVYHGNRRWKQRSIPDYFAPLHETLTPYLPAFEYLLIDLSTLSDERLPTLQSDYARLTAILLQNSRRKRELTRLLDAFADVVRRLTDTTAGQRFVSTGFLYLSYTANLTKVELFGIFSRISSKIESSTMTVAEELIQEGRELERRQTRMVAEELIQQGRELERRQAMMAAEELLKQQERQNKIKFIKAMLNLNLDAATIATAAELPLAEVDAIIIEINRTQTT	PF04754	COG1479,2EB8K,2ECMG,2C19Q,COG0673,COG2886,COG2405,2BR0W,COG0673,COG0673,COG0673,COG2885	COG0060,28YJH,COG1409,COG1575,COG0386,COG0018
GCA_000024525.1	d__Bacteria;p__Bacteroidota;c__Bacteroidia;o__Cytophagales;f__Spirosomaceae;g__Spirosoma;s__Spirosoma linguale	GCA_000024525.1_03103	METGVYIPIISDYGFKATFGNEADSLFLRTALQALIKSDTPIREAHFDKNAFEALTIDSRSGIFDLACTDENGSQFIVEMQLGLAPHFVQRMKFYALHKFNTVVERGEFDYANLPKIYAIAILAKSILPTAHFHTVANLRSESGEIIDTQLTFITVELAKFNKQVAEIETDLEKLVYTMKTLHTTEPTQYPAFWNEEWLKRAIDELDTRKMTPEERAHFARVTAANAEAVKAEKQKIQEVKLEVQMNAVANLLGLNTLTVEQIANAIGVSIDFVVEVQKTNTDKL	PF12784	COG4974,2FDQ4,2EGCT,-,COG1262,COG3547,COG3547,COG3577,COG3577,COG5464	-,2E3XP,2DUTM,COG5031,-,-,COG0640,COG3832,2DK0G,-,COG2133,COG2017,COG0177,2EF28,COG0797,COG2204
GCA_000024525.1	d__Bacteria;p__Bacteroidota;c__Bacteroidia;o__Cytophagales;f__Spirosomaceae;g__Spirosoma;s__Spirosoma linguale	GCA_000024525.1_03104	MDTGVYIPIISDYGFKATFGNEADTLFLRRALQALIKSDTPIREVHFDKNVFEALTIDSRSGIFDLACTDDNGSQFIVEMQLGLSPHFLQRMKFYALHKFNTVVERGEFDYANLPKIYAIAILAKNILPTVHFHAVANLRSEAGEIIDTQMTFITVELAKFNKQVADIETDLEKLVHTMKTLHTTEPTQYPAFWNEEWLKRAIDELDTRKMTPEERAYFARVTAANAEAVKAEKQKIQEAEERKEIAVKTETVKKMLSVSQLSVEDIANFSNTSVDFVLAIKRNLQTGK	PF12784	-,-,-,COG4974,2FDQ4,2EGCT,-,COG1262,COG3547,COG3547,COG3577,COG3577	COG5464,-,2E3XP,2DUTM,COG5031,-,-,COG0640,COG3832,2DK0G,-,COG2133,COG2017,COG0177,2EF28,COG0797
GCA_000174895.1	d__Bacteria;p__Firmicutes_A;c__Clostridia;o__Oscillospirales;f__Ruminococcaceae;g__Ruminococcus;s__Ruminococcus flavefaciens_A	GCA_000174895.1_01995	MADKDAVTKDYMQDSEHFADAFNFLLYGGRQVIKPEQLKPLDTTSIALPYGDESRFVPIQKYRDVLKMVTAMEDENATYLILGIENQSDIHYAMPIRNMLYDAIQYVNQADTIAKEHRKSKKMPETRAEYLSGFYKTDRILPIITLTLYFGADEWDAPRDLHSMLTANEDILKFVDNYHLHLIAPAEIEDEDFAKFHTELSLALKYVKYSKDKKKLRDIVNEDTAFRSVSRKTADMVNVVTSSNLHYNDGEERVDMCEAIEEIRKDALAEGKAEGIEEGIIRTLIGLVKDGILTIADAAKRADMTVPEFEEKTGLKA	PF04754	COG1132,COG0681,28RJ8,2DCGM,2EPQE,-,COG3378,COG0449,28HYB,COG0827,2A51W,-	-,-,2E342,COG0642,COG0745,COG3963,COG2815,COG3279,COG3290,2BCAX,COG1409
GCA_000209815.1	d__Bacteria;p__Firmicutes_A;c__Clostridia;o__Lachnospirales;f__Lachnospiraceae;g__Pseudobutyrivibrio;s__Pseudobutyrivibrio fibrisolvens_A	GCA_000209815.1_00897	MGKSDVLSCNVMDNPAYFADTINNGLFGGKEIVKPENLKELDSKENVVLYNAFKK		COG3507,COG3507,COG0469,COG2730,COG1396,COG1566,COG1476	COG5464,-,COG3780,COG0488,COG4679,COG3620,COG0317,COG0491,COG0491,COG0635,COG0124,COG1853
GCA_000209815.1	d__Bacteria;p__Firmicutes_A;c__Clostridia;o__Lachnospirales;f__Lachnospiraceae;g__Pseudobutyrivibrio;s__Pseudobutyrivibrio fibrisolvens_A	GCA_000209815.1_00898	LKKERDNIKIAKFFKDDNVTYVIIGIENQTEINYAMPVRTLLYDAMRYDKQIEAISGSYKKKNSYKGLNDSEFLSGMKKDDKIEPVITLTVYYGTKEWDGPLSLHDMFSEDVSPEVLALVSDYHINLLEPNKISCWKNFKTDVGILFEMIAASDKKNGISELIKISR	PF04754	COG3507,COG3507,COG0469,COG2730,COG1396,COG1566,COG1476,COG5464	-,COG3780,COG0488,COG4679,COG3620,COG0317,COG0491,COG0491,COG0635,COG0124,COG1853,COG2200
GCA_000209815.1	d__Bacteria;p__Firmicutes_A;c__Clostridia;o__Lachnospirales;f__Lachnospiraceae;g__Pseudobutyrivibrio;s__Pseudobutyrivibrio fibrisolvens_A	GCA_000209815.1_01366	MGKSDVISCNVMDNPAYFADTINNGLFGGKELVRPENLRELDSTESAILEDAFKDIVPFKKERDILKRAKFLRDDVATYVIIGIENQTEIDYAMPVRNFCYDALRYVKQIEAISSANRTSAANGKKSSLSKAEFLSGIRKDDKIEPIITLTVYYGTKEWDGPLSLHEMFSDQVSPEILSLVSDYRLNLLEPKKISSWVNFKTDVGILFELISASDKKNGIKELVMNSPERYSDVNNDIIRAINFYTKCKLPVNELEESTNMCYAWESSMNEAKDEGREEGRVEGRVEGRLEGREEGKEELMQLFSWLKEAGRLEEAIAIMDQENINLRNKLFEEFKAN		COG1061,28HBW,-,-,-,COG0846,COG4088	COG3780,2FIBH,-,2DM8Q,COG1653,2CJ0P,2E3G5,COG2944,COG3549,COG3093,2BPDV,29UK8,COG2344
GCA_000209815.1	d__Bacteria;p__Firmicutes_A;c__Clostridia;o__Lachnospirales;f__Lachnospiraceae;g__Pseudobutyrivibrio;s__Pseudobutyrivibrio fibrisolvens_A	GCA_000209815.1_02511	LFTKEKELPEIDADSKKADILISEYEDILNRLDQQVENNALSSFSRGVIIKLIREVNEKLTNKYRNVNKRVGDYMGGKVLDLDIIKAHDAGIEQGIEQGIDKAFDVFKRLISGESRESILKLGVPAKDVEEAEKLIKKQKNSISII		COG1442,COG1408,COG1004,COG3780,28PMQ,COG5464,COG2929,2E6M9,-,COG5464,-,COG4185,COG3093,COG1396,28PMQ	COG1409,COG0438,COG1835,COG0535
GCA_000209815.1	d__Bacteria;p__Firmicutes_A;c__Clostridia;o__Lachnospirales;f__Lachnospiraceae;g__Pseudobutyrivibrio;s__Pseudobutyrivibrio fibrisolvens_A	GCA_000209815.1_02517	MGGKVLDLDIIKAHDAGIEQGIEQGIEQGIEQGIEQSKISDIKSLMKNLKLSAEQAMEALGIDKGDFSKYMPML		COG0549,COG5652,COG1216,-,COG1442,COG1408,COG1004,COG3780,28PMQ,COG5464,COG2929,2E6M9,-	-,COG4185,COG3093,COG1396,28PMQ,COG5464,COG1409
GCA_000209815.1	d__Bacteria;p__Firmicutes_A;c__Clostridia;o__Lachnospirales;f__Lachnospiraceae;g__Pseudobutyrivibrio;s__Pseudobutyrivibrio fibrisolvens_A	GCA_000209815.1_02521	LSSFSRGVIIKLIKEVNEKLTNKYRNVNKRVGDYMGGKVLDLDIIKAHDAGIEQGIEQGIEQSKISDIKSLMKNLKLTAEQAMEALGIDKGDFSKYMPML		COG0449,COG0265,COG0549,COG5652,COG1216,-,COG1442,COG1408,COG1004,COG3780,28PMQ	COG2929,2E6M9,-,COG5464,-,COG4185,COG3093,COG1396,28PMQ,COG5464,COG1409
GCA_000209815.1	d__Bacteria;p__Firmicutes_A;c__Clostridia;o__Lachnospirales;f__Lachnospiraceae;g__Pseudobutyrivibrio;s__Pseudobutyrivibrio fibrisolvens_A	GCA_000209815.1_03067	LKTLQELTLLDKFLFDEAMDDTETYQALLRIILGDDNFKLLSPSQTEKEFRTAPWLRSIRVDVFSMDVTGTIYNTEMQRKN		COG1696,COG1696,COG0236,COG1020,COG1020,COG1794,COG5279,COG4868,COG4509,COG5610,-	COG5464,COG4226,COG3754,COG3754,-,2E2YI,COG3754,COG0438,COG3754,COG3754,COG1682,COG1134
GCA_000209815.1	d__Bacteria;p__Firmicutes_A;c__Clostridia;o__Lachnospirales;f__Lachnospiraceae;g__Pseudobutyrivibrio;s__Pseudobutyrivibrio fibrisolvens_A	GCA_000209815.1_03068	MITPFDLFHKDRYIYTFEEVCQEDPSIKLNDGSKRIFINTRGTNTQDVSPEFIALMKFIEYNETEGTNGTIVDSSNKNLAIIKNRVAAIKASEEVGVKYMNKWEEEAIIRQEAKTEGIQEGIKEGIETERLSSIRKVMQSFKVTAEQAMESLDIPANDFEKYKAML		COG1696,COG0236,COG1020,COG1020,COG1794,COG5279,COG4868,COG4509,COG5610,-,COG5464	COG4226,COG3754,COG3754,-,2E2YI,COG3754,COG0438,COG3754,COG3754,COG1682,COG1134,COG1134
GCA_000210015.1	d__Bacteria;p__Firmicutes_A;c__Clostridia;o__Lachnospirales;f__Lachnospiraceae;g__Blautia_A;s__Blautia_A obeum_B	GCA_000210015.1_00055	MFDITSEEVLRYIPDYKINLIAPAEMTDEEINQFQTDFREVMLFVKYSKDKKYLKKLVSEDTHFSSMNVKTARVISAVTGIEKEAEDYICLYTKR		COG1757,COG2186,COG0494,COG1129,COG4158,COG1879,COG2972,COG2207,COG1879	2CJZW,COG2340,COG0332,COG0236,COG2070,COG0331,COG1028,COG0304,COG0511,COG0764,COG0439,COG0777
GCA_000210015.1	d__Bacteria;p__Firmicutes_A;c__Clostridia;o__Lachnospirales;f__Lachnospiraceae;g__Blautia_A;s__Blautia_A obeum_B	GCA_000210015.1_01475	MAKKDIPSINYFKDKTRIADLLNVYLYGGNKIISPQDVSELNPILAKSWWNDKELKTNVNITDVLFEAKIPVGKENDVKNADNDIQKIPIIISIQNQSDISYVMPVRVINADANGYYLQWKDIERKHKREKQTWADHGEFLSKFKESDRLKPILTIVIYFGKDNWNGAKSLKEITDLKVCPLHIQKQMKDYSIDLIEVRNFSDVEKFTTDLREVFGFLQNDGNKQQLEKYVEKHREGLLSLEEDAYDLICVMSDMKKLQELKSELRQEGGCNMCKGLEEIIEDETRQRETLVNILYEHLYNDERMGDMKRAFTDKDYRRQLMKEYGLQVEPYSFS	PF04754	2EZ41,COG3279,COG3942,COG5263,COG3209	COG1234,COG1186,COG4492,COG0460,COG0527,2DM0D,COG5523,COG2183
GCA_000210015.1	d__Bacteria;p__Firmicutes_A;c__Clostridia;o__Lachnospirales;f__Lachnospiraceae;g__Blautia_A;s__Blautia_A obeum_B	GCA_000210015.1_01530	MEKASQDRREKNASYQPEIHVRNANSREIFKNNRLTSQFLRNYTNIPLLSNVMPEDIEDVSEKYQAFLGVEFESDTIKKVYIRKADGIIEREVYVLSLIEHKSDIDYDVAMQLLRYMCVIWQEYKATQNKIQEGSSRRKNFRYPLIIPIVYYEGKWKWTADLNLKDRIEFSEEMEKYIPDFTYQVVSVRQYTNEELSKKHDEMSLVMLINKIQTEEDLSEFRKGSEEMVESVYGNAPDEIKEIYKKILWSLLMKLKVPNEEASNIIGEIGGHGMGYLFENMDEIDIGALKRNTAREKQRADEEKQRADEEKQRADEEKQRADEEKQRANEEKQRADEEKQLRIEAEKRVADERKQRKTLEDEVARLKKLLEIQEKK	PF04754	COG1961,COG1961,COG1961,COG0846,COG4637,2DJAI	COG2723,COG0534,COG1874,2EC1A,2BAXA,COG0356,COG0636,COG0711,COG0712,COG0056
GCA_000210015.1	d__Bacteria;p__Firmicutes_A;c__Clostridia;o__Lachnospirales;f__Lachnospiraceae;g__Blautia_A;s__Blautia_A obeum_B	GCA_000210015.1_02606	LNTEIKNTILTTDKDAQYDESAKRLLGQKSILAHILVKTVDEFAGMDPKDVVSYIEGEPFINTVPIETGFTNTVIKNDESRVVGLNSENPELHEGMIRFDIIFYVRMRDGLSQIIINVEAQKDEPNGYDILNRAIFYVSRMISSQKERDFSNSNYNDIKRVYSIWVCMNMPENSLEHIHLVKDSIVNSHAWKGKLNLVNIVMIGLAKELPKHEAKYELHRLLGALLSQDLTANEKLDIIGNEYAIPMEKDFREDVSIMCNLSQKIKETGIEMGKREMIMKMYNKGYTAAQIADVAEMDEKQIKEIIKNAELLTV	PF12784	COG0212,COG0014,COG2866,COG0621,2BBFY,COG0042,29V65,COG0742	COG5290,COG0582,COG0582,28IFT,28IDZ,COG3935,COG3505
GCA_000210015.1	d__Bacteria;p__Firmicutes_A;c__Clostridia;o__Lachnospirales;f__Lachnospiraceae;g__Blautia_A;s__Blautia_A obeum_B	GCA_000210015.1_03057	MKEEISVTKEEKSSVYQHEDAIMKSMMQFFANELLPYLGIHEKVIGIAPTESTILEFHKYFQDNNLIMEDGSWKHFEFQSSSKGIKDLKRFRSYEAVISYQYNVSVTTCVLFSGKIKNPVTEFTEGLNTYRIMPIIMADWNADEFLIELRHKIDENEKITKEELIRLVLMPLMGGESAQKERITGAFRIIEKAKDISEEDVRRLEAVIYTMADKFLEKIDLDEVRSEMRMTELGKMLYKEAEKKVKLESAKNLLGILNDELIAEKIGIPLEDVLKLKEEMK		COG2865,COG1443,COG0664,COG0426,2DSCR,2DN6E,COG0667,COG1473	COG2304,COG1404,-,-,-,-,-,2D04F,2CF3U,COG0515,-
GCA_000210015.1	d__Bacteria;p__Firmicutes_A;c__Clostridia;o__Lachnospirales;f__Lachnospiraceae;g__Blautia_A;s__Blautia_A obeum_B	GCA_000210015.1_03264	MANIKHEDAILKMGFEYFRDTILKTLGINYEFVETGITELVELTIHSLYMDFTFLTTGDFYIHIEFQTTDSGKKDLRRFRAYESVLSHKAGKNVITYVK		COG1129,COG1172,COG1172,COG1609,COG1607,COG0715,2CE59,COG2207,COG1879,COG3254,COG1640	COG2602,-,COG1396,2CE0F,COG2946,COG0582,COG5464,COG0296,COG1309,COG0480
GCA_000210015.1	d__Bacteria;p__Firmicutes_A;c__Clostridia;o__Lachnospirales;f__Lachnospiraceae;g__Blautia_A;s__Blautia_A obeum_B	GCA_000210015.1_03271	MIYSGGIEHTITEMDCGAYVYRVIPIYLADKKADTVLKRLEEKQKNGEIFTEEDFAQLALTPLMSSGKSRKDVILESLKLSKTEKSITAEKTMAMLYTLADKFLEGKDLEKVKEVVAMTRIGQMIFDDGVVRGREEGREEGMIGGTIKTCKKFKLSREEATKNIIEEFSLSNEEAEKYMELYW		COG0715,2CE59,COG2207,COG1879,COG3254,COG1640,COG5464,COG2602,-,COG1396,2CE0F,COG2946,COG0582	COG0296,COG1309,COG0480,2DMDS,COG3864,COG0714,COG2333
GCA_000210075.1	d__Bacteria;p__Bacteroidota;c__Bacteroidia;o__Bacteroidales;f__Bacteroidaceae;g__Bacteroides;s__Bacteroides xylanisolvens	GCA_000210075.1_00019	MEQQDKYIRFDWAVKRLLRQKANFGVLEGFLTVLLGENVKIIEILESESNQQTIDDKFNRVDIKARNSKDEIIIVEIQNTRELYYLERILYGVAKAITEHISLGERYYAVKKIYSISILYFDIGKGEDYLYHGQNHFIGVHTGDRLEVTTKEKDAIVHKIPAEIFPEYFLIRVNEFDKVAVTPLEEWIEYLKTGCIRPDTTAPGLEEARQKLIYYNMSKEERHAYDEHLSAIMIQNDVLDGAKLEGRMEGRMEGRMEGKMEERLEIANNLKSLGVDITAIHKATGLSPEEIEKL	PF12784	COG1757,COG0228,COG1609,COG2407,COG0235,COG1070,COG3254,COG0738,COG5492	COG0784,COG0642,2CF7P,COG4912,COG0687,COG1177,COG1176,COG3842
GCA_000210075.1	d__Bacteria;p__Bacteroidota;c__Bacteroidia;o__Bacteroidales;f__Bacteroidaceae;g__Bacteroides;s__Bacteroides xylanisolvens	GCA_000210075.1_01288	MSGNKILVRPILPFKARKAVFEKLKDIADVASMSPEDRERYDNSVKVYRDYLVTMDAAEQKGMKEGAQKAQLQIARNMKAKGIDNQSIAECTDLPLSMIEEL		COG0388,COG4206,COG1629,2A75R,2BK7R,2A8VA,2DR9Y,COG3023,COG3935,COG1432	-,2BTTV,COG1538,COG0841,COG0845,COG2207,COG4804,2CDGB
GCA_000210075.1	d__Bacteria;p__Bacteroidota;c__Bacteroidia;o__Bacteroidales;f__Bacteroidaceae;g__Bacteroides;s__Bacteroides xylanisolvens	GCA_000210075.1_01308	MGRFINPFTDFGFKFLFGREVEKELLIDFLNDLLVGEHVITDIRFLNNEQPPEVKTERGLIYDIYCVTDTGERIIVEMQNREQPYFKDRALFYLSRAITQQAKRGVWNFQLDAVYGVFFMNFVMDKDMPSKIRTDIVLSDRDTGKLFNNKFRQIFIELPNFNKEEDECENDFERWIYILKHMDTLDRMPFKARKAVFERLEKLASKANMTQEERAQYEEEWKVYNDYFNTLDFAEQKGLQKGLQKGLQKGLQKGKEETARNLKELGVADDIIMKSTGLSKEEIEKL	PF12784	COG0388,28KH3,2DQJZ,2ADTJ,2A3TF,2BJM9,2BK4A,298PA,COG0776,-	-,COG1327,COG0602,COG0477,COG0750,COG0743,COG0739,COG0806
GCA_000210075.1	d__Bacteria;p__Bacteroidota;c__Bacteroidia;o__Bacteroidales;f__Bacteroidaceae;g__Bacteroides;s__Bacteroides xylanisolvens	GCA_000210075.1_03434	MGRFINPFTDFGFKFLFGREVEKELLIDFLNDLLVGEHVITDIQFLNNEQQPEVKTERGLIYDIYCRTNTGEHIIVEMQNREQPYFKDRALFYLSRAITQQARKGIWNFQLDAVYGVFFMNFVMDKDIPSKIRTDVVLSDRDTGKLFNSKFRQIFIELPNFNKEEDECENDFERWIYILKHMDTLDRMPFKARKAVFERLEKLASKANMTQEERMQYEEEWKVYNDYFNTLDFAEQKGMQKGIQKGIRETARKLKELGVDDDIIIKSTGISKEEIEKL	PF12784	COG1629,COG3712,COG1595,COG0664,COG3968,2AD57,-	COG1470,COG3344,COG1112,COG0539
GCA_000210075.1	d__Bacteria;p__Bacteroidota;c__Bacteroidia;o__Bacteroidales;f__Bacteroidaceae;g__Bacteroides;s__Bacteroides xylanisolvens	GCA_000210075.1_04433	MGRFINPFTDYGFKFLFGREVEKELLIDFLNDLLSGEHVITDIQFLNNEQQPEVKTERGIIYDIYCMTDTGERIIVEMQNREQPYFKDRALFYLSRAITQQAKSGPWDFRLDAVYGVFFMNFVIDKDMPAKIRTDVILSDRDTGQLFNNKFRQIFIELPNFDKEEDECSNDFERWIYVLKHMDTLDRMPFKARKAVFERLEKMASKANMTPEERAQYEKEWKVYNDYFNTLDFAEQKGMLRGKESSARMMKSKGLAIDLISECTGLTAEEIEAL	PF12784	COG3033,2BHVU,COG3391,COG4206,-,COG0526,COG0457	COG2885,2CBAS,2BXFZ,-,COG0776,-,COG5002,COG0745,COG1198
GCA_000210075.1	d__Bacteria;p__Bacteroidota;c__Bacteroidia;o__Bacteroidales;f__Bacteroidaceae;g__Bacteroides;s__Bacteroides xylanisolvens	GCA_000210075.1_04566	MSKYVNPFTDIGFKIIFGQPASKNLLITLLNELLAGEHHITELTFLDKEDHADNVSDKGIIYDLYCRTASGEYIIVEMQNRWHSNFLDRTLYYVCRAVSRQIESPSSKEVPVPEDPMTAREPLVSYGKQYRLPTIYGIFLTNFKEENLEAKFRTDTVLSDRDTGKIVNPHLRQIYLQFPYFTKDLSDCHTLYDKLIYALKNMSNWNRMPDALKEQVFEHLARLAAVADLSEENRIAYDKALDRYRVNQIVEEDERRKNEEMRRKAAEEGLKEGMKAGLEKGVKKGRLEGIKEGMKEGMKEGMKEGLEKGLEKGEQKKQIEIARKMREDGISIDIIIKYTGLQSSDIENL	PF12784	COG1830,COG0176,COG0642,COG1660,COG1208,COG2203,COG0642,2A8J3	COG0436,COG0436,COG3119,COG3525,COG3250
GCA_000210715.1	d__Bacteria;p__Synergistota;c__Synergistia;o__Synergistales;f__Aminobacteriaceae;g__Fretibacterium;s__Fretibacterium fastidiosum	GCA_000210715.1_00204	VNSLVFPDESAGFTGLEYADRELSATREAGKSVYLDIVACMADGTQVEVEVQVRNRNDYPQRSTYYLSALHASQLRAGDSYLDLKKTISIHILAFNLFAGDRFRRAFSLCDEETGERLCEDLRLVYLEVPKYVRQGTPRNRLEYWLMYLAGMEAKKMPEAMVQDPMIGEALDLERLFLQNHEERLRYILSYKAMVDDLTIEETIRRAARAEGIAEGEARGKAEGIAEGEARGKAEGIAEGEAKGIAATARRMLVRGVPLEQVVDFTGLSPDEVAALQRGMDN	PF12784	-,COG1525,COG3191,-,COG2856,COG1396,-,COG2982	COG1344,COG1334,COG5464,COG2161,COG4115,COG1028
GCA_000210715.1	d__Bacteria;p__Synergistota;c__Synergistia;o__Synergistales;f__Aminobacteriaceae;g__Fretibacterium;s__Fretibacterium fastidiosum	GCA_000210715.1_00207	MGEGCGLLVNTPYDDVFRTLLTDCSSLIIPLVNEIFHESYSGDEAVEFYSNEHFINGQDGAERERVTDSCFGIRGKSLKKYHIECQSMSDDTMLVRMFEYDAQIALDAGEVSGGVLTVRFPASAILYLRCRASTPDVLTVRIELPGGGSAAYDIPAMKAQRYTPEDIFSRGLLFLIPFRIFAHERRFARYERDEGLLRELLSEYEGIKERLEGLAESGKLTEYVKRTLEEMSGKVLEHIACRHEKVREGVKSIMGGQVLEYEAKTILREGIALGRNEGRNEGIASTARRMLVRGVPLEQVVDFTGLSLGEVEALRRGMDN		COG2982,COG5464,COG1344,COG1334	COG2161,COG4115,COG1028,COG0403,COG1003,COG3199,COG1028,COG1757
GCA_000210715.1	d__Bacteria;p__Synergistota;c__Synergistia;o__Synergistales;f__Aminobacteriaceae;g__Fretibacterium;s__Fretibacterium fastidiosum	GCA_000210715.1_00274	MSGKKKDPSEKAAKEPRRDDLLWKDILNRFFVPMLHSLLPDLARDLDEKRDVVFLDKELRRLARFTQRSEGGEPDGNRFVDLLANVPLRTQEDAWVLLHVEVQGRGGNEDFPLRMHRYRGLLEGRYRRHVSALALLIEPLSEAQSCGVYSWEGYGTRVKYEFPVFKLYEGDEEALKASDNPFDWAHLAGLRAWKSRASEPRKLSYLKEMLKLLDERGWPHSDKAQLLVFMEGVIHLTEDESSREYEEWENTLEEAKEAGRMYVSIMERKGIEKGRIEGIQLGEARGIKLGEARGIQLGRTETAQNLLRMGLDLTKIAEATGLPLDELQSLKNAGRA		COG3842,COG0425,COG1540,COG1984,COG2049,COG1914,COG4336,COG4666	COG1362,COG4608,COG0444,COG1173,COG0601,COG0747,COG1363,COG0393,COG0834
GCA_000210715.1	d__Bacteria;p__Synergistota;c__Synergistia;o__Synergistales;f__Aminobacteriaceae;g__Fretibacterium;s__Fretibacterium fastidiosum	GCA_000210715.1_00316	MGEGCGLLVNTPYDDVFRTLLNDCSSLIIPLVNEIFHESYSGDEAVEFYPNEHFINGQDGTERERVTDSCFGIRGRSLKKYHIECQSTSDDTMLVRMFEYDAQIALDAGEVSEGVLTVRFPASAILYLRCRASTPDVLTVRIELPGGGSAAYDIPAMKAQRYTPEDIFSRGLLFLIPFHIFAHERRFAKYERDEGLLRELLSEYEGIRERLEGLAESGKLTEYVKRTLEEMSGKVLEHIARRHEKVREGVKSIMGGRVLEYEAKTILREGIALGRNEGIALGRDEGIAATARRMLDRGVSPEQVADFTGLSPDEVAALRAGTGN		COG1288,COG1473,COG0617,COG0486,COG2986,COG0253,COG2056,COG3053	COG0433,COG3210,2BQ3A,COG4260,2EAI8,29XMI,COG1767,COG1355,COG4640
GCA_000210715.1	d__Bacteria;p__Synergistota;c__Synergistia;o__Synergistales;f__Aminobacteriaceae;g__Fretibacterium;s__Fretibacterium fastidiosum	GCA_000210715.1_00531	VTERTEKHVWSERGRDGEEGYSRSDTENGVDGMDERTMQEKPERFDYDGFWKALIRRFWRELLRSAIPDLYRDADLEQEATPLDKELQDTLPKPGDEEQVSAKFVDTLLKIPLKDGGEQWVLLHIEVQGRGGEDLSRRMMRYYCLLFAHYDKNPIALAILTASRPKSETPGVYDFLQYGTRLHYSYNCVKLWNLDDEGLLASDNPFDLALYAAKKALAYDNEEQQKLIYLLKLTRILVSKGWSREDRSDLLAFIARVINLKDRALWEQYRKGAREIKGESEMMSFWDEELEQTRAQGRAQGRAEGRVMGHEEGREEGRQEGRQEGRLKGLMEVARRMLAVPLPVAQISELTGLTSHEIDALKKDAHAGLS		-,28HES,-,-,-,-,COG0790,-,-,2CJBP,29WK3	COG0778,-,COG1760,COG1404,-,COG1794,COG1672
GCA_000210715.1	d__Bacteria;p__Synergistota;c__Synergistia;o__Synergistales;f__Aminobacteriaceae;g__Fretibacterium;s__Fretibacterium fastidiosum	GCA_000210715.1_00660	MEDAERERNGELIGPALGPVTAGQIEADLERGKIYRLNDRFFKFLFGREERKPLFLDLVNALVFPDGSAGFTDFEYANRELSAARVEGKDCYLDIVANMADGTQVEVEVQVRNWNDYLQRSAYYLSTLHASQMGLGGSYLDLKRTVSIHILAFSLFSGERFRREFCLCDVESGEKLSDDLKLIYLEVPKYASYGTPRNRLEYWLMYLAGMEAKKMPEAMVKDPMIGEALNLEKLFLQSREERQRYIVSYKAMRDAMTRDETIRRVARAEGEARGEARGEARGLAKGLNEGEAKGIAATARRMLARGVSSEQVADFTGLSPDEVEALRVGIGN	PF12784	COG3263,COG1376,-,COG0444,COG1173,COG0601,-,-,COG2843,-,COG0446	2B3X8,COG1636,COG0021,COG0021,-,COG0399,COG0534,COG0597,COG0350,COG0803,COG0571
GCA_000210715.1	d__Bacteria;p__Synergistota;c__Synergistia;o__Synergistales;f__Aminobacteriaceae;g__Fretibacterium;s__Fretibacterium fastidiosum	GCA_000210715.1_00737	MTCGREGLTTELSPEELERCVRSANLLNDVVFKYLFATKGNEENLLRLLNDVLAPGPGIVSLQYLDRENDPRRDEGRTSCVDVLARAEDGRVCHVEVQLGREGYFFERALYYASCSYSDQLSVSDSYDKLRPVIFVSILNFCLFPDRAEDWRSLHRLLDVKEQRSYCDGMEFHFIEMPKLKRLTAAGRVEDVGLSRVMKYLGRIGGEVEMERLVKCDRGIERLEDGVRTFFRKRGNLALYRMRERAETDYRSNLKFAVQEAMTEGENRGRDLGRVETARRMLDMSLSPSQISQATGLSLDEVEALKDNAAGA	PF12784	COG0268,COG2811,COG1269,COG0636,COG1390,COG1527,COG1436,COG1155,COG1156,COG1394	-,COG0666,COG3443,COG2265,COG0840,-,COG1352,COG0233,COG0528,COG0264,COG0052,COG0591
GCA_000210715.1	d__Bacteria;p__Synergistota;c__Synergistia;o__Synergistales;f__Aminobacteriaceae;g__Fretibacterium;s__Fretibacterium fastidiosum	GCA_000210715.1_01231	MSGKKKDPSEKAAKEPRRDDLLWKDILNRFFVPMLHSLLPDLARDLDEKRDVVFLDKELRRLARFTQRSEGGEPDGNRFVDLLANVPLRTQEDAWILLHVEVQGRGGNEDFPLRMHRYRGLLEGRYRRHVSALALLIEPLSEAQSYGIYSWEGYGTRVKYEFPVFKLYEGDEEALKASDNPFDWAHLAGLRAWKSRSSEPRKLSYLKEMLKLLDEQGWPHADKAQLLVFMEGVIHLTEDESSREYEEWESALEEAKEAGRMYVSIMERKGIEKGIQLGRTEGIQLGEARGVAATARRMLGMSFTSEQISQATGLSPDEVAALRAGTGN		2DBJA,-,-,2DN1U,COG0535,2DBJA	-,COG0441,2EJJU,COG0701,2E984,COG0715,COG0834,COG0600,COG1116
GCA_000210715.1	d__Bacteria;p__Synergistota;c__Synergistia;o__Synergistales;f__Aminobacteriaceae;g__Fretibacterium;s__Fretibacterium fastidiosum	GCA_000210715.1_01238	MEDAEQERDGELTAPLNRLDYWMMYLSGMAAEEMPEEVAKDEMISQALDLEKQFLQNQEERQRYITSYKAMVDDLMTDETIRRVARDEGLVEGEAKGKVEGIAATARRMLNRGVSPEQVADFTGLSRGEVEALRAGTGN		COG3209,COG2852,-,2DBJA,COG5263	2DBJA,-,-,2DN1U,COG0535,2DBJA
GCA_000210715.1	d__Bacteria;p__Synergistota;c__Synergistia;o__Synergistales;f__Aminobacteriaceae;g__Fretibacterium;s__Fretibacterium fastidiosum	GCA_000210715.1_01515	MGEGCGLLVNTPYDDVFRTLLNDCSSLIIPLVNEIFHESYSGDEAVEFYPNGHFINGQDGAERERVTDSCFGIRGRSLKKYHIECQSTSDDTMLVRMFEYDAQIALDAGEVSEGVLTVRFPASAILYLRCRASTPDVLTVRIELPGGGSAAYDIPAMKAQRYTPEDIFSRGLLFLIPFRIFAHERRFAKYERDEGLLRELLSEYEGIRGRLEGLAESGKLTEYVKRTLEEMSGKVLEHIACGHEKVREGVKSIMGGQVLEYEAKTILREGIALGEARGEARGLAKGLNEGITTTARRMLGMRFTSEQISQATGLSPDEVAALRRGMD		-,-,-,COG3419,-,COG0371,2BQMU,COG1883,-	COG0230,COG0594,COG0759,COG0706,COG1847,COG0682,COG0265,-,COG1070,-
GCA_000210715.1	d__Bacteria;p__Synergistota;c__Synergistia;o__Synergistales;f__Aminobacteriaceae;g__Fretibacterium;s__Fretibacterium fastidiosum	GCA_000210715.1_01558	MKDNASAKEKHGLNRLNDRLFKYIFASRQHKANLIRFLNDVLDDSDRVIADIEYLDREADPPILRGRGTRFDVRAKTSDGRLFQVEVQIRDEDDFLKRCLFYTCANYTSQIVVGEPYGKLGEVVFIAVLDFNAFPDKPDAYHSVQRMLDVENHKCYCNGVEMHFLELPKMRKFGRGKSPDRMTGLERMLMYMGTVGETEALNEIAAYDSDIRRILKMEEAFVKTPELWVNYLIREREQSDWENYVRSREARGEAKGEARGEARGEAKGRAETAQNLIRMGLDLDKIAQATGLPVDEVEALKAEIIED	PF12784	COG2768,COG0834,COG1280,COG0406,COG0516,-,COG0628,-,2BAW9	-,-,-,-,COG3808,COG3808,COG0358,COG0358,COG0358,COG0787,-
GCA_000210715.1	d__Bacteria;p__Synergistota;c__Synergistia;o__Synergistales;f__Aminobacteriaceae;g__Fretibacterium;s__Fretibacterium fastidiosum	GCA_000210715.1_01779	MWMAERDMTEKHLEGYNDVFADIVNVLLFNGERRVRPEDLQDARSRTLYKADGKLHEQERDVSKLWVSKGAVISLIGFENQTKVDRDMVLRVLGYEGADYRGQLSAGRGLYPVVTLVLYFGEAPWTGPRTLFERVSVAEGLRPFVNDYRVNVFEVPRLTAEQVGQFRSDFRIVADYFVQMGRDGDYVPPRQTIEHVDAVLKLLSALTQDHRFEDTQNEFRKGEDVTMLSVLDKVEARGVALGEARGVALGEARGVALGEARGIASTARRMLMRGVPLDQVADFTGLSLGEVEALRREMDN	PF04754	-,-,COG1807,COG0790,COG1335,-,-,-,-,-	-,COG0226,COG0573,COG0581,COG1117,COG0489,COG3181,2DNFN,COG3333,COG3052
GCA_000210715.1	d__Bacteria;p__Synergistota;c__Synergistia;o__Synergistales;f__Aminobacteriaceae;g__Fretibacterium;s__Fretibacterium fastidiosum	GCA_000210715.1_01920	MLVNTPYDDVFRTLLNDCSSLIIPIVNEIFHESYSGDEAVEFYSNEHFINGQDGKERERITDSCFGIRGRSLKKYHIECQSTSDDTMLVRMFEYDAQIALDAGEVNDGVLTVRFPASAILYLRCRATTPDVLTVRIELPGGRSAAYDIPAMKAQRYTPEEIFSKGLLFLIPFRIFAHEGRFGRYERDEGLLRDFLSEYAGIRDRLEGLAESGQLTEYVKRTLEEMSGKVLEHIARGHEKVREGVKSIMGGRVLEYEAKTILREGIALGEARGLARGEAKGIASTARRMLMRGVPLEQVVDFTGLSLGEVEALRGESGN		COG4006,COG1842,-,-,-	COG1236,2EFRN,COG0443,COG0443,COG1343,COG3344,COG1518,COG3597,-,2BD8P
GCA_000210715.1	d__Bacteria;p__Synergistota;c__Synergistia;o__Synergistales;f__Aminobacteriaceae;g__Fretibacterium;s__Fretibacterium fastidiosum	GCA_000210715.1_02443	MGGKKKDPSEKATKEPRRDDLLWKDLLARFFVPMLHSLLPDLARDLDEKRDVVFLDKELRRLARFTQRPEGGEPDGNRFVDLLANVPLRAKEDAWVLLHVEVQGRGGNEDFPLRMHRYRGLLEGRYRRHVSALALLIEPLSEAQSCGVYSWEGYGTRVKYEFPMFKLYEGDEEALKASDNPFDWAHLAGLRAWKSRSSEPRKLSYLKEMLKLLDERGWPHADKAQLLVFMEGVIHLTEDESSREYEEWENTLEEAKEAGRMYVSIMERKGIEKGRIEGIQLGEARGIKLGEARGIKLGEARGIKLGEARGEARGIASTARRMLVRGVPLEQVVDFTGLSRGEVEALRGEMD		-,COG0666,-,-,-,COG0666	-,-,-,-,-,COG4463,COG0542,COG1573,COG1180,COG1428
GCA_000214705.1	d__Bacteria;p__Firmicutes_B;c__Desulfotomaculia;o__Desulfotomaculales;f__Desulfovirgulaceae;g__Desulfofundulus;s__Desulfofundulus kuznetsovii	GCA_000214705.1_00274	MPRIDIPIKRLFQRRPADWARYVQPGCREEWVRPYKTEYTPKKESRLDNVLEIDDPSSPYLLHFEPMGYRDEALPARMLRYRSDIWEATLAGGRGTPSIRQVVMFFLQGRRQRAAPVK		COG5492,COG3064,COG3064,COG1305	COG5464,COG5464,COG5464,COG5464,-,COG5421,COG5464,COG5464,COG5464,COG0179,arCOG10401
GCA_000214705.1	d__Bacteria;p__Firmicutes_B;c__Desulfotomaculia;o__Desulfotomaculales;f__Desulfovirgulaceae;g__Desulfofundulus;s__Desulfofundulus kuznetsovii	GCA_000214705.1_00275	VIRVWEERRQPVITAKLVGLYPLLPLMKGDDAKESPEQALKKCIDAVQEIEDESLRQDLLAAMAILAGGKYPPDLVLSMIRREMVMESPIFQEWVREERAEAEAKGEARGKVEAKQDAICKYLRRRFGDASAGLQQEVREMASLEVLDGVMEELFAANTLEEAQAIIRDGMERFMQ		COG5492,COG3064,COG3064,COG1305,COG5464	COG5464,COG5464,COG5464,-,COG5421,COG5464,COG5464,COG5464,COG0179,arCOG10401,COG0422
GCA_000214705.1	d__Bacteria;p__Firmicutes_B;c__Desulfotomaculia;o__Desulfotomaculales;f__Desulfovirgulaceae;g__Desulfofundulus;s__Desulfofundulus kuznetsovii	GCA_000214705.1_00276	VPDKRQPHHTHDRGYRELLSSKRAFLELLKTFVHEEWAKDIDENSLVRVEKSYILQDFSEKEADIVYRLKAKGNDVIFYVLLELQSTVDYLMPFRLLLYMVEIWRDIYHNTPEKERRRKGFRLPAIVPAVLYNGRRSWTACRSFREYQAGHERFPGYLLDFSYILFDVVRYSEEDLYGAANVVSSVFYLDQTVDPLELVVRLRKLTGVLKGMTPEQFRQVTVWLKNVIKRKLPVHLREEVERVLEENDPREVEKMITNIERALDEMKRQAVMEGVLRGKAEGRAEGEAIGEARGKVEKAQDAICKYLRRRFGDASAGLQQKVREMASLEVLDGVMEELFAANTLEEARAIIRDGIERFMQ	PF04754	COG5492,COG3064,COG3064,COG1305,COG5464,COG5464	COG5464,COG5464,-,COG5421,COG5464,COG5464,COG5464,COG0179,arCOG10401,COG0422,COG0422
GCA_000214705.1	d__Bacteria;p__Firmicutes_B;c__Desulfotomaculia;o__Desulfotomaculales;f__Desulfovirgulaceae;g__Desulfofundulus;s__Desulfofundulus kuznetsovii	GCA_000214705.1_00277	VPDKRQPHHSHDKGYRELLSSKRAFLELLKTFVREEWAKDIDEDSLVRVEKSYILQDFSEKEADIVYRLKTKGNDVIFYVLLELQSTVDYLMPFRLLLYMVEIWRDIYNNTPEKERRRKGFRLPAIVPAVLYNGRRSWTACRSFREYQAGHERFSGYLLDFSYILFDVVRYSEEDLYGAANVVSSVFYLDQTVDPLELVVRLRKLAGVLKGMTPEQFRQVTVWLKNVIKRKLPVHLREEVERVLEENDPREVEKMITNIERALDEMKRQAVMEGVLRGKAEGRAEGEARGKVEKAQDAICKYLRRRFGDASAGLQQKVREMASLEVLDGVMEELFAANTLEEAQAIIRDGMERFMQ	PF04754	COG3064,COG3064,COG1305,COG5464,COG5464,COG5464	COG5464,-,COG5421,COG5464,COG5464,COG5464,COG0179,arCOG10401,COG0422,COG0422
GCA_000214705.1	d__Bacteria;p__Firmicutes_B;c__Desulfotomaculia;o__Desulfotomaculales;f__Desulfovirgulaceae;g__Desulfofundulus;s__Desulfofundulus kuznetsovii	GCA_000214705.1_00278	LAVNVIDRSLKALARRYPKPFVKLVLGSTEGVAVATIENPEINLPERRLDFVYGLRLDDQEYLLHLEFQLQHETDLPERMFTYNALLTAAYRRPAISAVIYLARQEYRRLPEAYAVTFRSRAVHTFTYRVIRLWEYEEAIAGGELKELAPLLVLLAEKGKEEAALARTRELVLAIGDEKHRADALSVAITVAARYFSRDFLLEFFKGEMEMLQEASIVQEWINEGLERGRKEGLAEGLEKGLAEGLEKGLAEGLEKGRKAGKLEGEIETLQRDIQEVLEERFGRVKKGMGKKLAAIDDPAVLRSLLKKSVRVKSLEEFARLLEEV		COG2519,COG0422,COG0422,arCOG10401,COG0179,COG5464,COG5464,COG5464,COG5421,-	COG5464,COG5464,COG5464,COG5464,COG1305,COG3064
GCA_000214705.1	d__Bacteria;p__Firmicutes_B;c__Desulfotomaculia;o__Desulfotomaculales;f__Desulfovirgulaceae;g__Desulfofundulus;s__Desulfofundulus kuznetsovii	GCA_000214705.1_00281	VELLDREIDPRYLLDRGARLDVLARTKEGTLINIEVQVTNQYNIDKRTMYYWAGLYHGQLTSGQKFADLRKTVTINILAFDWFRGDGRYHRAFHVRDDESGELLCDDLEIHFLELEKIKTIKRRPKDALEAWMMYLSNLEGEEMEAIAMENPGIRKALTIEKAFWQSKKERRLYELREKAMRDEISALAGARAEGEAKGKVTMAQEAICKYLDARFGEASRDLQERVRQIDRLEALDKIINRIYTAGSLEEAGSVIDIAVK	PF12784	COG1305,COG5464,COG5464,COG5464,COG5464,COG5464,-,COG5421	COG5464,COG5464,COG0179,arCOG10401,COG0422,COG0422,COG2519,COG5423,COG1032,COG0477
GCA_000214705.1	d__Bacteria;p__Firmicutes_B;c__Desulfotomaculia;o__Desulfotomaculales;f__Desulfovirgulaceae;g__Desulfofundulus;s__Desulfofundulus kuznetsovii	GCA_000214705.1_00282	MITNLEITLEEMQQQAEMRGLIKGRAEGEAIGEARGKVEKAQDAICKYLRRRFGDASAGLQRKVREMTSLEVLDGVMEELFAANTLEEAQAIIRDGMERFMQ	PF14261	COG1305,COG5464,COG5464,COG5464,COG5464,COG5464,-,COG5421,COG5464	COG5464,COG0179,arCOG10401,COG0422,COG0422,COG2519,COG5423,COG1032,COG0477
GCA_000214705.1	d__Bacteria;p__Firmicutes_B;c__Desulfotomaculia;o__Desulfotomaculales;f__Desulfovirgulaceae;g__Desulfofundulus;s__Desulfofundulus kuznetsovii	GCA_000214705.1_00283	VAARYFSRDFLLEFFKGEMEMLQEASIVQEWINEGLERGRKEGLAEGLEKGRKAGKLEGEIETLQRDIQEVLEERFGRVKKGMGKKLAAIDDPAVLRSLLKKSVRVKSLEEFARLLEEV		COG1695,COG0477,COG1032,COG5423,COG2519,COG0422,COG0422,arCOG10401,COG0179	COG5464,COG5464,COG5421,-,COG5464,COG5464,COG5464,COG5464,COG5464,COG1305
GCA_000214705.1	d__Bacteria;p__Firmicutes_B;c__Desulfotomaculia;o__Desulfotomaculales;f__Desulfovirgulaceae;g__Desulfofundulus;s__Desulfofundulus kuznetsovii	GCA_000214705.1_00723	MILQEYDIIIKALVERYSSHFVQLVRGVPADRVERLEKEAVAVKRESDVLLYVSEDGYEYIMLIEVQIRPDREMPLRLLEYTAMQHREYRKPVYPVVLNLTGRPQEDGYGFDCLDLTVVAFSYRVINLAELPGEEVLSYGPVGIVPLVPLMRRQLSDEELIASCARRIKEAPAEWVPDLYVGLALFAHLGKIPDEIILRNIEVIRMEASPLFEGIRQKWINEGIQKGIQEGIQKGIQEGIQKGSREARIEAILVVLEENIGRYPSELAVRLRAIKDMEILKMLFRRAVRVKSLEEFLAILNDISPSAN		COG1074,COG0420,COG0419,COG2233,COG0310,COG0310,COG0619,2CBXQ,2ETN3	COG2188,COG1708,COG1895,2EBMB,COG1122,COG4636,COG0491,COG0769,COG3442,COG0251,-,COG0183
GCA_000214705.1	d__Bacteria;p__Firmicutes_B;c__Desulfotomaculia;o__Desulfotomaculales;f__Desulfovirgulaceae;g__Desulfofundulus;s__Desulfofundulus kuznetsovii	GCA_000214705.1_00868	MILQEYDLIIKALVERYSSDFVQLVRGIPADRVERLEKEAVAVKRESDVLLNVCEDGYEYIMLIEIQTRPDREMPLRLLEYTAMQHREYRKPVYPVVLNLTGRPQEDEYGFDCLDLTVIAFSYRVINLADLPAEDVLRYGPVGIVPLVPLMRRQLSDEELVASCARRIREAPAEWVPDLYVGLALFAHLGKIPVEVILKNIEVSKMEASPLFEGIRQKWVNEGIQKGIQEGIQKGSREDRIEAILEVLEENIGWYPGELAVKLRAIEDMNTLKMLFRRAVRVKSLEEFQAVLSDVLPSAN	PF04754	COG0739,COG0745,COG4962,COG4965,2EYXB,2DX8K,-,2DWUU,2FG9U,2DX0U,COG4987	-,COG3103,29Y6Y,COG0489,-,COG5184,COG4963
GCA_000214705.1	d__Bacteria;p__Firmicutes_B;c__Desulfotomaculia;o__Desulfotomaculales;f__Desulfovirgulaceae;g__Desulfofundulus;s__Desulfofundulus kuznetsovii	GCA_000214705.1_00964	VDGINRTNDYVFKRIFGSEEGKEALLGFLNAVFKLPPGRELTDLELLDREIDPEYLLDRAARLDVLAKAADGSLINVEIQIANRFDIDKRTRSTGRGCTAAS	PF12784	2EKMA,-,COG2304,28MCT,28V82,-,COG0639,COG0714,COG3552,COG0514,-,-	COG5464,COG4227,COG4227,-,COG5464,COG0827,COG0553,-,2FFCK,COG0602,-,COG1961
GCA_000214705.1	d__Bacteria;p__Firmicutes_B;c__Desulfotomaculia;o__Desulfotomaculales;f__Desulfovirgulaceae;g__Desulfofundulus;s__Desulfofundulus kuznetsovii	GCA_000214705.1_00965	MNDHLEIHFLELNKVRRREWDPDDPLEAWLMYLNNLEGEGLRVIAEKNPAIKKALTVEEVFRKSELERRLYELREKAIRDEISMVAGAKAEGRAEGMAIKAQDAIIRYLRKKFKVDCEDKIRQVRDVETLDGLFDSLLDAGTLEEAEEVIARVLPQ	PF12784	-,COG2304,28MCT,28V82,-,COG0639,COG0714,COG3552,COG0514,-,-,COG5464	COG4227,COG4227,-,COG5464,COG0827,COG0553,-,2FFCK,COG0602,-,COG1961
GCA_000214705.1	d__Bacteria;p__Firmicutes_B;c__Desulfotomaculia;o__Desulfotomaculales;f__Desulfovirgulaceae;g__Desulfofundulus;s__Desulfofundulus kuznetsovii	GCA_000214705.1_00969	LARKINKEALLGFLNAVFKLPPGRGLTDVNLLDREIDPEYLLDRAARLDVLAKAADRLFDNLLDAETPEEAGEIIARVLPQ	PF12784	COG2304,28MCT,28V82,-,COG0639,COG0714,COG3552,COG0514,-,-,COG5464,COG5464,COG4227,COG4227,-	COG0827,COG0553,-,2FFCK,COG0602,-,COG1961,COG0370
GCA_000214705.1	d__Bacteria;p__Firmicutes_B;c__Desulfotomaculia;o__Desulfotomaculales;f__Desulfovirgulaceae;g__Desulfofundulus;s__Desulfofundulus kuznetsovii	GCA_000214705.1_01608	MNGINRTNDYAFKRIFGSEEGKEALLGFLNAVFKLPPGRELTDLELLDREIDPEYLLDRAARLDVLAKAADGSLINVEIQIANRFDIDKRTLFYWARLYGGQLKSGQQFSELRRTITVNILGFDWFTDERYHHVFRIRDIETGEPMNDHLEIHFLELNKVRRREWNPDDPLEAWLMYLNNLEGEGLRVIAEKNPAIKKALTVEEVFRKSELERRLYELREKAIRDEISMVAGAKAEGMAEAKQGAVIRYLKKKFGIDYEDKIRQVKDVGTLDELFDSLLDAGTPEEAGEIIARVLPQ	PF12784	COG1988,COG0539,28ZG7,2EH4M,COG2337,-,28UAD,2ECHA,2F2TK,-,-,-,-,2EPEY,2E3EN,COG0776,28MCT,-,2FCW6,2FCW6,2F437	COG4227,COG0328,COG2929,COG5304,-,COG1389,2DE63,COG4948,COG2110,COG4974,COG4245
GCA_000214705.1	d__Bacteria;p__Firmicutes_B;c__Desulfotomaculia;o__Desulfotomaculales;f__Desulfovirgulaceae;g__Desulfofundulus;s__Desulfofundulus kuznetsovii	GCA_000214705.1_01707	MTSLEELDYVLEELFAATTLEEARTIINDGAGKFLSEMVRGGWKPAPI		COG0272,COG0721,COG0154,COG0064,2E7DJ,2FCRV,COG1413	COG2271,COG0119,COG0065,COG0066,COG0473,2E46Y,COG0297,COG1109
GCA_000214705.1	d__Bacteria;p__Firmicutes_B;c__Desulfotomaculia;o__Desulfotomaculales;f__Desulfovirgulaceae;g__Desulfofundulus;s__Desulfofundulus kuznetsovii	GCA_000214705.1_01752	MTENQIDHDRLFKELLETFFAEFMELFFPEAARSIDLTQIRFLQQEIFTDVTAGDRHKVDILVETRLKGQPGLILVHIEPQSYVQKNFNERMFVYFSRLYEKYRRKILPVAVFGYDRVRDEPNSFGIAFPFLEVLNFRFYKLELKKLDWREYILSDNPVAAALLSKMGFRPEERVRVKLEFLRMLARMKLDPARMELLAVFFETYLKLNREEEEQLYRELGKMDKKEVDAIMQITTSWHEKGRAEGRAEGRAEGRVEGRMEKAREIICKYLSRKFGDKSADLQQKVWRMTDLEALDYILEQLFAASTLEEARVIINNGVGER	PF04754	COG1086,COG4715,COG5464,COG2452,COG2452,COG0675,COG1109,COG5421,COG1109,COG5464,COG4715,COG5464,COG1109	COG0836,-,COG4715,COG4715,2E4PK,COG4636,2FIQ4,COG1520,COG1520,COG0457
GCA_000214705.1	d__Bacteria;p__Firmicutes_B;c__Desulfotomaculia;o__Desulfotomaculales;f__Desulfovirgulaceae;g__Desulfofundulus;s__Desulfofundulus kuznetsovii	GCA_000214705.1_01754	LTGIDIGTLQYAVENAVAGNKNAEEVLAGINEKIARNMGLDDLDKINLIFLPMMDSRQHTPEELAIESAAILRDKVAAPEDGYLIGCLMVMNSKLLDSKTMDRLWEVLIVTDVFHQYIAKERADPLRLDN		COG1086,COG4715,COG5464,COG2452,COG2452,COG0675,COG1109,COG5421,COG1109,COG5464,COG4715	COG1109,COG5464,COG0836,-,COG4715,COG4715,2E4PK,COG4636,2FIQ4,COG1520,COG1520,COG0457
GCA_000214705.1	d__Bacteria;p__Firmicutes_B;c__Desulfotomaculia;o__Desulfotomaculales;f__Desulfovirgulaceae;g__Desulfofundulus;s__Desulfofundulus kuznetsovii	GCA_000214705.1_01756	MTENQIDHDRLFKELLETFFAEFMELFFPEAARSIDLTQIRFLQQEIFTDVTAGDRHKVDILVETRLKGQPGLILVHIEPQSYVQKNFNERMFVYFSRLYEKYRRKILPVAVFGYDRVRDEPDSFGIAFPFLEVLNFRFYKLELKKLDWREYIHSDNPVAAALLSKMGFRPEERVRVKLEFLRMLARMKLDPARMELLAVFFETYLKLNREEEEQLYRELGKMDKKEVDAIMQITTSWHEKGRAEGRAEGRAEGRAEGRMEGRMEKAREIICKYLSRKFGDKSADLQQKVWRMTDLEALDYILEQLFAASTLEEARVIINNGVRER	PF04754	COG1011,COG0399,COG1086,COG4715,COG5464,COG2452,COG2452,COG0675,COG1109,COG5421,COG1109	COG4715,COG5464,COG1109,COG5464,COG0836,-,COG4715,COG4715,2E4PK,COG4636,2FIQ4,COG1520,COG1520
GCA_000214705.1	d__Bacteria;p__Firmicutes_B;c__Desulfotomaculia;o__Desulfotomaculales;f__Desulfovirgulaceae;g__Desulfofundulus;s__Desulfofundulus kuznetsovii	GCA_000214705.1_01763	MVEFFGIKIGKIIGVEPTVQAAIEVERRDMDHLFLIEDGTLLHLEYQSTPAGVEDLERFILYDLRVSKAWRQEKNYMPKIRTVVIYPRGVKPGLTGIDIGTLQYAVENAVAGNKSRADPPKIGQFVLLAHVWNF		COG0464,COG1404,COG2148,COG2232,COG1011,COG0399,COG1086,COG4715	COG2452,COG2452,COG0675,COG1109,COG5421,COG1109,COG5464,COG4715,COG5464,COG1109,COG5464,COG0836
GCA_000214705.1	d__Bacteria;p__Firmicutes_B;c__Desulfotomaculia;o__Desulfotomaculales;f__Desulfovirgulaceae;g__Desulfofundulus;s__Desulfofundulus kuznetsovii	GCA_000214705.1_02087	MLARMKLDPARMELLAVFFETYLKLNREEEEQLYRELGKMDKRGAYYARSGYRRGRLHRQPHGPGFHRPHGLGVVPASPGRLWRWDLLFTQCRR		COG3465,COG0640,2CKB7,COG0846,COG2002,COG5421,COG1520,COG1396,COG1087	COG4464,COG1490,COG0491,COG0365,COG0455,COG0124,COG0173,COG1179,COG3118,COG1846
GCA_000214705.1	d__Bacteria;p__Firmicutes_B;c__Desulfotomaculia;o__Desulfotomaculales;f__Desulfovirgulaceae;g__Desulfofundulus;s__Desulfofundulus kuznetsovii	GCA_000214705.1_02108	MAREFDLVIKALAERYPAHLVQLVRGMPVEKVERMEKEAVAVERESDILLKVMENGYEYLMLLEVQTKAEREMPRRLLEYTAMQHREFKKPVYPVVLNLTGRLQEERYSFDCLGLNVVTFNFRTINLADLPGEHLLHHAPVGIIPLVPLMRHEFSAEEILARCVERIAEAPVEWQADLYLGLAIFSSLRFTREVILKVIEVSKMETSPLFDGIREKWIDQGIQQGIQQGIQQGIQDTILDALEENIGRCPESLVNSLRAIRDIDTLKLLHRRAVKAKTIDEFMQALNEAVRKNN		COG3593,COG2378,COG0438,2BCDC,COG1109,COG1598,COG0728,COG1787,COG5652,COG1087,COG5464,COG5464,COG0728,COG2026,COG2161,COG5464	COG3012,COG0500,COG1848,COG2002,COG2452,COG0675,COG2337,COG0728,COG0728,arCOG05206,COG5652,COG3465,COG0640,2CKB7
GCA_000214705.1	d__Bacteria;p__Firmicutes_B;c__Desulfotomaculia;o__Desulfotomaculales;f__Desulfovirgulaceae;g__Desulfofundulus;s__Desulfofundulus kuznetsovii	GCA_000214705.1_02109	LRIILHEIVRNIKQKKAVRKAVWKGRLKPSRRVICKYLARRFGADSASVQEKVPQLTDMDVLDRVLEQLFAANTLEEARNIIWEELSQSSY		COG3593,COG2378,COG0438,2BCDC,COG1109,COG1598,COG0728,COG1787,COG5652,COG1087,COG5464,COG5464,COG0728,COG2026,COG2161	COG5464,COG3012,COG0500,COG1848,COG2002,COG2452,COG0675,COG2337,COG0728,COG0728,arCOG05206,COG5652,COG3465,COG0640,2CKB7
GCA_000214705.1	d__Bacteria;p__Firmicutes_B;c__Desulfotomaculia;o__Desulfotomaculales;f__Desulfovirgulaceae;g__Desulfofundulus;s__Desulfofundulus kuznetsovii	GCA_000214705.1_02113	LTGCEYIHSDNPVAAALLSKMGFRPEERVRVKLEFLRMLVRMKLDPARMELLAVFFETYLKLNREEEEQLYRELGKMDKREVDAIMQMTTSWYEKGRAEGRAEGRAEGRAEGRVEGKIEAKQEVICKYLARRFGADSATIQEKVPQLTDMDALDRVLEQLFAANSLEEARNIIWEELSRFTH		COG0438,COG0438,COG3593,COG2378,COG0438,2BCDC,COG1109,COG1598,COG0728,COG1787,COG5652,COG1087,COG5464	COG0728,COG2026,COG2161,COG5464,COG5464,COG3012,COG0500,COG1848,COG2002,COG2452,COG0675,COG2337,COG0728,COG0728,arCOG05206,COG5652,COG3465
GCA_000214705.1	d__Bacteria;p__Firmicutes_B;c__Desulfotomaculia;o__Desulfotomaculales;f__Desulfovirgulaceae;g__Desulfofundulus;s__Desulfofundulus kuznetsovii	GCA_000214705.1_02114	VAVFGYDRVRDEPDSFGIAFPFLDVLNFRFYKLELKKLDWLRVHT		COG0438,COG0438,COG3593,COG2378,COG0438,2BCDC,COG1109,COG1598,COG0728,COG1787,COG5652,COG1087	COG5464,COG0728,COG2026,COG2161,COG5464,COG5464,COG3012,COG0500,COG1848,COG2002,COG2452,COG0675,COG2337,COG0728,COG0728,arCOG05206
GCA_000214705.1	d__Bacteria;p__Firmicutes_B;c__Desulfotomaculia;o__Desulfotomaculales;f__Desulfovirgulaceae;g__Desulfofundulus;s__Desulfofundulus kuznetsovii	GCA_000214705.1_02301	MYLNNLPGDELEAIPVEVPGLKKALTIEEIFKKSEKERRLYELREKAIRDEISMVAGAKAEGVRESIIRFVRKRFKSVSGELQAKIKQITDIEALERLYDELLDAETPEQAAEIVSRM	PF14261	COG0644,2BU58,2F7F3,2EM6U,2DF5V,COG0640,COG0005,COG0182,COG0499,COG0235,COG0402,COG1092,2BWUA,COG2337	COG2199,COG0582,COG0457,COG0115,COG0147,COG0512,COG2188,COG3221,COG3638,COG3639
GCA_000214705.1	d__Bacteria;p__Firmicutes_B;c__Desulfotomaculia;o__Desulfotomaculales;f__Desulfovirgulaceae;g__Desulfofundulus;s__Desulfofundulus kuznetsovii	GCA_000214705.1_02495	MALQEYDLIIKALVERYSTHFVQLVRGIPADRVERLEKEAVAVKRESDVLLNVCEDGYEYIMLIEIQTRPDREMPLRLLEYTAMQHREYRKPVYPVVLNLTGRPQEDGYGFDCLDLTVVAFSYRVINLVDLPAEDVLRYGPVGIIPLVPLMRRQMPDEELMTRCAKRIREAPAEWAPDLYVGLALFAHLWKIPDEIILRNIEVSKMEASPLFEGIRQKWVNQGIQEGARGARIEAILEVLEENTGQYPEELAARLRTIKDVETLKMLFRRAVKVKSLEEFQAVLSDVLPSAN	PF04754	COG5421,-,COG5421,COG0433,2EZV9,2DE23,COG0739,COG2199	-,COG2002,COG1569,-,COG1948,29Y6Y,2DX8K,-,-,COG4962,COG4962,COG4965,2EYXB,-
GCA_000214705.1	d__Bacteria;p__Firmicutes_B;c__Desulfotomaculia;o__Desulfotomaculales;f__Desulfovirgulaceae;g__Desulfofundulus;s__Desulfofundulus kuznetsovii	GCA_000214705.1_03420	LPPIAVCVLDILQAPVTTEEKRKTLLRAEIFAGLYFEEKIIEQIFREVETMLNIEESAGYQRIFKKGIEKGIQQGIEIGIEKGMKKGRQETLRESVLKLLHKKFKKIPRPYVDKIKSLDEYALGLILDNIFEINNLADLEDYLL	PF14261	COG1922,COG1487,-,COG0477,COG1566,COG0841,2DTPF,COG0845,COG1846,2EFYU,COG2402	COG3465,COG1078,COG1538,COG0842,COG1566,COG1309,COG5464,COG1305
GCA_000214705.1	d__Bacteria;p__Firmicutes_B;c__Desulfotomaculia;o__Desulfotomaculales;f__Desulfovirgulaceae;g__Desulfofundulus;s__Desulfofundulus kuznetsovii	GCA_000214705.1_03427	MAMADGLEYSFGPQNHLDYRYRTVDLGSIALEEIKNSGNTCLYALLPLTDRKKRKQKKEEFLRECVETIVHAPLNIEEKRQSLLRAEIFAGLVFDKPVIEQTFREVETMLNIEESAGYRRIFEKGMEKGMEKGRQDTLRENVLKLLHKKFKKIPRPYVDKIKSLDEYALGLILDNIFEINTLSDLEEYL	PF14261	COG0845,COG1846,2EFYU,COG2402,COG5464,COG3465,COG1078,COG1538,COG0842,COG1566,COG1309	COG1305,-,-,COG4113,COG1943,COG0675,-,COG4636,COG5464,COG3007,COG1669,COG1404
GCA_000214705.1	d__Bacteria;p__Firmicutes_B;c__Desulfotomaculia;o__Desulfotomaculales;f__Desulfovirgulaceae;g__Desulfofundulus;s__Desulfofundulus kuznetsovii	GCA_000214705.1_03436	MTGDMPKDKYDTTMKELFTDSEEDLIRFFCQIEMQVIRQLNIEFPLVEKKRSDLILECRTEKGPAAVHMEFQSTNDSDIPFRMLRYATDLKQKYNLPVYQVLIYFGDREINMADGLSFHFNAQNYLDYRFRAVDLGGITVEEIKKTGNYTLYALLPLTDRKKRKQKGESFLKECAEEIARTPLSFEEKQKALLRAEIFAGLLYEEQVIEMIFREVENMLDLEQSAGYRRIFNKGIEKGIEKGMEKGRRETLRENVLRLLYRKFKKLPAPYVEKIRTLDEYALGMILDNIFEINSLSELEEYL	PF04754,PF14261	COG1404,COG2402,COG2002,COG5662,COG1595,COG1487,COG2002,COG1404,COG1669,COG3007	COG4636,-,COG0675,COG1943,COG4113,-,-,COG1305,COG5464,COG1309,COG1566,COG0842
GCA_000252485.1	d__Bacteria;p__Cyanobacteria;c__Cyanobacteriia;o__Cyanobacteriales;f__Prochloraceae;g__Prochloron;s__Prochloron didemni	GCA_000252485.1_00023	MSNPAYRLLSSQPFDSLSKQLYDHLIPEELGRVEISLEVPGESLFIDVVVTPNPNPTGNYLSLGLLGRVIQRRCILETYRNAPTAEATNICMLKRTWYFQELRRRATRAKRAFTKSDQPQLWIVTPTASDKYLEEFNAKPKQGWPPGVYGLAPGLHTGIIVIHHLPVEPETLWFRLLGRGRVQAKAAQEVLALPDDDPLRSGALELLSSWKIVERIHPDLEQTNREFNMALSQAYLEWEKEVELRGELRGKQEGELLGELRGKQEGKQEVALNMLRGGIPVEQIAQFTELSFQQIQQLQSESNNS		COG1429,COG3547,COG3547,COG1357,COG1357,2E46S,2DSNR,-,COG0175,COG0420,2E6PJ,COG0277	COG0247
GCA_000252485.1	d__Bacteria;p__Cyanobacteria;c__Cyanobacteriia;o__Cyanobacteriales;f__Prochloraceae;g__Prochloron;s__Prochloron didemni	GCA_000252485.1_00131	MRTDTIFYELFQTCPGLLFELIGKQPTLAQAYQFTSVEVKELARTMDGLFLPTNVSSNQPIYFLEVQFQKDNNFYWRFLTELFVYIGQYKPQQDWQAVVVWAKRSLDPGVPIHYQPLLASNHIKQVYLDELEQIKTGSVQLDIVKLVVESEAKASQQVKPLMTRAIQEVGDESLRRDVIELIEKVLVYKFTNKSRKELHKMIYTESEWKQSKLYQSLKEEATKDAREEVKQQLEQEVKQQLEQEVKQQLEQEVKQQLEQEVKLESVVGFLKLGLTVEQIATGLDLSIEKVQQIQDEQSSIAIPNEQLTMNTLA	PF11103	2C6B2,COG0498,COG3344,COG3344,COG0513,COG0621,COG0434,COG0526	-,COG4636
GCA_000252485.1	d__Bacteria;p__Cyanobacteria;c__Cyanobacteriia;o__Cyanobacteriales;f__Prochloraceae;g__Prochloron;s__Prochloron didemni	GCA_000252485.1_00254	MRFISPKTDFAFKKIFGSDQSKDILISFLNATIYSGNEVIQDLEIIDPYSAGDVLDLKDSYLDVKAVLADKTTVIIEMQVWNVEAFPKRVIYNLCKTYANQLKLGQGYSYLNPVIALTITDFQLFPDTDKIITRFYFQEEELEEEKEEKLAYQKDELKLVFVELPKFTKKLEELENAMDKWIYFIKEAPSLELIPDNLKEIPQLEKALNIANQASLSVEELENIRQQEILLEDRRGELSLAKREGIEEGIEQGIEQGIAQGIEQGIEQGIEQGIEQGIEQGIEQGIEQGIEQGIEQGKIEGQRSLILRQLERRFGQLSSSTISLITALTSVELERLEETMWDFNTSDELLNWLRVNSIAVES	PF12784,PF14261	COG0842,COG0661,COG0457,COG2405,arCOG14605,29Z49,COG3744,COG0457,COG2604,COG0859,COG0647,COG1208	COG0794,COG0457,COG2519,COG4122,-,COG1216,-
GCA_000252485.1	d__Bacteria;p__Cyanobacteria;c__Cyanobacteriia;o__Cyanobacteriales;f__Prochloraceae;g__Prochloron;s__Prochloron didemni	GCA_000252485.1_00450	LTNPANKFLSTQPFDSLSKQLYDHLIREDIGRVEISLEVPGESLFIDVVVTPNPNPTGNPLSLGLLGRAIQRPCILETYRNAPTAEATNVCMFKRIWYFLELRRRAKRAKRAFTKSDQPQLWIVTPTASDNYLEEFNAKPKQGWPPGVYGLATGLHTGIIVIHHLPVEPETLWFRLLGRGRVQAKAAQEVLALPQDDPLRSGALQLLSSWKIVERIHPDLEQTNREFNMALSQAYLEWEKEVELRGELRGEQRGELRGEQRGELRGKQQGKQEVAQNMLRGGIPIEQIAQFTGLSFQQIQQLQSEFNNS		COG5464	COG5464
GCA_000252485.1	d__Bacteria;p__Cyanobacteria;c__Cyanobacteriia;o__Cyanobacteriales;f__Prochloraceae;g__Prochloron;s__Prochloron didemni	GCA_000252485.1_00458	MMVYKFPQLSRQEITRMLEIAASHKETRVYQEGQEDEALALVIRLLNRRFNSISPELRSRIESLDLEQVEDLGEALLDFKSLKDLNSWLLTQRQ	PF14261	COG3093,COG1372,2AN3U,COG5635	COG5464,COG2929,2C6B2,COG1109,COG1266,2ES4B,COG5381,COG0784,COG2165,COG2165,-
GCA_000252485.1	d__Bacteria;p__Cyanobacteria;c__Cyanobacteriia;o__Cyanobacteriales;f__Prochloraceae;g__Prochloron;s__Prochloron didemni	GCA_000252485.1_00459	MLEIAASYKDTRVYQEGLEDGARSLVIRQLNWRFNSISPELRAQIESLDLEQVEALAEVLLDFKSLKDLNTWRMAHGEVVNP	PF14261	COG1372,2AN3U,COG5635,COG5464	COG2929,2C6B2,COG1109,COG1266,2ES4B,COG5381,COG0784,COG2165,COG2165,-
GCA_000252485.1	d__Bacteria;p__Cyanobacteria;c__Cyanobacteriia;o__Cyanobacteriales;f__Prochloraceae;g__Prochloron;s__Prochloron didemni	GCA_000252485.1_00582	MRLRNYYIEDREKAVQEGVQQGIQQGVQRGIQQGVQRGIRKMIENMLLARFGTIDPELETIIPSLLALPSEEITPLLLQLSRSELLQRFQNNN		COG2227,COG4615,COG0353,-,COG4636,-,2C7M6,COG5550,2E3CI,2DGIJ,COG3636,COG0457,COG0413,COG0500,COG2208,COG5464,COG5464	COG5464
GCA_000252485.1	d__Bacteria;p__Cyanobacteria;c__Cyanobacteriia;o__Cyanobacteriales;f__Prochloraceae;g__Prochloron;s__Prochloron didemni	GCA_000252485.1_00583	MRLRNYYIEDREKAVQEGVERGIQQGVERGIQQGVQRGIQQGVQRGIQQGVQRGIQKMIENMLLARFGTIDPELETIIPSLLAFPSEEITPLLLQLSRSELLQRFQDNN		COG2227,COG4615,COG0353,-,COG4636,-,2C7M6,COG5550,2E3CI,2DGIJ,COG3636,COG0457,COG0413,COG0500,COG2208,COG5464	COG5464
GCA_000252485.1	d__Bacteria;p__Cyanobacteria;c__Cyanobacteriia;o__Cyanobacteriales;f__Prochloraceae;g__Prochloron;s__Prochloron didemni	GCA_000252485.1_00584	MTRFIHDQFAKDYLEEFLKLYGEVKAAQKVRSEQREIDVFFQPHRDKLQELRNLGLLGRMAQTPSIFEPFRNPVTADEIGDCIGKSLDIRRNLKREANRNKVKFTAGAIPRLWIITPTISKTILAEFGAKMKEDWPKGVSFVADYFHTAMIAIHKLAKTPDTLWLRVLGREKVQQQAIQELEQLQQHGALRSITLQLLYNLHEHLRHRQGLDKDVIR		2E5J8,-,COG2227,COG4615,COG0353,-,COG4636,-,2C7M6,COG5550,2E3CI,2DGIJ,COG3636,COG0457,COG0413,COG0500,COG2208	COG5464,COG5464
GCA_000252485.1	d__Bacteria;p__Cyanobacteria;c__Cyanobacteriia;o__Cyanobacteriales;f__Prochloraceae;g__Prochloron;s__Prochloron didemni	GCA_000252485.1_00695	MMDYRVRVYRLYPGKIMKQVVVYLKKTASELVYENSFKFDKTYHKFDVIRLWEQPTQLFLSNPGLLPFAILSQKKDKTELLREIAQKVDTIQDRRVQGNVAASASILAGLVLENDVITQLMRREIMRESVVYQEIRREGLQEGRQEGIQQGRQEGIQQGLEQGLEQGLERGKEVVAVNLLKAGMSMEQVVGFTGLSVDLIQQLANRSNN		COG5464	28K4I,COG2304
GCA_000252485.1	d__Bacteria;p__Cyanobacteria;c__Cyanobacteriia;o__Cyanobacteriales;f__Prochloraceae;g__Prochloron;s__Prochloron didemni	GCA_000252485.1_00705	MYQPFLYFILAGGKSKTRSLRERRILGLLGRSIQHRTIFETYRNPPGIDAINTCMLKRTWYCLELRRRAKRANRPFQSEDEPKLWIVTPTASEPLLKGFGAKTLQDWPRGVYWLPDNLYTAIIVVHKLPISPETLWFRLLGKGRVQTNAIEEVLAMPQGDVLRNDALRLLSNWKIIDRVSTEPEQTDREFTMALSQAYLEWEKEVQQRSKQEGRQEGIQAGRQEGIQAGRQEGIQAGRQAVALNMLRSGMSVDSIAQFTGLSLQQIQQLERGDLS		2EMQT,COG0502,COG1268,COG0597,COG4783	COG0457,COG0515,COG0631
GCA_000252485.1	d__Bacteria;p__Cyanobacteria;c__Cyanobacteriia;o__Cyanobacteriales;f__Prochloraceae;g__Prochloron;s__Prochloron didemni	GCA_000252485.1_00951	LAYDNTCKYLAETYATSFIRWLLDEEPENVSILKTEIIPEPIRADALILVRTGKKITQIEFQTLPYSEPPIPYRMLKYWTLLYGQYWCEIDQIVIFLQETSSEQVFQNKFSEQNTSHSYRVIRLWEEDPAPFLADPALLPLATLTRSNEPKILLEQVTQEVAKLEDTQQKRSISAAAEVLAGLRFEKDVIRQLFREELMEGSVIYQDILQKGITQGEQRGLQQGLQQGLQQGLQQGEQLGTASVLIRLLSRRFATIDPTVEQKIRSLSISQLEELTEAQFDFTTSEDLIAWLDKK	PF14261	2CFAK,297RC,COG1061,-,COG5464,COG5464,COG5464,COG5464,COG5464,COG5464	COG3044,COG0539,COG1327,2EGXI,2DB90,COG0611,COG5635
GCA_000252485.1	d__Bacteria;p__Cyanobacteria;c__Cyanobacteriia;o__Cyanobacteriales;f__Prochloraceae;g__Prochloron;s__Prochloron didemni	GCA_000252485.1_00952	MEGSVIYQDILQKGITQGEQRGLQQGLQQGLQQGEAKVLIRLLSRRFATIDPTVEEKIRSLSISQLEELTDAQFNFTTSEDLIAWLDQK	PF14261	2CFAK,297RC,COG1061,-,COG5464,COG5464,COG5464,COG5464,COG5464	COG5464,COG3044,COG0539,COG1327,2EGXI,2DB90,COG0611,COG5635
GCA_000252485.1	d__Bacteria;p__Cyanobacteria;c__Cyanobacteriia;o__Cyanobacteriales;f__Prochloraceae;g__Prochloron;s__Prochloron didemni	GCA_000252485.1_00953	MEGSVIYQDILQKGITQGEQRGLQQGLQQGLQQGLQQGEQRGLQQGEANVLIRLLSRRFATIAPTVEEKIRSLSISQLEELTEAQFNFTTSEDLIAWLDKK	PF14261	2CFAK,297RC,COG1061,-,COG5464,COG5464,COG5464,COG5464	COG5464,COG5464,COG3044,COG0539,COG1327,2EGXI,2DB90,COG0611,COG5635
GCA_000252485.1	d__Bacteria;p__Cyanobacteria;c__Cyanobacteriia;o__Cyanobacteriales;f__Prochloraceae;g__Prochloron;s__Prochloron didemni	GCA_000252485.1_00954	MEGSVIYQDILQKGITQGEQRGLQQGEQRGLQQGEANVLIRLLSRRFATIAPTVEQKIRSLSISQLEELTEAQFNFTTSEDLIAWLDKK	PF14261	2CFAK,297RC,COG1061,-,COG5464,COG5464,COG5464	COG5464,COG5464,COG5464,COG3044,COG0539,COG1327,2EGXI,2DB90,COG0611
GCA_000252485.1	d__Bacteria;p__Cyanobacteria;c__Cyanobacteriia;o__Cyanobacteriales;f__Prochloraceae;g__Prochloron;s__Prochloron didemni	GCA_000252485.1_00955	LAYDNTCKYLAETYATSFIRWLLDEEPENVSILKTEIIPEPIRADALILVKTDKKITQIEFQTLPYSEPPIPYRMLKYWTLLYGQYWCEIDQIVIFLQETSSEQVFQNKFSEQNTSHSYRVIRLWEEDPAPFLADPALLPLATLTRSNEPKTLLEQVTQEVAKLEDTQQKRSISAAAEVLAGLRFEKDVIRQLFREELMEGSVIYQDILQKGITQGEQRGLQQGEQRGLQQGEANVLIRLLSRRFATIDPTVEQKIRSLSISQLEELTEAQFDFTTSEDLIAWLDKK	PF14261	2CFAK,297RC,COG1061,-,COG5464,COG5464	COG5464,COG5464,COG5464,COG5464,COG3044,COG0539,COG1327,2EGXI,2DB90,COG0611
GCA_000252485.1	d__Bacteria;p__Cyanobacteria;c__Cyanobacteriia;o__Cyanobacteriales;f__Prochloraceae;g__Prochloron;s__Prochloron didemni	GCA_000252485.1_00956	MEGSVIYQDILQKGITQGEQRGLQQGLQQGLQQGEQLGTASVLIRLLSRRFATIAPTVEEKIRSLSISQLEELTEAQFDFTTNEDLIA	PF14261	2CFAK,297RC,COG1061,-,COG5464	COG5464,COG5464,COG5464,COG5464,COG5464,COG3044,COG0539,COG1327,2EGXI,2DB90,COG0611
GCA_000252485.1	d__Bacteria;p__Cyanobacteria;c__Cyanobacteriia;o__Cyanobacteriales;f__Prochloraceae;g__Prochloron;s__Prochloron didemni	GCA_000252485.1_00957	MEGSVIYQDILQKGITQGEQRGLQQGLQQGLQQGEQLGTASVLIRLLSRRFATIAPTVEEKIRSLSISQLEELTEAQFDFTTSEDLIAWLNKK	PF14261	2CFAK,297RC,COG1061,-	COG5464,COG5464,COG5464,COG5464,COG5464,COG5464,COG3044,COG0539,COG1327,2EGXI,2DB90
GCA_000252485.1	d__Bacteria;p__Cyanobacteria;c__Cyanobacteriia;o__Cyanobacteriales;f__Prochloraceae;g__Prochloron;s__Prochloron didemni	GCA_000252485.1_00973	MGQSSTGGYTFRSIELKQTAFRIDGVFFPPSNSPNLPLYFVEAQMQKDEELYHRLFAEIFLELKQNPTITQWQAVVIFPRRSLEPEETTAFQSLLNSPQVRRFYLDELREEENSIELGLLKLVVASQKQALVQAQQLLQLVEAPSPAPQPIPLPTSVIIELIVTMMVYKFPQLSRQEITRMLEIAASHKETRVYQEGLEDGKRYL	PF11103	COG5464	COG5464
GCA_000252485.1	d__Bacteria;p__Cyanobacteria;c__Cyanobacteriia;o__Cyanobacteriales;f__Prochloraceae;g__Prochloron;s__Prochloron didemni	GCA_000252485.1_01091	MRTDTIFYELFQTCPGLLFELIGKQPSLAQAYQFTSVEVKELARTMDGLFLPTDVKSSEPIYFLEVQFQKDNNFYWRFLTELFVYIGQYKPQQNWQAVVVWAKRSLDPGVPIHYQAFLASNQLKQIYLDELDRIGTGSVQLDIVKLVVESEAKASKQVKPLIQRTQEEVEDESLRRDVIELIEKVLVYKFTSKSREELRKMIYTESEWKQSNLYKSLREEAIKDAWEQVKEEVKQEAIKDAWEQVKEEVKQEAIKDAREQVKEEVKQEVEQEVKEKFERSVLGFLKLGLTVEQIATGLNFPIEKVRQISDEQSSN	PF11103	COG3344,COG3344,COG1132,2EBSH,COG2026	COG0020,COG1633,2A2I3,COG4423,COG3742,COG2128,2CEUC
GCA_000252485.1	d__Bacteria;p__Cyanobacteria;c__Cyanobacteriia;o__Cyanobacteriales;f__Prochloraceae;g__Prochloron;s__Prochloron didemni	GCA_000252485.1_01169	MTRFIHDQFAKDYLEEFLKPYGEVKAPIYQLSTINYQLSTIIGFIF		COG1005,COG1143,COG0839	2EURW,-,COG3744,COG4118,COG0713,COG0065,COG2831,29WDJ,COG3693,COG2706,COG3344
GCA_000252485.1	d__Bacteria;p__Cyanobacteria;c__Cyanobacteriia;o__Cyanobacteriales;f__Prochloraceae;g__Prochloron;s__Prochloron didemni	GCA_000252485.1_01188	MEESIQIDEYDSPWKEAIDTYFEEFMAFFFPEAHKDIDWSRGYETLDTELKQVVRDANLGKRLADKLVKVWLHNGKQAVVLVHIEIQGQYESGFSQRMWIYHYRICDRYLDENTEVVSLAILGDDNNWWRPKNHKYSRWGCKLNFQFPVVKLLDYRENWSALRESRNPFAIMVMAYLKTKETRDNASERFTSKLSIIRGLYDGGYTKEQILQLFRLVDWMMTLPKELRSRFDNEVSSIEEEKKMPYITSIERLGIERGIKQGIEQGIKQGIEQGIEQESLRSKRESIIEVLEIRFAEIPSELTAVINGIEDFELLKQLHKRAVTVASVEELQQLIPQNDGEN		COG0375,COG0378,-,-,-,COG0465,COG0265,COG2335,28I2M,2CA6X,COG1487,COG0697,COG0697	COG0697,COG1086,-,COG4223,COG1842
GCA_000252485.1	d__Bacteria;p__Cyanobacteria;c__Cyanobacteriia;o__Cyanobacteriales;f__Prochloraceae;g__Prochloron;s__Prochloron didemni	GCA_000252485.1_01205	MSPFSKQSLQQGKQEGEAAVLIRLLSRRFGTIEQTIRSLSIPQLEELTDAQFDFTTSEIKLLGWIVNREYLPFSVVRYERTLLIALV	PF14261	COG0793,COG0524,COG0524,COG0524,COG1589,COG0206,COG4634,COG2442,COG1724,COG1598,COG2852,-,-,COG0800,COG4399	-,COG0591,COG0010,COG0375,COG0378,-,-,-,COG0465,COG0265
GCA_000252485.1	d__Bacteria;p__Cyanobacteria;c__Cyanobacteriia;o__Cyanobacteriales;f__Prochloraceae;g__Prochloron;s__Prochloron didemni	GCA_000252485.1_01348	MTFSEAYTQWREDTLQQGREEGLQEGREQERQLLIENLLKVRFGNIDSALAEIISPLLELPSEESARLLIELSRDELLTRFENNRN		COG5464	COG0443,-,COG3209
GCA_000252485.1	d__Bacteria;p__Cyanobacteria;c__Cyanobacteriia;o__Cyanobacteriales;f__Prochloraceae;g__Prochloron;s__Prochloron didemni	GCA_000252485.1_01349	LLAEGVYFTDEGFKTRLVAINGLPNNRETLWLRILGKGKTQQQAIEQLLKLPRTDPFRNDVLQEIARLQILLEKNKKNATNDDLGAGGLFYYALPILGCKKIF		COG0270,28NXW,COG0586,COG0586,2CIZY,COG0617,COG1234,COG4636	COG5464
GCA_000252485.1	d__Bacteria;p__Cyanobacteria;c__Cyanobacteriia;o__Cyanobacteriales;f__Prochloraceae;g__Prochloron;s__Prochloron didemni	GCA_000252485.1_01393	MEGQIEGQINAKMEAVPGLLKLGLTVEQIATALKLSVEEIQQVISSNN		COG0457,COG0784,COG0188,28I0N,28I0N,COG0751,COG5464,COG5464	COG1672
GCA_000252485.1	d__Bacteria;p__Cyanobacteria;c__Cyanobacteriia;o__Cyanobacteriales;f__Prochloraceae;g__Prochloron;s__Prochloron didemni	GCA_000252485.1_01394	VLYNYQLSTINYQLPNEAVSLAKGLFQQTRQDIASPKLQKDLIELLETIMVYKLPNKGREEIEAMFGLSELKQTKVYTDSQNGRTN	PF11103	COG0457,COG0784,COG0188,28I0N,28I0N,COG0751,COG5464	COG5464,COG1672
GCA_000252485.1	d__Bacteria;p__Cyanobacteria;c__Cyanobacteriia;o__Cyanobacteriales;f__Prochloraceae;g__Prochloron;s__Prochloron didemni	GCA_000252485.1_01395	MKTDSIWYNMFLKFPDIFFELIGESTTRSQNYRFDSVEVKELSFRIDGVFLPQSKNPELPIHFVEVQFQKDEDLYSRLFTEIFIYLRQHKPDNDWLVTVVYPSRSKEAVSPGWYREFFNSGRLQRIYLDELESDTSPTVGQGMVKLIVTPPNEAVSLAKGLFRQTRQDIASPKLQKDLIELLETIMVYKLPNKGREEIEAMFGLSELKQTKVYQEAKMEAKMEAVPGLLKLGLTMEQIATALKLSVEEIQQVISSNN	PF11103	COG5464,COG5464,COG0457,COG0784,COG0188,28I0N,28I0N,COG0751	COG5464,COG5464,COG1672
GCA_000252485.1	d__Bacteria;p__Cyanobacteria;c__Cyanobacteriia;o__Cyanobacteriales;f__Prochloraceae;g__Prochloron;s__Prochloron didemni	GCA_000252485.1_01402	LAYDNTCKYLAETYATSFIRWLLDEEAENVSILKTEIIPEPIRADALILVRTDKKITQIEFQTLPYSKPPIPYRQLVILDSTVRTILV		COG5464,COG0751,28I0N,28I0N,COG0188,COG0784,COG0457	COG5464,COG5464,COG5464,COG0763,COG3514,COG1043,COG0764,COG0774,COG4775,COG0152,COG0568
GCA_000252485.1	d__Bacteria;p__Cyanobacteria;c__Cyanobacteriia;o__Cyanobacteriales;f__Prochloraceae;g__Prochloron;s__Prochloron didemni	GCA_000252485.1_01403	VFQNKFSEQNTSHSYRVIRLWEEDPAPFLADPALLPLATLTRSKEPKILLEQVAEEVAKLEDTQQKRSISAAAEVLAGLRFEKNVIRQIFREELMEGSVIYQDILQKGITQGEQKGLQQGLQQGEQRGLQQGEANVLIRLISRRFATIAPTVEEKIRSLSISQLEELTEAQFNFTTSEDLIAWLDQK	PF14261	COG5464,COG0751,28I0N,28I0N,COG0188,COG0784,COG0457,COG5464	COG5464,COG5464,COG0763,COG3514,COG1043,COG0764,COG0774,COG4775,COG0152,COG0568
GCA_000252485.1	d__Bacteria;p__Cyanobacteria;c__Cyanobacteriia;o__Cyanobacteriales;f__Prochloraceae;g__Prochloron;s__Prochloron didemni	GCA_000252485.1_01404	MEGSVIYQDILQKGITQGEQRGLQQGLQQGEQLGTAGVLIRLLSRRFATIPPTVEEKIRSLSISQLEELTEAQFDFTTSEDLIAWLDQK	PF14261	COG0751,28I0N,28I0N,COG0188,COG0784,COG0457,COG5464,COG5464	COG5464,COG0763,COG3514,COG1043,COG0764,COG0774,COG4775,COG0152,COG0568
GCA_000252485.1	d__Bacteria;p__Cyanobacteria;c__Cyanobacteriia;o__Cyanobacteriales;f__Prochloraceae;g__Prochloron;s__Prochloron didemni	GCA_000252485.1_01405	MEGSVIYQDILQKGITQGEQRGLQQGLQQGKQRGLQQGEAKVLIRLISRRFGSISPTVEEKIRSLSISQLEELTEAQFNFTTSEDLIAWLDKN	PF14261	COG0751,28I0N,28I0N,COG0188,COG0784,COG0457,COG5464,COG5464,COG5464	COG0763,COG3514,COG1043,COG0764,COG0774,COG4775,COG0152,COG0568,COG2002
GCA_000252485.1	d__Bacteria;p__Cyanobacteria;c__Cyanobacteriia;o__Cyanobacteriales;f__Prochloraceae;g__Prochloron;s__Prochloron didemni	GCA_000252485.1_01458	MTRFIHDQFCKDLLGELLAPFGKVQSSRRVRSEVREIDIWFSPDLQTTYSSDALGLLGQFARTPSSFEPFRNAVTENEMCDCLLKLLELRGEVIRKAKRDKIEVDPNTLPKLWVLTPTASEKILNSFHARLDPKQWPDGVYLLGHALRAAIVVIHKLPRTPETLWLRILGKGKVQRQAIDELESLRSDSPFRANALELLLNLRITLEARQDIDVDEDDRELIMRLSPLYEQKLLDATQSGVQQGQRQLIENLLKARFGAMDDELSTVVERLSVLSPEDSSPLILNLSRQELIAQLSNGIGNRE		-,COG4974,COG5164,COG3636,COG4226,2CSVT,-,2DWPW,-	-,COG3636,COG1724,COG1598,2CSVT,COG3210,COG0457,COG3087,COG2208
GCA_000252485.1	d__Bacteria;p__Cyanobacteria;c__Cyanobacteriia;o__Cyanobacteriales;f__Prochloraceae;g__Prochloron;s__Prochloron didemni	GCA_000252485.1_01500	MTRFIHDQFAKKYLTELLNSFGQVQTSLDIAPELKQADLLFIRDPNAPPATTNITLVEKLAAQSALFEPFRNPVAPEEIRSCLGKLFDVHAKMIRDAKRKKSQNLRSRTTNFVDYLSYIFGIINQKLQRSYR		COG0085,COG0084,COG0268,COG0141,COG4636,COG4636,COG0064,COG1463,COG5572,COG3220	COG5464,COG5464,COG0457,2EURW,2B8B2,COG0591,COG1598,COG0358,COG4636,COG1404
GCA_000252485.1	d__Bacteria;p__Cyanobacteria;c__Cyanobacteriia;o__Cyanobacteriales;f__Prochloraceae;g__Prochloron;s__Prochloron didemni	GCA_000252485.1_01501	LLPDVLKARIIAVHKLPKTPETLWLRILGRGKVQQQAIQELKSLSEDNGIRDNALELVYEMLSHCSPGKNKN		COG0084,COG0268,COG0141,COG4636,COG4636,COG0064,COG1463,COG5572,COG3220,COG5464	COG5464,COG0457,2EURW,2B8B2,COG0591,COG1598,COG0358,COG4636,COG1404
GCA_000252485.1	d__Bacteria;p__Cyanobacteria;c__Cyanobacteriia;o__Cyanobacteriales;f__Prochloraceae;g__Prochloron;s__Prochloron didemni	GCA_000252485.1_01502	MQLSTIYLEKLENATAQGIEQGIQQGLEQGIQQGLERGIQQGLEQGIQQGIEQGLEQGIQRGIEQGLEQGLERGMERGLERGREEGIEEGMEQGLEQGTQRERRATIRNLLIVRFGSIDEALERIVEPLTALPPEEFTPLLFQLSREDLLARFYSS		COG0084,COG0268,COG0141,COG4636,COG4636,COG0064,COG1463,COG5572,COG3220,COG5464,COG5464	COG0457,2EURW,2B8B2,COG0591,COG1598,COG0358,COG4636,COG1404,COG0702
GCA_000252485.1	d__Bacteria;p__Cyanobacteria;c__Cyanobacteriia;o__Cyanobacteriales;f__Prochloraceae;g__Prochloron;s__Prochloron didemni	GCA_000252485.1_01538	MKTDSIWYNLFLKFPSIFFELIGEPSTISLRYKFSSVEVKQLSFRLEVVFLPKSETPELPIHFVEVQFQKDEEFYSRLFTEIFIYLRQKKPRNDWQVTVVYPSRSLESAEPIWYREFFRSPRLKRIYLDEELDWLGTATVGIGAVKLIVSPERKAVESAKQLIERTKQSIEDPVSQRDFIELIETIIIYKLPEKSREELEAMLGLSELKQTKVYQEAKAEGKAEGKAEGQAEGKAEGKAEGKAEGKAEGQAIGEQKAKLEAVPRLLKLGLTEKQIAQALQLTVKQVRQIAESKD	PF11103	-,COG1539,COG0801,-,COG0496,COG0500,COG0294,COG1028,COG0720,COG1051	COG0639,COG0174
GCA_000252485.1	d__Bacteria;p__Cyanobacteria;c__Cyanobacteriia;o__Cyanobacteriales;f__Prochloraceae;g__Prochloron;s__Prochloron didemni	GCA_000252485.1_01675	LRKVKEEVADEAERIDLLDLIETILGYKFANISREELEKMFDFDDFKQTRLGRQMLEEGLEKGLEKGLEQGLEKGLEQGLEKGRREGRQEGRQEGRQEGKLEVVSALVERGLSVAEISGILQLDEEKIRQAARKSEQN	PF11103	COG5464	COG0175,-,COG0419,COG4636,COG0631,COG0631,COG2981,COG1357,COG2981,COG0189,-,COG0542
GCA_000252485.1	d__Bacteria;p__Cyanobacteria;c__Cyanobacteriia;o__Cyanobacteriales;f__Prochloraceae;g__Prochloron;s__Prochloron didemni	GCA_000252485.1_01677	LRKVKEEVADEAERIDLLDLIETILGYKFANISREELEKMFDFDDFKQTRLGRQMLEEGLEEGLEKGRQEGRQEGRQEGREEGREEGRQEGRQEGRQEGKLQVVSALIERGISVAEISGILQLDEEKIRQAALKPEQN	PF11103	COG5464	-
GCA_000252485.1	d__Bacteria;p__Cyanobacteria;c__Cyanobacteriia;o__Cyanobacteriales;f__Prochloraceae;g__Prochloron;s__Prochloron didemni	GCA_000252485.1_01730	LSTQPFDSLSKQLYDHLIPEDLGRVEISLEVPGESLFIDVVVTPNPNPTGNPLSLGLLGRAIQRRCILETYRNAPTHEATNICMLKRTWYFQELRRRAKRAKRALTKSEEPQLWIVTPTASENYLEEFYAKPKQGWPPGVYGLAPGLQTGIIVIHHLPVEPETLWFRLLGRGRVQANAAQEVLALPQDDPLRDGALQLLSSWKIVERIHPDLEQTNREFNMALSQAYLEWEKEVERRGELRGRQEGELRGRQEGELRGRQEGELLGERRGELLGKQQGRQEAKQEVALNMLRSGMNVEQIAQFTGLSLQQIQQLQSESNN		COG5464	296N4,2C9PJ,COG0675,2DDYD,2ED4X,2ED4X,COG0640,COG1902,COG4636,-,COG2376,COG1461,COG3041,2E9H3,-
GCA_000252485.1	d__Bacteria;p__Cyanobacteria;c__Cyanobacteriia;o__Cyanobacteriales;f__Prochloraceae;g__Prochloron;s__Prochloron didemni	GCA_000252485.1_01883	MPHDLLLNYRVQNSLPKNSAEGLNQNQYKNFNVKKAVESAKQLIERTKQSVEDPVSQRDFIELIKTIIIYKLPKKSREELEAMLGLSELKQTKVYQEAKAEGKAEGKVEGKVEAVPRLLKLGLTEKQIGVRSTTVEFYMNYENICYK	PF11103	COG2010	COG4636,COG2223,COG0494,COG2211,COG0721,COG0457,COG4226,COG2220,COG0726,COG2304
GCA_000252485.1	d__Bacteria;p__Cyanobacteria;c__Cyanobacteriia;o__Cyanobacteriales;f__Prochloraceae;g__Prochloron;s__Prochloron didemni	GCA_000252485.1_01924	MTRFIHDQFAKKYLTELLNSFGEVQTSLDIAPELKQADLLFIRDPNTPPASTNITLVEKLAAQSALFEPFRNPVAPEEIRSCLGKLFDVHAKMIRDAKRKNRKISEAELPILWIICPTFSESLIKSCSAVTDEENYAKGVYLLPDVLKARIIAVHKLPKTPETLWLRILGRGKVQQQAIQELKSLSEDNGIRDNALELVYEMLSLLEAREKQELDREDKELIMQLSTIYLEKLENATAQGIQQGLEQGIQQGLERGIQQGLERGIQQGLERGIEQGIEQGLERGIEQGIEQGLERGIEQGIEQGIQQGLEQGLEQGIQRGLEQGLERGLEQGREEGIEQGMEQGLEQGTQRERRATIRNLLIVRFGSIDEELERIIESLTALPPEEFTPLLLQLSREDL…		COG0451,COG1004,-,2E3HR,COG2810,-,COG0695,COG0769	COG0571
GCA_000252485.1	d__Bacteria;p__Cyanobacteria;c__Cyanobacteriia;o__Cyanobacteriales;f__Prochloraceae;g__Prochloron;s__Prochloron didemni	GCA_000252485.1_02010	MNKIKELMQKYCFDRSKTNIVDIYSNLYSTFVDLPTFIRLWDKLAIELNYPIPELMSLDDRLVDLITINNYRCWFDLGGLDMFDSEYEIIEQFDIEYSDIAFERNIRLSTIKDIIDFLIEMIAVKKISTHHDMNTITFEKIKQSQGYQYAKEEGKLEQKIATIILLQELGLSIDDIAKKLKLDRQTVRKNCK		COG0823	COG5464
GCA_000252485.1	d__Bacteria;p__Cyanobacteria;c__Cyanobacteriia;o__Cyanobacteriales;f__Prochloraceae;g__Prochloron;s__Prochloron didemni	GCA_000252485.1_02043	MKTDSIWYNMFLKFPDIFFELIGEPTTGSNSYRFDSVEVKELSFRIDGVFLPKSKNPELPIHFVEVQFQKDENLYSRLFTEIFIYLRQHKPDHDWLVTVVYPSRSIEAVSPGWYREFFNSGRLQRIYLDELEPDKSPTVGQGMVKLIVTPPNEAVSLAKGLFQQTKQDIASPKLQKDLIELLETIMVYKLPNKGREEIEAMFGLSELKQTKVYQEAKMEGIIEGEIKGRTEGEIKGRTEGRIEGRTEGEINAKMEAVPGLLKLGLTVEQIATALKLSVEEIQQVVSSNN	PF11103	COG0559,COG4177,COG4674,COG0410,COG0330	COG2267,COG0036,COG0699,COG0614,COG0457,COG0745,COG0699,COG2165
GCA_000252485.1	d__Bacteria;p__Cyanobacteria;c__Cyanobacteriia;o__Cyanobacteriales;f__Prochloraceae;g__Prochloron;s__Prochloron didemni	GCA_000252485.1_02205	MKTDSVFYRLFLEFPSIFFELIQSTHLNPDDYQFTSREVKQLALRMDGLFLPKTEGENKPFYLVEVQFQPDDELYYRVFSELFFYLQQYKPRSPWNVVVIYPRRSTERLENFQFADLLDLSRVRRIYLNELEEEEPSLAVGVVKLIMSSDRKALERAKGLIKQVKEELTDEVVREKLIDLIKTIFVYKLPNKSRQEIEAMFGLNEIQQTKVYQEAKLEGKLESIPKFLEQGLSVEIIAKGLNLPLEVVQKATKGQNS	PF11103	COG1357,COG1070,COG4636,2B3FR,COG2013,2BX0X,COG1233	COG5464,COG0281,COG3832,COG3420,COG0328,COG0457,COG1372,COG1372,-,-,COG1960
GCA_000252485.1	d__Bacteria;p__Cyanobacteria;c__Cyanobacteriia;o__Cyanobacteriales;f__Prochloraceae;g__Prochloron;s__Prochloron didemni	GCA_000252485.1_02206	MFGLIELKQTLVYQEAKLEGKLEGKSEGKLEGKLEGKLESIPQFLEQGLSVEIIAKGLNLPLEVVQKAAKEQNS		COG1357,COG1070,COG4636,2B3FR,COG2013,2BX0X,COG1233,COG5464	COG0281,COG3832,COG3420,COG0328,COG0457,COG1372,COG1372,-,-,COG1960
GCA_000252485.1	d__Bacteria;p__Cyanobacteria;c__Cyanobacteriia;o__Cyanobacteriales;f__Prochloraceae;g__Prochloron;s__Prochloron didemni	GCA_000252485.1_02226	MKTDSIWYNLFLKFPSIFFELIGEPSTNSLRYKFSSVEVKQLSFRLDGIFLPKGESPELPIHFVEVQFQQDEEFYSRLFTEIFIYLRQKKPRNDWQVTVVYPSRSLESAEPIWYREFFNSPRLKRIYLDEELDWLGTATVGIGAVKLIVSPEKKAVESAKQLIERTKQTIEDPVSQRDFIELIETIIIYKLPKKSREELEAMLGLSELKQTKVYQEAKAEGKAEGKAEGKAEGKAEGQEIGERKAKLESVPRLLKLGLTEKQIAQALQLTVKEVRQIAKSQD	PF11103	2B63K,COG0241	COG5464,COG5464,COG0457
GCA_000252485.1	d__Bacteria;p__Cyanobacteria;c__Cyanobacteriia;o__Cyanobacteriales;f__Prochloraceae;g__Prochloron;s__Prochloron didemni	GCA_000252485.1_02227	MKTDSIWYNLFLKFPSIFFELIGEPSTISLRYKFSSVEVKQLSFRLDGVFLPKGESPELPIHFVEVQFQKDEEFYSRLFTEIFIYLRQKKPRNDWQVTVVYPSGHCPSTSLRGRVAEVSVFGECRTDLVSRVF	PF11103	2B63K,COG0241,COG5464	COG5464,COG0457
GCA_000252485.1	d__Bacteria;p__Cyanobacteria;c__Cyanobacteriia;o__Cyanobacteriales;f__Prochloraceae;g__Prochloron;s__Prochloron didemni	GCA_000252485.1_02228	LESAEPIWYREFFNSPRLKRIYLDEELDWLGTATVGIGAVKLIVSPEKKAVESAKQLIERTKQSVEDPVSQRDFIELIETIIIYKLPKKSREELEAMLGLSELKQTKVYQEAKAEGQEIGEQKAKLESVPRLLKLGLTEKQIAQALQLTVQQVQQIAKSQD	PF11103	2B63K,COG0241,COG5464,COG5464	COG0457
GCA_000252485.1	d__Bacteria;p__Cyanobacteria;c__Cyanobacteriia;o__Cyanobacteriales;f__Prochloraceae;g__Prochloron;s__Prochloron didemni	GCA_000252485.1_02249	MTRQPYDQFSKQYLSVLFQTSGKIEISREVSGEVRLIDFTFSPAPDKQDNLANLGLLGKMGTRDSLFEPFRNQPNFSQIHSCLLKLLIVNSEWERKARRKKSGLTLADLPFLWILTPSASENLLTTFSCKLKLEQWAEGIYFFPEGLTRVW		COG5464	COG5464
GCA_000252485.1	d__Bacteria;p__Cyanobacteria;c__Cyanobacteriia;o__Cyanobacteriales;f__Prochloraceae;g__Prochloron;s__Prochloron didemni	GCA_000252485.1_02469	MQLSTIYLEKLENATKQGLEQGIKQGLEQGIERGMEQGMELGMEQGMEQGIERGKQGERRVTIESLLRIRFGSIDEEISRIIEPLTALSPEEFTPLLLQSSREDLLARF		COG0049,COG0480,COG0050,COG0051,COG0639,-,COG3344,COG5464	COG0679,COG2202,COG1109,COG3385,COG3385,2DBR1,COG0675,COG1042
GCA_000252485.1	d__Bacteria;p__Cyanobacteria;c__Cyanobacteriia;o__Cyanobacteriales;f__Prochloraceae;g__Prochloron;s__Prochloron didemni	GCA_000252485.1_02470	MTRFIHDQFAKKYLAELLAFFGEGEVKTSVDIAAEVKQADVLFIASPEGRRRAKGKTPANNPTMTMAAKLAASSALFEPFRNAVSPKEIVNCCCKLSNFRDKMEREAKRKKKTISETELPFLWIISPTFSEELIKRSCAVTDEENYSKGVYLLPDMLQARVIAVHQLPDTPETLWLRILGRGKVQEKAIKELKSLPLESTLRNNALELVYEMLSHCSQDKNNN		COG0048,COG0049,COG0480,COG0050,COG0051,COG0639,-,COG3344	COG5464,COG0679,COG2202,COG1109,COG3385,COG3385,2DBR1,COG0675,COG1042
GCA_000252485.1	d__Bacteria;p__Cyanobacteria;c__Cyanobacteriia;o__Cyanobacteriales;f__Prochloraceae;g__Prochloron;s__Prochloron didemni	GCA_000252485.1_02501	LSIPIKEQILQLFRLVDWMMTLPKELTERFNYEVSSIEEEKKMPYITSIERLGIERGIEKGIKQGIELESLRSKRESIIEVLEIRFAEVPSELIAVLNGIEDFEFLKQLHKRAVTVASVEELQQLISQNDGEN		COG5464	COG5464
GCA_000252485.1	d__Bacteria;p__Cyanobacteria;c__Cyanobacteriia;o__Cyanobacteriales;f__Prochloraceae;g__Prochloron;s__Prochloron didemni	GCA_000252485.1_02502	MPYITSIERLGIERGIEQGIEQGIEQGIERGIERGIERGNLQTKRESIIEVLEIRFAEVPSELIAVLNGIEDLEFLKQLHKRAVTVASVEELQQLISQNDGEN		COG5464	COG5464
GCA_000252485.1	d__Bacteria;p__Cyanobacteria;c__Cyanobacteriia;o__Cyanobacteriales;f__Prochloraceae;g__Prochloron;s__Prochloron didemni	GCA_000252485.1_02512	LELLYNLHDNLRSRQGLNKEDEELMMRLEPLYKKYREEAVQEGVQQERRNTIENMLLARFDALDPELETIIEPLLALSSREFYPLLSQLSREELLRRFRADN		COG3547,28J5U,COG1216,COG0115,COG3975,COG1995,2DRU6,COG3310,COG1090	-,-,COG1813,COG2442,2EAQB,COG1672,COG0419,COG5464,COG5464
GCA_000252485.1	d__Bacteria;p__Cyanobacteria;c__Cyanobacteriia;o__Cyanobacteriales;f__Prochloraceae;g__Prochloron;s__Prochloron didemni	GCA_000252485.1_02520	MPYITSIERLGIERGIEKGIKQGIEQGIERGSLRTQRQSIIEVLEIRFAEVPSELIAVLNGIEDFEFLKQLHKRAVTVASVEELQQLISQNDGEN		COG5464	COG0419,COG1672,2EAQB,COG2442,COG1813,-,-,COG5464,COG1090,COG3310,2DRU6,COG1995,COG3975
GCA_000252485.1	d__Bacteria;p__Cyanobacteria;c__Cyanobacteriia;o__Cyanobacteriales;f__Prochloraceae;g__Prochloron;s__Prochloron didemni	GCA_000252485.1_02521	MPYITSIERLGIERGSLQTQRQSIIEVLEIRFAEVPSELTAVLNGIEDLELLKQLHKRAVTVASVEELQQLISQNDGEN		COG5464	COG5464,COG0419,COG1672,2EAQB,COG2442,COG1813,-,-,COG5464,COG1090,COG3310,2DRU6,COG1995
GCA_000252485.1	d__Bacteria;p__Cyanobacteria;c__Cyanobacteriia;o__Cyanobacteriales;f__Prochloraceae;g__Prochloron;s__Prochloron didemni	GCA_000252485.1_02539	VIGSELTNPAKKFLSTQPFDSLSKQLYDHLIPEDIGRVEISLEVPGESLFIDVVVTPNPNPTGNPLSLGLLGRAIQRPCILETYRNAPTAEATNVCMFKRIWYFLELRRRAKRAKRAFTKSDQPQLWIVTPTASDNYLEEFNAKPKQGWPPGVYGLATGLHTGIIVIHHLPVEPETLWFRLLGRGRVQAKAAQEVLALPQDDPLRSGALQLLSSWKIVERIHPDLEQTNREFNMALSQAYLEWEKEVELRGKQQVALNMLRGGIPVEQIAQFTGLSFQQIQQLQSEFNNS		COG3299,COG3628,COG0438,COG0451,2FG37,COG0326,COG0326	COG5464
GCA_000252485.1	d__Bacteria;p__Cyanobacteria;c__Cyanobacteriia;o__Cyanobacteriales;f__Prochloraceae;g__Prochloron;s__Prochloron didemni	GCA_000252485.1_02789	MTRQPYDQFSKQYLSVLFQTSGKIEISREVSGEVRLIDFTFSPAPDKQDNLANLGLLGKMGARDSLFEPFRNQPNFSQIHSCLLKLLIVNSEWERKARRKKSGLTLADLPFLWLITPSASENLLKTFSCQLKLEQWGQGIYFFPEGLNTGLVAINKLPNNPETLWLRILGKGTKQKQAIQQLLELPETDSLRNKVLEEIVNWRIVVDDKQNVTDEEKEWIMSLSPAYVKWREDTLQEGRQEGRQEGRHEGLQEGQRLVLENLLKVRFGQMDSALASIIDPLLELPSEESARLLIELSREELLTRFESNRI		COG3339,COG0715,COG0600,COG1116,COG0527,2CD6H,COG3639,-	-,COG1413,-,COG1413
GCA_000252485.1	d__Bacteria;p__Cyanobacteria;c__Cyanobacteriia;o__Cyanobacteriales;f__Prochloraceae;g__Prochloron;s__Prochloron didemni	GCA_000252485.1_02865	MFGLSELKQTKVYQEALAEGEAKGKAEGEVKGKVEGKMEAVPRLLKLGLTVKQIAKALELPLEQVQQIAEEND		COG5464	COG5464,2F6F5,COG4282,COG0514,2BT47,2ENY8
GCA_000252485.1	d__Bacteria;p__Cyanobacteria;c__Cyanobacteriia;o__Cyanobacteriales;f__Prochloraceae;g__Prochloron;s__Prochloron didemni	GCA_000252485.1_02866	MKTDSIWYKLFLKFPGIFFELIGKPSTDSLRYKFGSVEVKELSFRLDGVFLPQEETPELPIHFLEVQFQKDEEFYSRLFTEIFIYLRQKKPKNDWQVTVVYARRSLETEEPIWYREFFNSPRLKRIYLDEELDWVKSPTVGIGAVQLIVSPETKAVESAKELIERTKQTVSDPASQEDLIKFIETIIIYKLPQKSREELEAMFGLSELKQTKVYQEALAEGEVKGKVEGKMEGKMEGKVEAVPRLLKLGLTVKQIAKALELPLEQVQQIAEEND	PF11103	COG5464	2F6F5,COG4282,COG0514,2BT47,2ENY8
GCA_000252485.1	d__Bacteria;p__Cyanobacteria;c__Cyanobacteriia;o__Cyanobacteriales;f__Prochloraceae;g__Prochloron;s__Prochloron didemni	GCA_000252485.1_02941	VIESELTNPANKFLSTQPFDSLSKQLYDHLIREDIGRVEISLEVPGESLFIDVVVTPNPNPTGNSLSLGLLGRAIQRPCILETYRNAPTAEATNVCIFKRIWYFLELRRRAKRAKQTFTKSDQPQLWIVTPTASHHYSATRN		COG5464	COG5464
GCA_000252485.1	d__Bacteria;p__Cyanobacteria;c__Cyanobacteriia;o__Cyanobacteriales;f__Prochloraceae;g__Prochloron;s__Prochloron didemni	GCA_000252485.1_02942	MTIPKCFVLYLEEFNAKPKQGWPPGVYGLATGLHTGIIVIHHLPVEPETLWFRLLGRGRVQAKAAQEVLALPQNDPLRSGSLQLLSSWKIVERIHPDLEQTNREFNMALSQAYLEWEKEVELRGELRGEQRGEQRGKQKVALNMLGGGIPVSQIAQFTGLSFQQIQKLQSELNNS		COG5464	COG5464
GCA_000252485.1	d__Bacteria;p__Cyanobacteria;c__Cyanobacteriia;o__Cyanobacteriales;f__Prochloraceae;g__Prochloron;s__Prochloron didemni	GCA_000252485.1_02970	MDKWIYFIKEAPSLELIPENLKEIPQLEKALNIANQASLSVEELENIRQQEILLEDRRGELSLAKREGIEEGIEQGIEQGKIEGKIEGKIEGKIEGKIEGRTEGQRSFLLRQLERRFGQLSSSTISLIAALQSVELERLEETMWDFNTRDELVNWLRDNSIGVES	PF14261	COG5464	COG5464
GCA_000252485.1	d__Bacteria;p__Cyanobacteria;c__Cyanobacteriia;o__Cyanobacteriales;f__Prochloraceae;g__Prochloron;s__Prochloron didemni	GCA_000252485.1_03099	LTELFVYIGQYKPEQDWQAVVVWAKRSLDPGVPIHYKPLLASKHIRRIYLDELDQIGTGSIQLDIVKLVVESETKASKQVKPLMERAIQEVEDESCQRDVIELIEKVLVYKFTSKSREELHKMIYTESEWKKSKLYQSFKEEATKDAREEVRKQLEEEFKERVEQKVEQEIQQKVKQSVLGFLKLGLSVEQIATGLGLSIATVQQISDEQ	PF11103	COG0601,2CXH9,COG0476,COG1724,COG1598	COG5464
GCA_000252485.1	d__Bacteria;p__Cyanobacteria;c__Cyanobacteriia;o__Cyanobacteriales;f__Prochloraceae;g__Prochloron;s__Prochloron didemni	GCA_000252485.1_03139	MRFISPKTDFAFKKIFGSDQSKDILISFLNATIYSGNEVIQDLEIIDPYSPGDVFDLKDSYLDVKAVLADKTTVIIEMQVWNVEAFPKRVIYNLCKTYANQLKLGQGYSYLNPVIALTITDFQLFPDTDKIITRFYFQEEEQEEEKEEKLAYQKDELKLVFVELPKFTKKLEDLENAMDKWIYFIKEASSLELIPDNLKEIPQLEKALNIANQASLSVEELENIRQQEILLEDRRGELSLAKREGIEEGIEQGKIEGQRSFLLRQLERRFGQLSSSTISLIAALTSVELERLEETMWDFNTSDELVNWLNAVDSFSVTSDQ	PF12784,PF14261	COG0272,COG0419,28HHG	COG3311,COG3311,COG0652,COG0231,COG0511,COG5401,28QDR
GCA_000252485.1	d__Bacteria;p__Cyanobacteria;c__Cyanobacteriia;o__Cyanobacteriales;f__Prochloraceae;g__Prochloron;s__Prochloron didemni	GCA_000252485.1_03182	MTRQPYDQFSKQYLSVLFQTSGKIEISLQVSGEVRLIDFTFSPAPDKQDNLANLGLLGKCPSEILCLSLFANNPTSARFICWSYRKPIHCAIKCYKKLLIGES		COG2161,2F6GT,COG0270,COG5642,COG5654,-	COG5464
GCA_000252485.1	d__Bacteria;p__Cyanobacteria;c__Cyanobacteriia;o__Cyanobacteriales;f__Prochloraceae;g__Prochloron;s__Prochloron didemni	GCA_000252485.1_03286	MTRFIHDQFAKKYLAELLAFFGEGEVKTSVDIAAEVKQADVLFIAKGKNPANNPTMTMAAKLAASSALLEPFRNAVSPKELVSCCCKLNSFRDKIEREAKRKKKKISEAELPFLWIISPTFSSELIKRCCAVPDKENYPKGVYLLPDILQGRVIAVHQLPDNPETLWFRILGRGKVQEKAIKELKSLPLESTLRNNALELVYEMLSLLEVRQKQQLDQEDKELVMQLSTIYLEKLENATQQGIEQGIERGIEQGIEQGIERGIEQGIERGIEQGIEQGIERGIEQGIERGIERGLEQGIERGKKGERRVMIESLLRIRFGSIDEEISRIIEPLTALSPEEFTPLLLQSSREDLLARF		-,COG0725,COG0639,2EBW4,COG2377,COG1198,COG0568,2DMZA,COG4636	COG0457,COG3903,COG1672,-,-,COG4637,COG0683,COG1917,COG0357
GCA_000252485.1	d__Bacteria;p__Cyanobacteria;c__Cyanobacteriia;o__Cyanobacteriales;f__Prochloraceae;g__Prochloron;s__Prochloron didemni	GCA_000252485.1_03400	MRFISPKTDFAFKKIFGSRESKPILISFLNAIIYPEEKGIEDLEIIPPYNPPQTTSFKDSYLDIKALLDNGTKVIIEMQVLNVAAFDKRVVYNLAKTYSNQLESGQGYIHLQPVIALTITDFKLFPKTDKTITFWEFKEKTEKIDYSNEELQMVFVELPKFKKNLEQLETITDKWIYFLKEAPSLEMIPENMGEVEEINRALTIANLANLTRQELDDLHHQEVFLQDQKGYTIKAREEGLQQGLQQGLQQGLQEGLQQGLLTGQINLIQRQLMQKLGQLPTEVNDSIAGLSSERLEDLSLAMLDFTSLEDLINFLK	PF12784,PF14261	COG0507,COG0530,COG2304,COG4248,COG4245,COG0631,-,2C9PJ,2C9PJ	COG2304,COG0515,COG0515,COG3921,COG0515
GCA_000252485.1	d__Bacteria;p__Cyanobacteria;c__Cyanobacteriia;o__Cyanobacteriales;f__Prochloraceae;g__Prochloron;s__Prochloron didemni	GCA_000252485.1_03410	LSTQPFDSLSKQLYDHLIPEDFARVEISLEVPGESLFIDVVVTPNPNPTGNRLSLGLLGRAIERRCLLETYRNAPTAEATNICMLKRTWYFQELRRRAKRAKRTLTKSDEPQLWIVTPTASENYLDEFNAKPKQGWPPGVYWLAPGLYTGIIVIHHLPVEPETLWFRLLGRGRVQAKAAQEVLALPQDNPLRSGALQLLSSWKIVERIHPDLEQTNREFNMALSQAYLEWEKEVELRGELRGELRGKQEGELLGEQRGKQEGELLGKQKAKQEVALNMLRGGIPVEQIAQFTELSLQQIQQLQSEFNN		COG0701,COG4178,COG0535,2EBJC,-,-,-,-,COG2197,COG3411,COG1357,COG0275,COG4638	COG0507,COG0530,COG2304,COG4248,COG4245,COG0631,-,2C9PJ,2C9PJ
GCA_000252485.1	d__Bacteria;p__Cyanobacteria;c__Cyanobacteriia;o__Cyanobacteriales;f__Prochloraceae;g__Prochloron;s__Prochloron didemni	GCA_000252485.1_03439	LQQGIKQGLQQQQALILRLLNRRLGNIPTNLQTIIEQLSGTELEDLTEALLDFTTLSDLSNWLESHLEE	PF14261	COG5464	-,COG0515,-,COG0777,2CK5W,COG1989
GCA_000252485.1	d__Bacteria;p__Cyanobacteria;c__Cyanobacteriia;o__Cyanobacteriales;f__Prochloraceae;g__Prochloron;s__Prochloron didemni	GCA_000252485.1_03440	MFDSVCKFLAETFATDFATWLLGQPMVLTQLNPSELSLEPIRADTVIFLQADDIILHIEFQIQPKAGIPFRMLDYRVRLYRRFPDKLVIQIVIYLQPTTSDLVYQNSFTIPRTRHKYRVIRLWEQPFKNFLTVPGLLPFAALSKTSDREATLRQVAARLDNIQQNSIQNNIRASTAILAGLILEKDLVKQILRSDIMKESVIYQDILQEGRQEGLQLGLRQGIEQGIEQGLQEGLQQQQALILRLLNRRVGNIPTNLQTIIEQLSRTELEDLGEALLDFTTLSDLSNWLESHLEE	PF14261	COG0668,-,COG3662,COG2303,COG4319,COG2203,COG1322,COG1322,COG1322,-,COG1357	COG5464
GCA_000252485.1	d__Bacteria;p__Cyanobacteria;c__Cyanobacteriia;o__Cyanobacteriales;f__Prochloraceae;g__Prochloron;s__Prochloron didemni	GCA_000252485.1_03574	MRQSVIYQDILEEGKREGLLEGRQEGLLEGRQEGQKEILIRLLRRKIGTIEPKIIKRIERLSISQLEKLGEALLDFSTTADLIIWLEEVGV	PF14261	COG5464	COG4402,COG1805,2E3E2,COG1357,-,COG2886,COG2405,COG1672
GCA_000252485.1	d__Bacteria;p__Cyanobacteria;c__Cyanobacteriia;o__Cyanobacteriales;f__Prochloraceae;g__Prochloron;s__Prochloron didemni	GCA_000252485.1_03593	MLSLLKARQKQQLDREDKELVMQLSTIYLEKLENATQQGIERERRVMITSLLRIRFGSIDSEISKIIEPLTALSPEEFTPLLLQSSREDLLAHF		COG5464	COG0642
GCA_000252485.1	d__Bacteria;p__Cyanobacteria;c__Cyanobacteriia;o__Cyanobacteriales;f__Prochloraceae;g__Prochloron;s__Prochloron didemni	GCA_000252485.1_03595	VLRILGRGKVQEKAIKELKSLPLESTLRNNALELVYEMLSLLKARQKQQLDREDKELVMQLSTIYLEKLENATQQGREQGIQQGIEQGIQQGIEQGIQQGIEQGIEQGLEQGIEQGLERGKKGERRVTVESLLRIRFGSIDSEISKIIEPLTALSPEEFTPLLLQSSREDLLAHF		COG5464	-
GCA_000252485.1	d__Bacteria;p__Cyanobacteria;c__Cyanobacteriia;o__Cyanobacteriales;f__Prochloraceae;g__Prochloron;s__Prochloron didemni	GCA_000252485.1_03686	MKYGVVFPIVKLLDYKKKWEELEASTNPFATVVMAHLKTKETRKDFQERRKWKLFITTRLYEQGYQKQDIINLFHFIDWVMRLPQDLEKNFLEDLDKYEEKDKMRYVTSVERIGIEKGREEGKLEGLVSAIELGLELKFGSEGLELLPEISPIKDLEVLTAIKDGIKKANSLEELRYYYQ		COG0515,COG0226,COG4359,-,COG0504,298Z8	2DG98,2DMZA,-,2E9JM,2BXCR,COG3271,-,2E31K,COG2026
GCA_000252485.1	d__Bacteria;p__Cyanobacteria;c__Cyanobacteriia;o__Cyanobacteriales;f__Prochloraceae;g__Prochloron;s__Prochloron didemni	GCA_000252485.1_03795	MTQKKADISTKRLISLAPDRWIQWLMGRSGLKVLQIISSEFQWVGRESDVLVKAYSPDLGEFLILNELQLRYNQKVPRRMRAYTAMASEKYQLPVYPVLINLLEASSGTIASSFESNFAGLKAIQEYQVINLWEVDVDIVFQRNLSTLLPLVPILKGGGKEQVIRRALRQLRVQGQPGELESMLGFFATYVLDLDLVQQILRLDMAILEQSPLYQEIVSRSEQRGIAIGEQRGEQRGIAIGEQRGIEQIAVNMLRMGMAIEQVSEATGLSLEQVTGLGSSAKASE		COG0763,-	COG5499,COG4680,COG1977,COG0498,2DXRX,COG0017,2E57B
GCA_000252485.1	d__Bacteria;p__Cyanobacteria;c__Cyanobacteriia;o__Cyanobacteriales;f__Prochloraceae;g__Prochloron;s__Prochloron didemni	GCA_000252485.1_03817	MNSENSEYESEYESEYESEYESEYRELMTNLSPAYELWKRKTLRQGRLEGRREGRLEGMREEKMHLLHSLLFVKFGGMDPQLDRVISPMLDLSRDEFSRVILTLNREELLARFGIV		COG5464	COG0457
GCA_000252485.1	d__Bacteria;p__Cyanobacteria;c__Cyanobacteriia;o__Cyanobacteriales;f__Prochloraceae;g__Prochloron;s__Prochloron didemni	GCA_000252485.1_03818	MMNLSPAYESWLEETLSKGRVEGLREGRVEGKVEGLREGRVEGKVEGLREGRVEGLREERMNLVQNFLAVKFGGVDEQLEKVINPMLNLPAEELSRLILTLNREELLLRFGEGNADEVTG		COG5464	COG5464,COG0457
GCA_000252485.1	d__Bacteria;p__Cyanobacteria;c__Cyanobacteriia;o__Cyanobacteriales;f__Prochloraceae;g__Prochloron;s__Prochloron didemni	GCA_000252485.1_03819	MTQKKADISTKRLISLAPDRWIQWLMGRSGLKVLQIISSEFQWVARESDVLVKAYSPDLGEFLILNELQLRYNQKVPRRMRAYTAMASEKYQLPVYPVLINLLEASSGTIASSFESNFAGLKAIQEYQVINLWEVDVDIVFQRNLSTLLPLVPILKGGGSEQVIRRALRQLRVQGQPGELESMLGFFATYVLDLDLVQQILRLDMAILEQSPLYREIVSRSEQRGIAIGEQRGIAIGEQRGEQRGEQRGKQEGIQQVALNMLRMGMAIEQVSEATGLSLEQVTGLVSSAKASDERTR		COG2274,-,-,COG0845,COG5464,COG5464	COG5464
GCA_000252485.1	d__Bacteria;p__Cyanobacteria;c__Cyanobacteriia;o__Cyanobacteriales;f__Prochloraceae;g__Prochloron;s__Prochloron didemni	GCA_000252485.1_03820	MTQKKADISTKRLISLAPDRWIQWLMGRSGLKVLQIISSEFQWVARESDVLVKAHSPDLGEFLILNELQLRYNQKVPRRMRAYTALASEKYQLPVYAVLINLLEASSETIVNVFESNFAGQRAIQEYQVINLWEVDVDIVFQRNLSTLLPLVPILKGGGSEQVIRRALTQLRVQGQPGELESMLGFFATYVLDLDLVQQILRLDMAILEQSPLYREIVNRSEQRGIAIGEQRGIAIGEQRGKQEGIQQVALNMLRLGMAIEQVSEATGLSLEQVTGLVSSAKASDERTR		COG2274,-,-,COG0845,COG5464	COG5464
GCA_000252485.1	d__Bacteria;p__Cyanobacteria;c__Cyanobacteriia;o__Cyanobacteriales;f__Prochloraceae;g__Prochloron;s__Prochloron didemni	GCA_000252485.1_03821	MTRKKADISTKRLISLAPDRWIQWLMGRSGLKVLQIISSEFQWVSRESDVLVKAHSPDLGEFLILNELQLRYNQKVPRRMRAYTALASEKYQLPVYAVLINLLEASSETIVNVFESNFAGLKAIQEYQVINLWEVDVDIVFQRNLSTLLPLVPILKGGGSEQVIRRALTQLRVQGQPGELESMLGFFATYVLDLDLVQQILRLDMAILEQSPLYREIVSRSEQRGIAIGEQRGKQEGIQQVALNMLRMGMAIEQVSEATGLSLEQVTGLVSSAKASDERTR		COG2274,-,-,COG0845	COG5464,COG5464
GCA_000252485.1	d__Bacteria;p__Cyanobacteria;c__Cyanobacteriia;o__Cyanobacteriales;f__Prochloraceae;g__Prochloron;s__Prochloron didemni	GCA_000252485.1_03848	MGRSGLKVLQIISSEFQWVARESDVLVKAYSPDLGEFLILNELQLRYNQKVSRPMRA		COG5464	2EQED,COG0664,COG0455,COG0664
GCA_000252485.1	d__Bacteria;p__Cyanobacteria;c__Cyanobacteriia;o__Cyanobacteriales;f__Prochloraceae;g__Prochloron;s__Prochloron didemni	GCA_000252485.1_03913	MMTLPKELSERFDNELITIEEEQRMPYITSIERSGIERGIKQGIKQGIEQESFRSKRESIIELLETRFSEVPLELRAVLNQIEDLEFLKQLFKRSITVASVEELQQLIPKDEGDN		COG5464	COG5464,COG5464,COG3905,COG3668,COG1598,COG1724,COG2337,2EGSU,COG1598,-,COG0714,COG0394,-,2DQ99,COG4636
GCA_000252485.1	d__Bacteria;p__Cyanobacteria;c__Cyanobacteriia;o__Cyanobacteriales;f__Prochloraceae;g__Prochloron;s__Prochloron didemni	GCA_000252485.1_03914	MEEQIQMDEYDSPWKEAIDAYFEEFMAFFFPKVHRDIDWSRGYESLDTELQQVVRDANLGTRLADKLVKVWLHNGKQTVVLVHIEIQGQYDSDFAQRMWIYHYRICDRYLDENTEVVSLAVLGDDNSWWKPTSHQYSRWGCELNFKFPVVKLLDYGKNWPALTKSRNPFAIVVMAHLKTKETRDNASERFASKLSIVRGLYEGGYTKEEILQLFRLIDWMMTLPKELSERFDNELITIEEEQRMPYITSIERSGIERGIEQGIKQGIKQGIKQGIEQESFRSKRESIIEVLETRFSEVPLELSKVLNQIEDLEFLKQLLKRSITIASVEELQQLIPKDEGDN	PF04754	COG5464	COG5464,COG3905,COG3668,COG1598,COG1724,COG2337,2EGSU,COG1598,-,COG0714,COG0394,-,2DQ99,COG4636
GCA_000252485.1	d__Bacteria;p__Cyanobacteria;c__Cyanobacteriia;o__Cyanobacteriales;f__Prochloraceae;g__Prochloron;s__Prochloron didemni	GCA_000252485.1_03915	MIQFRLIDWMMTLPKELSERFDNELITIEEEQRMPYITSIERSGIERGIERGSLQSKRESIIELLETRFSEVPSELSAVLNQIEDLEILKQLFKRSITVASVEELQQLIPKDEGDN		COG5464,COG5464	COG3905,COG3668,COG1598,COG1724,COG2337,2EGSU,COG1598,-,COG0714,COG0394,-,2DQ99,COG4636
GCA_000252485.1	d__Bacteria;p__Cyanobacteria;c__Cyanobacteriia;o__Cyanobacteriales;f__Prochloraceae;g__Prochloron;s__Prochloron didemni	GCA_000252485.1_03980	MRLLVLRFGEVPQSLETRLEGLTVERLETLVEVVLKVNSLDQFIGDGLE	PF14261	COG5464	COG5464
GCA_000252485.1	d__Bacteria;p__Cyanobacteria;c__Cyanobacteriia;o__Cyanobacteriales;f__Prochloraceae;g__Prochloron;s__Prochloron didemni	GCA_000252485.1_03981	MRLLVLRFGEVPQSLETRLEGLTIERLESLVEVVLTVNSLDQFIGDGLE	PF14261	COG5464	299TV,COG1672,COG4293,COG0457
GCA_000252485.1	d__Bacteria;p__Cyanobacteria;c__Cyanobacteriia;o__Cyanobacteriales;f__Prochloraceae;g__Prochloron;s__Prochloron didemni	GCA_000252485.1_03990	LRVLGREKVQQEAIGELEQLQDNSVLRSVTLELLYNLHDNLRSRQGLDKEDEELIMRLEPLYKKYREEAVPPIVSWTKFCVKLD		COG0639,COG2109,COG1277,COG0642	COG4995,COG3210,COG5464,COG5550,COG0770,2CICE,2CJ9H,COG5464,COG5464,2CJ9H,COG0642,COG0675
GCA_000252485.1	d__Bacteria;p__Cyanobacteria;c__Cyanobacteriia;o__Cyanobacteriales;f__Prochloraceae;g__Prochloron;s__Prochloron didemni	GCA_000252485.1_03993	MRFISPKTDFAFKKIFGSTESKPILISFLNAIIYKGKKVIKDLEIIDPYNARKIRELKDSYLDVKALLDNGTTVIIEMQVINLPAFDKRVVYNLAKTYGNQLKSGQGYIHLQPVIALTITDFSLFTEMEKVISFWKFKEETEKIDYTNEELKMVFVELPKFQKSLEELETITDKWIYFLKDAPSLDIIPDKMGEVAEINRALSIANSANLSRQELDDLHHQEVFLQDQVGYTIKAREEGLEQGLQQGLEQGLEQGREEGLEQGLEQGREEGLEQGLQQGREEGIITGEINMIQRLLERKLGELPTQVKDSIAGLSSETLENLSLAMLDFTSLEDLIKFLE	PF12784,PF14261	COG0639,COG2109,COG1277,COG0642,COG5464,COG4995,COG3210	COG5550,COG0770,2CICE,2CJ9H,COG5464,COG5464,2CJ9H,COG0642,COG0675
GCA_000252485.1	d__Bacteria;p__Cyanobacteria;c__Cyanobacteriia;o__Cyanobacteriales;f__Prochloraceae;g__Prochloron;s__Prochloron didemni	GCA_000252485.1_03998	MKTDSIWYNMFLKFPDIFFELIGESTTRSQNYRFDSVEVKELSFRIDGVFLPQSKNPELPIHFVEVQFQKDEDLYSRLFTEIFIYLRQHKPDNDWLVTVVYPSRSKEAVSPGWYREFFNSGRLQRIYLDELESDTSPTVGQGMVKLIVTPPNEAVSLAKGLFQQTRQDIASPKLQKDLIELLETIMVYKLPNKGREEIEAMFGLSELKQTKVYQEAKMEGKMEGEINAKMEAVPGLLKLGLTVEQIATALKLSVEEIQQVISSNN	PF11103	COG0639,COG2109,COG1277,COG0642,COG5464,COG4995,COG3210,COG5464,COG5550,COG0770,2CICE,2CJ9H	COG5464,2CJ9H,COG0642,COG0675
GCA_000252485.1	d__Bacteria;p__Cyanobacteria;c__Cyanobacteriia;o__Cyanobacteriales;f__Prochloraceae;g__Prochloron;s__Prochloron didemni	GCA_000252485.1_03999	VLYNYQLSTINYQLPNEAVSLAKGLFQQTRQDIASPKLQKDLIELLETIMVYKLPNKGREEIEAMFGLSELKQTKVYQEAKMEGIIEGETKGRMEGEIKGEIKAKMEAVPGLLKLGLTVEQIATALKLSVEEIQQVISSNN	PF11103	COG2109,COG1277,COG0642,COG5464,COG4995,COG3210,COG5464,COG5550,COG0770,2CICE,2CJ9H,COG5464	2CJ9H,COG0642,COG0675
GCA_000252485.1	d__Bacteria;p__Cyanobacteria;c__Cyanobacteriia;o__Cyanobacteriales;f__Prochloraceae;g__Prochloron;s__Prochloron didemni	GCA_000252485.1_04032	LHHQEVFFQDQRGSVIKAKEEGLQQGREEGKEEGLQQGREEGLQQGREEGLQQGREEGLQQGIISERLNLIQRFLDRKLGELPTEIKKSLYGLSPARLEDLSLAMLDFTSLDDLIEFLN	PF14261	COG5464	COG5499,COG0524,COG2197,COG0823,2E6G4,COG0266,COG0302,2CT64,COG4226,COG2442,COG4636,COG0270,28M46,COG2119,COG2119
GCA_000252485.1	d__Bacteria;p__Cyanobacteria;c__Cyanobacteriia;o__Cyanobacteriales;f__Prochloraceae;g__Prochloron;s__Prochloron didemni	GCA_000252485.1_04069	MTYNICAYLVGKYPLDFARWLFTPEVVNVEVIPTEDLILLQIEAKIIHLEFILQPEPGQSLPLKMLESWLKLQEKYPQATIEQIVVCFKNTGSETLLVNQYEKDNLSFSYRIIPLWQENSIPFLANPGLWCLAPLTRSENPRTLLEQVAMQIDSLKDIQEQRELTAYTYIIAGLAFEEAVIKQILREKLMQESFTYRDILQQGEDKGLNQGLKLGLEQGLRQGKLELIIRQLTHKFGTISPELSKLLGQLSSLQLEDLAEALLEFQSMSGLAIWLEENS	PF14261	2B7KH,COG0853,2EQ53,2ESF9,COG5346,COG0666	COG0143,COG1432,COG3117,2A1YU,COG5549,COG1314,COG0696,COG1106
GCA_000252485.1	d__Bacteria;p__Cyanobacteria;c__Cyanobacteriia;o__Cyanobacteriales;f__Prochloraceae;g__Prochloron;s__Prochloron didemni	GCA_000252485.1_04153	MSNSDEFAKDFLSHFLAPYGEVKRIKIEPPEPEKVDIFRQEHLEHIEGLKNLDLLLKMAETPFILRRFSAPLDVDGVQDCLGTITKVLVALDNKSFQKKNNFREDTIIKMWILTPTVSEDVLSGFGTQNKKDWLPAFHFSPELFHTCIVAIDQLPQTPENLWLRVLGRDKIQQQAMEELEQLEYDNVLRAATLELLYNLRHNLKDQEGLDEEDNRLMDRLETLYKEDRDKAVKKGFEIGFEQGIKEERQKEIKSIILARFGTLDPELERIIEPLSALPPSEFAPLLLQLSRQQLLLRF		COG1595,COG4175,COG5642,COG5654,COG2235,-,298Z8,COG3221,COG3638	COG0702,COG0515,COG0799,COG0438,29GGR,COG1716,-,2E3RR,-
GCA_000252485.1	d__Bacteria;p__Cyanobacteria;c__Cyanobacteriia;o__Cyanobacteriales;f__Prochloraceae;g__Prochloron;s__Prochloron didemni	GCA_000252485.1_04447	MTNSPFDQFSKGLLEALLSPLGLLEVSREVPGEARWVDVYFSPYPNLSPDPSLGLLGEMARQLCLFEPYRNPVSRKEVKACLLKLLAVQAKQNEKETPAHLWILTPTASEQRLSDFGAKASSHWPEGIYTFPKGLEVAFVVIHQLSPVPETLWLRLMGRGKVQKQAIAEVLALPPETPQRDSALQLLVSWKIMIDVNPKTEEEEVLMQLSQAYLEWEERIKKSGRQEGRQEGRQEGRQEERRSLILKLLHRKLGSIDSAYQSQIEQLSLEQLEALGEAQWDFVTVADLEQWLLGN	PF14261	COG2385,2E7A7,COG2026,2DMZA,COG5550,2DMZA,-,-,2DMZA,COG5550,2C9PJ,296N4,-,COG5316	COG5316,294UM,COG0621,COG1181,COG2002
GCA_000252485.1	d__Bacteria;p__Cyanobacteria;c__Cyanobacteriia;o__Cyanobacteriales;f__Prochloraceae;g__Prochloron;s__Prochloron didemni	GCA_000252485.1_04481	MASEKYQLPVYAVLINLLEASSGTIASSFSSNFAGQRAIQEYQVINLWEVDVDIVFQRNLSTLLPLVPILKGGGEEQVIRLAERVVELRALRQLRVQGQPGELESMLGFFATYVLDLDLVQQILRLDMAILEQSPLYREIVSRSEQRGKQEGIQQVALNMLRLGMAIEQVSEATGLSLEQVTQLGSSVKASDFEQDN		-,COG0691,COG3170	2EURW
GCA_000252485.1	d__Bacteria;p__Cyanobacteria;c__Cyanobacteriia;o__Cyanobacteriales;f__Prochloraceae;g__Prochloron;s__Prochloron didemni	GCA_000252485.1_04619	MTRFIHDQFAKDYLEEFLKPYGEVKAPLVVRSERREIDVLFLPHKEQLPELKTLGLLGKMAQTVSIFEP		COG5464	COG5464,COG5464,COG5464,COG4636,COG0403,COG2442,-,COG0509,-,COG0488
GCA_000252485.1	d__Bacteria;p__Cyanobacteria;c__Cyanobacteriia;o__Cyanobacteriales;f__Prochloraceae;g__Prochloron;s__Prochloron didemni	GCA_000252485.1_04620	MADEIADCLVKSLEVRRSFQRSARRKKRKFTDSEIPRLWIITPTVSKTILAEFDSKMKKDWLPGVYFQSSYFQSAIIVVHKLPKTPDTLWLRVLGREKVQQEAIGELEQLEDNSVLRSVTLELLYNLHDNLRSRQDLDKEDEELMMRLEPLYKKYRDEAVQEGLERGIKQGLEQGLERGLNEGRQQGRQQGLNEGLQQGRQQGLNEGLQQERRNTIENMLLTRFSTLDSELETIIEPLLALSYPEFAPLLSQLSREELLRRFRADN		COG5464	COG5464,COG5464,COG4636,COG0403,COG2442,-,COG0509,-,COG0488,-
GCA_000252485.1	d__Bacteria;p__Cyanobacteria;c__Cyanobacteriia;o__Cyanobacteriales;f__Prochloraceae;g__Prochloron;s__Prochloron didemni	GCA_000252485.1_04621	LELLYNLHDNLRSRQDLDKEDEELMMRLEPLYKKYRDEAVQEGLERGIKQGLEQGLERGLERGLQQGLEQGIQQGLERGLQQERRNTIENMLLTRFGRLDSELETIIEPLLALSYGEFAPLLSQLSREELLRRFRVDN		COG5464,COG5464	COG5464,COG4636,COG0403,COG2442,-,COG0509,-,COG0488,-,2AR44
GCA_000252485.1	d__Bacteria;p__Cyanobacteria;c__Cyanobacteriia;o__Cyanobacteriales;f__Prochloraceae;g__Prochloron;s__Prochloron didemni	GCA_000252485.1_04622	LELLYNLHDNLRSRQDLDKEDEELMMRLEPLYKKYRDEAVQEGLERGIKQGLEQGLERGLERGLQQGLEQGIQQGLERGIEQGLERGIERGLERGLQQERRNTIENMLLARFGTLDPELETIIEPLLALSYPEFAPLLSQLSREELLRRFRADN		COG5464,COG5464,COG5464	COG4636,COG0403,COG2442,-,COG0509,-,COG0488,-,2AR44,COG0762
GCA_000252485.1	d__Bacteria;p__Cyanobacteria;c__Cyanobacteriia;o__Cyanobacteriales;f__Prochloraceae;g__Prochloron;s__Prochloron didemni	GCA_000252485.1_04683	VIGSELTNPANKFLSTQPFDSLSKQLYDHLIREDIGRVEISLEVPGESLFIDVVVTPNPNPTGNPLSLGLLGRAIQRPCILETYRNAPTAEATNVCIFKRIWYFLELRRRAKRAKQTFTKSDQPQLWIVTPTASDNYLEEFNAKPKQGWPPGVYGLATGLHTGIIVIHHLPVEPETLWFRLLGRGRVQAKAAQEVLALPQDDPLRSGALQLLSSWKIVERIHPDLEQTNREFNMALSQAYLEWEKEVELRGELRGKQEGKQEGKLEAALNMLRGGIPVSQIAQFTGLSFQQIQQLQSELNNS		COG5464	COG5464
GCA_000252485.1	d__Bacteria;p__Cyanobacteria;c__Cyanobacteriia;o__Cyanobacteriales;f__Prochloraceae;g__Prochloron;s__Prochloron didemni	GCA_000252485.1_04684	LTNPANKFLSTQPFDSLSKQLYDHLIREDIGRVEISLEVPGESLFIDVVVTPNPNPTGNPLSLGLLGRAIQRRCILETYRNAPTAEATNVCMFKRIWYFLELRRRAKRTKRAFSKSDQPQLWIVTPTASDNYLEEFNAKPKQGWPPGVYGLATGLHTGIIVIHHLPVEPETLWFRLLGRGRVQAKAAQEVLALPQNDPLRSGALQLLSSWKIVERIHPDLEQTNREFNMALSQAYLEWEKEVELRGELRGEQRGEQRGELRGELRGELRGELRGKQQGKQEVAQNMLRGGIPVEQIAQFTGLSFQQIQQLQSELNNS		COG5464	COG5464
GCA_000252485.1	d__Bacteria;p__Cyanobacteria;c__Cyanobacteriia;o__Cyanobacteriales;f__Prochloraceae;g__Prochloron;s__Prochloron didemni	GCA_000252485.1_04697	MIAVKKISNHHDINTITLEKIKQSQGYQYAKEEGKLEQKIATIILLQELGLSIDGIAKKLKLDRQTVIKNCK		-,COG0061,COG0702,COG1235,COG0082,COG0392,COG1020,COG1625	-,COG1968,28KSU
GCA_000252485.1	d__Bacteria;p__Cyanobacteria;c__Cyanobacteriia;o__Cyanobacteriales;f__Prochloraceae;g__Prochloron;s__Prochloron didemni	GCA_000252485.1_04714	MNLVQNLLAVKFGGVDEQLEKVINPMLNLPAEELSRLILTLNREELLTRFSEGNPDEVRDN		COG5464	COG5464
GCA_000252485.1	d__Bacteria;p__Cyanobacteria;c__Cyanobacteriia;o__Cyanobacteriales;f__Prochloraceae;g__Prochloron;s__Prochloron didemni	GCA_000252485.1_04797	MKTDSIWYNLFLKFPSIFFELIGESSTISLRYKFSSVEVKQLSFRLDGVFLPKGESPELPIHFVEVQFQKDEEFYSRLFTEIFIYLRQKKPRNDWQVTVVYPSRSLESAEPTWYREFFTSPRLKRIYLDEELDWLGTATVGIGAVKLIVSPERKAVESAKQLIEQTKQSVEDPVSQRDFIELIETIIIYKLPEKSREELEAMLGLSELKQTKVYQEAKAEGKAEGKAEGKVEAVPRLLKLGLTEKQIAQALQLTVKEVRQIAKSQD	PF11103	COG0447,2E7ZX,COG0820,COG5464,COG2336,COG2337	COG1397,COG1859,COG4639,COG2203,COG2203,COG0144,COG3657,COG3636,2E40Q,COG4636,COG4636,COG4185,2A6D2,COG4096
GCA_000252485.1	d__Bacteria;p__Cyanobacteria;c__Cyanobacteriia;o__Cyanobacteriales;f__Prochloraceae;g__Prochloron;s__Prochloron didemni	GCA_000252485.1_04800	MKTDSIWYNLFLKFPSIFFELIGEPSTNSLRYKFSSVEVKQLSFRLEVVFLPKGESPELPIHFVEIQFQKDEDFYSRLFTEIFIYLRQKKPRNDWQVTVVYPSGAQHKALLLLGFVASTQPTINSY	PF11103	COG0447,2E7ZX,COG0820	COG2336,COG2337,COG5464,COG1397,COG1859,COG4639,COG2203,COG2203,COG0144,COG3657,COG3636,2E40Q,COG4636,COG4636,COG4185,2A6D2
GCA_000252485.1	d__Bacteria;p__Cyanobacteria;c__Cyanobacteriia;o__Cyanobacteriales;f__Prochloraceae;g__Prochloron;s__Prochloron didemni	GCA_000252485.1_04913	VLFEKWYLVTRLIHDQFAKEYLRELLSPLGIVETSKEVRPEVRQIDLLFTPSDSGSEERKNLGLLGKLTLTPALFEPFRNPVTANEIRSCTMKLFAVHGELERQAKRKKTSFDDAKLPQLWVLTPTASDNLLESFGCVPSSEFEELRNVLCGVRLENGRDCHS		-,-	COG5464,COG0515
GCA_000252485.1	d__Bacteria;p__Cyanobacteria;c__Cyanobacteriia;o__Cyanobacteriales;f__Prochloraceae;g__Prochloron;s__Prochloron didemni	GCA_000252485.1_04914	MGVIVIHKLAKTRETLWLRLLGKGRVQAQAIQELETLPEENRCRESVIKLVRELVALLTKRQNQEENLDPEDKELIVTLTQMYEEAMADVREEIRQQAKEEFLQQGIQQGLQQGLQQGIQQGLQQGLQQGKEEEKKQATLRWINNLLRVRFGEINKELTAIVEKLASLPPEEIAPLLLQCSRSELLARFQIEEEEG		-,-,COG5464	COG0515
GCA_000252485.1	d__Bacteria;p__Cyanobacteria;c__Cyanobacteriia;o__Cyanobacteriales;f__Prochloraceae;g__Prochloron;s__Prochloron didemni	GCA_000252485.1_04930	LSTQPFDSFSKQLYDSLLDENFGRVEISLEVPGESLFIDVVFTPSPKPKGNTHILGLLGRSIHQPTIFETYRNPPLADAINTCMFKRTWYFLELRRRAKRAKQPFTTEDEPKLWIVTPTASDHLLKGFGATSRQDWPPGVYWLPDDLHTAIIVVHKLPVEPDTLWFRLMGKGRVQTNAIEEVLALPQGDLLRNDALRLLSNWKIIEKISSELEQTDREFTMALSQAYLEWEKEVQQRGIILGEERGKLEGIQEGIQEGKLEGIQEGRQQVAINMLRSGMNMELIAQLTGLSLEQIQRLQQ		2DPYX,2E4CS,COG0476,COG0476,-	COG5464,COG3903,COG0464,291EI,28VI8,COG4636
GCA_000252485.1	d__Bacteria;p__Cyanobacteria;c__Cyanobacteriia;o__Cyanobacteriales;f__Prochloraceae;g__Prochloron;s__Prochloron didemni	GCA_000252485.1_04931	LSTQPFDSFSKQLYDSLLDENFGRVEISLEVPGESLFIDVVFTPSPKPKGNTHILGLLGRSIHQPTIFETYRNPPLADAINTCMFKRTWYFLELRRRAKRAKQPFTTEDEPKLWIVTPTASERLLKGFGAKTRQDWPTGVYWLPDDLHTAIIVVHQLPVEPDTLWFRLMGKGRVQTNAIEEVLALPQGDLLRNDALRLLSNWKIIEKISSGLEQTDREFTMALSQAYLEWEKEVQQRGIILGEERGKLEGIQEGIQEGKLEGIQEGRQQVAINMLRSGMNMELIAQLTGLSLEQIQRLQQ		2DPYX,2E4CS,COG0476,COG0476,-,COG5464	COG3903,COG0464,291EI,28VI8,COG4636
GCA_000252485.1	d__Bacteria;p__Cyanobacteria;c__Cyanobacteriia;o__Cyanobacteriales;f__Prochloraceae;g__Prochloron;s__Prochloron didemni	GCA_000252485.1_05005	MKTDSIFYRLFLEFPSIFFELIQVPELNPDDYEFTSREVKQLAFRMDGLFLPKTSAGNKPFYLVEVQFQPDDDLYRRIFSELFLYLRQYNPSNPWNVVVIYPRRSTERLDNDQFSRLLSLATVQRIYLNELESEEPNLGLGVVKLIMEKEQKALSQAKGLIEQAKEELTDEAVREKLIDLIKTIFVYKLPEKSREEIEAMFGLSELKQTKVYQEAKLEGQLEGKLEVIPKLLQEGFNVQGVAKILNLPLEIVQKAAKGENN	PF11103	COG1672	COG3087,COG0463,COG1073,COG0576,COG2199,COG0745,COG0835,COG0840,COG0840
GCA_000252485.1	d__Bacteria;p__Cyanobacteria;c__Cyanobacteriia;o__Cyanobacteriales;f__Prochloraceae;g__Prochloron;s__Prochloron didemni	GCA_000252485.1_05008	MFGLSELKQTLVYQEAKLEGQLEGKLEMISKLLEQGFKIEEVARLSDLPLEVVRKAAKGENN		COG5464	2C1A8
GCA_000252485.1	d__Bacteria;p__Cyanobacteria;c__Cyanobacteriia;o__Cyanobacteriales;f__Prochloraceae;g__Prochloron;s__Prochloron didemni	GCA_000252485.1_05017	MFGLSELKQTKVYQEALAEGEAKGEAKGKAEGEAKGKMEGKVEAVPRLLKLGLTVKQIAKALELPLEQVQQIAEEND		COG5464	COG5464
GCA_000252485.1	d__Bacteria;p__Cyanobacteria;c__Cyanobacteriia;o__Cyanobacteriales;f__Prochloraceae;g__Prochloron;s__Prochloron didemni	GCA_000252485.1_05095	LTNLANRRLSTQPFDSLSKQLYDHLISEDLGRVEISLEVPGESLFIDVVVTPNPNPTGNPLSLGLLGRVIQRRCILETYRNAPTAEATNICMLKRTWYFQELRRRATRAKRALAKSEEPQLWIVTPTASDNYLSEFNAKPKDNWPPGVYGLAPGLHTGIIVIHHLPVEPETLWFRLLGRGRVQAKAAQEVLALPQNDPLRSGALQLLSSWKIVERIHPDLEQTNREFNMALSQAYLEWEKEVKQEGKQEGELLGKQKGRQEGRQEGKQEGKQEVALNMLRGGIPVSQIAQFTELSLQQIQQLQSELNNS		COG5464	COG5464
GCA_000252485.1	d__Bacteria;p__Cyanobacteria;c__Cyanobacteriia;o__Cyanobacteriales;f__Prochloraceae;g__Prochloron;s__Prochloron didemni	GCA_000252485.1_05096	MALSQAYLEWEKEVKQKGKQEGELLGKQKGRQEGKQEGKQEVALNMLRSGIPVSQIAQFTGLSLQQIQQLQSEFNNS		COG5464	COG5464
GCA_000252485.1	d__Bacteria;p__Cyanobacteria;c__Cyanobacteriia;o__Cyanobacteriales;f__Prochloraceae;g__Prochloron;s__Prochloron didemni	GCA_000252485.1_05137	MTFSEAYTQWREDTLQQGREQGREQERQQARRERQLLIENLLKVRFGNIDSALAEIISPLLELPSEESARLLIELSRDELLTRFENNRN		COG5464	COG5464
GCA_000252485.1	d__Bacteria;p__Cyanobacteria;c__Cyanobacteriia;o__Cyanobacteriales;f__Prochloraceae;g__Prochloron;s__Prochloron didemni	GCA_000252485.1_05168	MRQSVIYQDILEEGKREGLLEGRKEGRQEGQKEILIRLLKRKIGTIEPKILKRIERLSISQLEKLGEALFDFSTTADLIIWLEEVGV	PF14261	COG5464	COG4636,COG0654,COG1225,COG0398,COG4226,-,COG0675,COG2442,2B6S4,COG0037,COG1196
GCA_000252485.1	d__Bacteria;p__Cyanobacteria;c__Cyanobacteriia;o__Cyanobacteriales;f__Prochloraceae;g__Prochloron;s__Prochloron didemni	GCA_000252485.1_05206	VVKLLDYQKNWSALTASRNPFAIMVMAHLKTKATRNNASERFSSKLSIIRGLYDGGYSKEQILQLFRLVDWMMTLPKELRSRFNYEVSSIEEEKKMPYITSIERLGIERGIERGNLQTQRQSIIEVLEIRFAEVPSELTAVLNGIEDLEFLKQLHKRAVTVASVEELQQLITQNDGEN		COG5464	-,COG1598,-,2C9PJ,296N4,COG4249,-,COG2026,COG1598,COG0029,2C9PJ,296N4,COG0379,COG0157,COG4249
GCA_000252485.1	d__Bacteria;p__Cyanobacteria;c__Cyanobacteriia;o__Cyanobacteriales;f__Prochloraceae;g__Prochloron;s__Prochloron didemni	GCA_000252485.1_05223	LEIIDPYNAGKTRELKDSYLDVKALLDNETTVIIEMQVMNLPAFDKRVVYNLAKTYGNQLESGQGYIQLQPVIALTITDFSLFPEIEKVITFWKFKEETEQKDYANEELKMVFVELPKFKKSLEELETITDKWIYFVKDAPSLDMIPDKMGDVSEINQALNIANLANLTRKELDDLHHQEVFFQDQIGYTIKAREEGLQQGREEGREEGLLTGQINVIQRLLERKLGELPTQVKDSIARLSPKKLEDLSLAILDFTSLDDLINFLK	PF12784,PF14261	COG0631,COG4245,COG0299,2E4CA,COG1196,298Z8,COG1281,2AG74	COG0632,COG4249,COG0157,COG0379,296N4,2C9PJ,COG0029,COG1598,COG2026,-,COG4249,296N4,2C9PJ,-
GCA_000252485.1	d__Bacteria;p__Cyanobacteria;c__Cyanobacteriia;o__Cyanobacteriales;f__Prochloraceae;g__Prochloron;s__Prochloron didemni	GCA_000252485.1_05232	VQRIYLNELESEEPNLGLGVVKLIMEKEQKALSQAKGLIEQAKEELTDEAVREKLIDLIKTIFVYKLPEKSREEIEAMFGLSELKQTKVYQEAKLEGQLEGKLEGKLEGKLEMISKLLEEGFKMEEVARISDLPLEIIQKAAKGENN	PF11103	COG5464	COG5464
GCA_000252485.1	d__Bacteria;p__Cyanobacteria;c__Cyanobacteriia;o__Cyanobacteriales;f__Prochloraceae;g__Prochloron;s__Prochloron didemni	GCA_000252485.1_05247	VFVELPKFTKKLEDLENAMDKWIYFIKEAPSLELIPDNLKEIPQLEKALNIANQASLSVEELENIRQQEILLEDRRGELSLAKREGIEEGIEQGIERGIEQGIEQGIEQGIEQGKIEGQRSFLLRQLERRFGQLSSSTISLIAALQSVELERLEETIWDFNTSDELVNWLLDNPITEES	PF12784,PF14261	COG5464	-,COG0515
GCA_000252485.1	d__Bacteria;p__Cyanobacteria;c__Cyanobacteriia;o__Cyanobacteriales;f__Prochloraceae;g__Prochloron;s__Prochloron didemni	GCA_000252485.1_05248	LGQGYSYLNPVIALTITDFQLFPDTDKIITRFYFQEEELEVEQEKKLAYQEDELKLVFVELPKFTKKLEDLENAMDKWIYFIKEAPSLELIPDNLKEIPQLEKALNIANQASLSVEELENIRQQEILLEDRRGELSLAKREGIEEGIEQGIEQGIEQGIEQGKIEGQRSFLLRQLERRFGQLSSSTISLIAALKSVELERLEETMWNFNTRDELVNWLGDNPITVES	PF12784,PF14261	COG5464	COG5464
GCA_000252485.1	d__Bacteria;p__Cyanobacteria;c__Cyanobacteriia;o__Cyanobacteriales;f__Prochloraceae;g__Prochloron;s__Prochloron didemni	GCA_000252485.1_05249	LSLEPIRTDSLILLQSDRLILHGEFQTKPHKAIPFRMADYRLRGYRFDPDKEMKQVVIYLKKTASELVYQNTFQLGKLSHSFDIIRLWEQPTSYFWTLPDYYLLQFYRKKQQKQTF		COG5464	COG5464
GCA_000252485.1	d__Bacteria;p__Cyanobacteria;c__Cyanobacteriia;o__Cyanobacteriales;f__Prochloraceae;g__Prochloron;s__Prochloron didemni	GCA_000252485.1_05302	LSNQRFDSFSKQLYDSLLDENFGKVEISLEVPGESLFIDVVFTPSPNPKGDTSILGLLGRSIQHRTIFETYRNPPGIDAINTCMFKRTWYCLELRRRAKRANRPFQWSDEPKLWIVTPTASEPLLKGFGAKTQKDWPKGVYWLADHLYTAIIVVHKLPISPETLWFRLLGKGRVQTNAIQEVLAMPQGDVLRNDALRLLSNWKIIERVSTQPEQTDREFTMALSQAYLEWEKEVQQRSKQEGIQEGRQEGRQEGIQEGRQEGIQEGRQEGIQEGRQEGRQAVALNMLRSGMTVDSIAQLTGLSLQQIQQLERGDVS		COG0515,-	2D7JV,28NP8,COG1028,2DGIJ,2EKDQ,COG1848
GCA_000252485.1	d__Bacteria;p__Cyanobacteria;c__Cyanobacteriia;o__Cyanobacteriales;f__Prochloraceae;g__Prochloron;s__Prochloron didemni	GCA_000252485.1_05341	MTRFIHDQFAKKYLTELLNSFGQVQTSVDIAPELKQADLLFVRDPNTPTKTTNITLVEKLAAQSALFEPFRNPVTEDEILSCLSKLIDLKAKMKRDAKREKRKISAKELPILWIISPTVSQSLLESCDAVEEPENYPKGVYVLPNILKTRIIAVHKLPKTPETLWLRILGRGKVQQQAIQELKSLSSDNGIRDNALELVYEMLSLLEAREKQELNREDKELVMQLSTIYLERLENATAQGIEQGIQQGIEQGIQQGIQRGMEQGLEQGIQRGLEQGMEQGLERGMEQGLERGMEQGIQRGMEQGLERGLNKGFNEAWNKVLSEAWNKVWNKVLSKEPEENAAPQSEIC		COG5464	COG5464
GCA_000252485.1	d__Bacteria;p__Cyanobacteria;c__Cyanobacteriia;o__Cyanobacteriales;f__Prochloraceae;g__Prochloron;s__Prochloron didemni	GCA_000252485.1_05363	MEGSVIYQDILQKGIAKGEQRGFQQGKQEGKQEGEQFGKASVLIRLLSRRFGTISPTVEQQICSLSIPELEELTDAQFDFTTSEDLIAWLDRK	PF14261	COG5464,COG1309,COG3779,-,COG5464	COG0457,COG0457,2DRB5,2DCB7,COG3514,COG2929,COG0612,COG0612,-,-,COG1396,COG1598,COG4226,COG4636
GCA_000252485.1	d__Bacteria;p__Cyanobacteria;c__Cyanobacteriia;o__Cyanobacteriales;f__Prochloraceae;g__Prochloron;s__Prochloron didemni	GCA_000252485.1_05364	MTYDNTCKYLAETYAESFIRWLLKEEPKNVSILKTEIIPEPIRADALLLLQTDKKITQIEFQTLPYSKPPLDYRMLKYWTLLYGQYWCEIEQIVIFLQETSSEQVLKNKFSEQNTSHSYRVIRLWEEDPAPFLADPALLPLATLTRSEEPRTLLEQVAEEVAKLEDTQEKTSISAAAEVLAGLRFDKDVIRQLFREELMEGSVIYQDILQKGIAKGEQRGFQQGKQEGKQEGKQEGEAAVLIRLLSRRFGTISPTVEQQIFSLSIPELEELTDAQFDFTTSEDLIAWLDSK	PF14261	COG5464,COG1309,COG3779,-	COG5464,COG0457,COG0457,2DRB5,2DCB7,COG3514,COG2929,COG0612,COG0612,-,-,COG1396,COG1598,COG4226,COG4636
GCA_000252485.1	d__Bacteria;p__Cyanobacteria;c__Cyanobacteriia;o__Cyanobacteriales;f__Prochloraceae;g__Prochloron;s__Prochloron didemni	GCA_000252485.1_05368	LSTQPFDSLSKQLYDHLLDESFGRVETSVEVPGESLFIDVIFSPSPNPTGDYSSLGLLGIIIQRRCVFETYRNAPNLFATNICLLKRTWYAAELRRRAKRAKQAKAVEDSPQLWIVTPTASDNYLEAFAAKTKEDWPPGVYWLPRGHNSAIIVIHHLPVEPDTLWFRLQGKGRVQTKAVEEVLALPQGDSQRNDALKLLSTWKIVERIHPNLEQTDREFTMALSQAYLEWEKEVQERGIALGEQRGIALGEQRGIALGEQRGIALGEQRGKQEGKQEVALNLLRSGMSIEQIAQLTGLDLQQIQDLSL		COG5464	COG1309,COG3779,-,COG5464,COG5464,COG0457,COG0457,2DRB5,2DCB7,COG3514,COG2929,COG0612
GCA_000276965.1	d__Bacteria;p__Campylobacterota;c__Campylobacteria;o__Campylobacterales;f__Thiovulaceae;g__Thiovulum;s__Thiovulum sp000276965	GCA_000276965.1_00554	MTKFIDPLTDFGFKRIFANEEHKEITIDFLNSILQLEVPIISIEFQNLEKGGYNSKEKKSIFDIFCIDKNDREFIVELQRADQKHFVDRSLFYTSKQIVNMGIKGTWDYEIKPIYFIGIMDFSLFPDEKYIRYVSLKDEENLEISEKLKFAYVELKKFDKKLYELQNWEKWIFFLKHLSEFEEKIFQSEPFENAFEIAYFSNLDGEDLVNYELDLKDRRDRFAEEKTAFEKGELSGEKKKQLEIAKNLLDVLDIKVISLKTGLSVEEINEIK	PF12784	COG0642,COG2208	COG0669,COG4191,COG0472,COG0062,COG2182,COG2804,COG0370
GCA_000276965.1	d__Bacteria;p__Campylobacterota;c__Campylobacteria;o__Campylobacterales;f__Thiovulaceae;g__Thiovulum;s__Thiovulum sp000276965	GCA_000276965.1_01846	LNAILQLKSPIKSIEFGNLEKVGDFQEEKKSIFDIFAIDENGKEIIVELQRANQDFFIDRAVFYTSKQFVDMGIKGRWDYKLKPVYFIGITDFSHFGFDDDYIRFLSLKDKKCKDYFEKMNFVFIELPKFNKKIESEEDYKTVTSIEKWLFFLKNLESLNENKRKVFENSLRDENIEEAFEIAYFSQLKGAERIKYESELKDRRDKFSEIKTAHNEGVQKGIEQGLEQGRKAGILEIAKNLLLANAPLDLIISSTGLSQQEIESI	PF12784	COG2319,-,COG3617	COG2319
GCA_000285855.2	d__Bacteria;p__Firmicutes_A;c__Clostridia;o__Lachnospirales;f__Lachnospiraceae;g__Blautia_A;s__Blautia_A sp000285855	GCA_000285855.2_00118	MKVKNSISTTMRTLKGKETKDKAAKNIFSYKPIMGNILKYTVAEYRILLQDT		COG1672,COG3550,COG3550,COG1396,COG1047,COG4185,2E8E4,-,-,-	COG5464,COG1396,COG3550,COG3550,COG1708,COG1895,COG4733,-,COG2340,COG1373,COG1961
GCA_000285855.2	d__Bacteria;p__Firmicutes_A;c__Clostridia;o__Lachnospirales;f__Lachnospiraceae;g__Blautia_A;s__Blautia_A sp000285855	GCA_000285855.2_00119	MEVVIVRLGGEEQNEKGLMDLLYGVFSGNQKKVLSYIPDSDSQIRQKEVSDMLSMISYAEERGEKKGEKKGIKKGENRLGMLMKILLDNKRYADAKRASEDETYREQLYKEFEI		COG1672,COG3550,COG3550,COG1396,COG1047,COG4185,2E8E4,-,-,-,COG5464	COG1396,COG3550,COG3550,COG1708,COG1895,COG4733,-,COG2340,COG1373,COG1961
GCA_000285855.2	d__Bacteria;p__Firmicutes_A;c__Clostridia;o__Lachnospirales;f__Lachnospiraceae;g__Blautia_A;s__Blautia_A sp000285855	GCA_000285855.2_00532	MSGKMSRKDMFKEAIRLAKPNIELSAEKATAMLYTLADKFLDRAELDEIKEVMRMTRLGQMLQDEAIESTQTESIKNLMKNMNWTIDQAMNALEISEDKREKYRQSITPNN		COG2208,COG0477,COG4866,COG1366,COG2954,-,COG1139,COG1373,29WCT,COG1595	COG0772,COG1695,COG0826,2C4UK,2E7J1,2BYUU,2BYUU,2C0W2,-,COG0400,COG0624,COG1028,COG3275,COG1957,COG2119
GCA_000285855.2	d__Bacteria;p__Firmicutes_A;c__Clostridia;o__Lachnospirales;f__Lachnospiraceae;g__Blautia_A;s__Blautia_A sp000285855	GCA_000285855.2_01808	MQNERKKLEELNLLDDFLFNAMMTYPEMGEKFTRKMLKLLFDKEFRNLKVIAQKSYGVFYDIRCNKDDVCRLQ		COG4967,2EAGJ,COG4970,COG2165,-,2E7JW	-,-,28M3R,-,-,-,-,-,-,COG1132,COG0642
GCA_000285855.2	d__Bacteria;p__Firmicutes_A;c__Clostridia;o__Lachnospirales;f__Lachnospiraceae;g__Blautia_A;s__Blautia_A sp000285855	GCA_000285855.2_03066	MAEESEEDYDLLTVIMIRQGKEPEENGIFEYLNGIFDGDINRIQKYSHIKWSEPFQKEASKMTGFGDRIYEKGMRTGEQNGMQKGIQQGRHEGMILGALMSGKTPEEVAEMLNLPLEEIKKVQEQQMTANR		COG2730,COG2211,COG2230,COG0831,COG0832,COG0804,-,2DC0F,-,COG2371,COG0830,COG0378,COG0829,COG1393,-	COG2188,COG2188,COG2222,COG0524,COG1653,COG1175,COG0395,COG1874,COG1874,COG1284,COG4584
GCA_000317655.1	d__Bacteria;p__Cyanobacteria;c__Cyanobacteriia;o__Cyanobacteriales;f__Cyanobacteriaceae;g__Cyanobacterium;s__Cyanobacterium stanieri	GCA_000317655.1_00188	MPTAVNTVKTDKLFYRIFLNQPSLISELIPEIPVNCQFDYSAPVVKEKEFRLDGLLTPMEDENIPLIFLEAQMQKDRDFYSRYFGGIFIYLHQYSITRNWRGLLILNKRNQDLGCEIPYQDLLNNRVQRLFLSDLLTKEKLSPNLALLKLIVTPKKEAISEANKILASTTNQEEFNLRLDLVEAILVNKFPKLTIEEIQKMINLREADITQTRFYQQVLEIGRTEGTQIGEINMVIRQLNRRFGNLSPELQDQIRNLPITQLESLGEALLDFQSIIDLENWLTENTEN	PF11103,PF14261	COG5001,COG3210,COG0524,COG0025,COG0726,COG0675,COG0675,COG0675,2ES2N	COG1162,COG0425,2FIZ3,2E13Q,COG0424,2DC0X,COG1947,-,COG0637,COG2236,COG0514,COG0631,COG0739
GCA_000317655.1	d__Bacteria;p__Cyanobacteria;c__Cyanobacteriia;o__Cyanobacteriales;f__Cyanobacteriaceae;g__Cyanobacterium;s__Cyanobacterium stanieri	GCA_000317655.1_02690	MPTLLQIVKTDKLFYRIFLNQPSLISELLPEIPPDCEFDYSAPVVKEKELRLDGLLTPMDNDDLPLVFLEAQMQKDSDFYSRYFGGIFIYLHQYKVSRHWRGLLILNHRNQDLGSEIPYQDLLNNRVQRLFLSDLLNQENITGNLALLKLIVTPKKQAVSEANKILENAKTQAEFNQKLDLVEAILVNKFPQLTIEEIQKMINLREADITQTRFYQQVLEIGETKMVIRLLNKRFGNLSTTLEAKVRSLPINQLESLGEALLDFQDINDLENWLKNND	PF11103,PF14261	COG0735,2CAJ6,COG0675,COG4447,COG2367,COG0363,COG2891,COG0559,COG0290,COG1364	COG5464,COG0410,COG4775,COG0152,COG0044,2E40Q,COG3011,COG2755,COG0673,COG1649
GCA_000317655.1	d__Bacteria;p__Cyanobacteria;c__Cyanobacteriia;o__Cyanobacteriales;f__Cyanobacteriaceae;g__Cyanobacterium;s__Cyanobacterium stanieri	GCA_000317655.1_02691	VKTDKLFYRIFLNQPSLISELLPEIPPDCEFDYSAPVVKEKELRLDGLLTPMDNDDLPLVFLEAQMQKDSDFYSRYFGGIFIYLHQYKVSRHWRGLLILNHRNQDLGSEIPYQDLLNNRVQRLFLSDLLNQENITGNLALLKLIVTPKKQAVSEANKILENAKTQAEFNQKLDLVEAILVNKFPQLTIEEIQKMINLREADITQTRFYQQVLEIGRNEGESNMVIRQLNRRFGNLSTTLEAKVRSLPINQLESLGEALLDFQDITDLENWFMNHEN	PF11103,PF14261	COG0675,COG4447,COG2367,COG0363,COG2891,COG0559,COG0290,COG1364,COG5464	COG0410,COG4775,COG0152,COG0044,2E40Q,COG3011,COG2755,COG0673,COG1649
GCA_000317655.1	d__Bacteria;p__Cyanobacteria;c__Cyanobacteriia;o__Cyanobacteriales;f__Cyanobacteriaceae;g__Cyanobacterium;s__Cyanobacterium stanieri	GCA_000317655.1_02875	MKTDSIFYELFLNLPDSLFSLLGLSPELAKEYQFTSQELKQLAKRIDGLFLPLHDDKPIYFVEVQFQKDESLYHRLFTEIFTYLGQYKPPQNFHAVVMWAKKSLDIPLPPYYQDFKESGKLTVIYLDELNLNTTESIGVEIMKLIIAPPSEAKTQVEKLFSMAQQAEESTTKNQDIIELLEKILTYKFSNYSREELAKMFTLSDFKKTRFYQETYAEGIIEGELKAKISSIPNLLKLGLTVEQIAQALDLDIDTVQKIAKNEHN	PF11103	COG0034,COG0664,COG0282,COG0406,2EB7U,COG0842,COG4726,COG4967,COG4970	COG5464,COG4795,COG4795,2AEZS,COG0457,COG1131,COG0741,COG0464,COG2255,COG0071
GCA_000317655.1	d__Bacteria;p__Cyanobacteria;c__Cyanobacteriia;o__Cyanobacteriales;f__Cyanobacteriaceae;g__Cyanobacterium;s__Cyanobacterium stanieri	GCA_000317655.1_02876	MKLIIAPKSEAKTQVEKLFSIAQQAEESTTKNQDIIELLEKILTYKFSNYSREELAKMFTLSDFKKTRFYQETYAEGKAEGKAEGKISSIPNLLKLGLTVEQIAQALDLDIDTVQKIAKNEHN	PF11103	COG0034,COG0664,COG0282,COG0406,2EB7U,COG0842,COG4726,COG4967,COG4970,COG5464	COG4795,COG4795,2AEZS,COG0457,COG1131,COG0741,COG0464,COG2255,COG0071,COG1028
GCA_000379225.1	d__Bacteria;p__Proteobacteria;c__Zetaproteobacteria;o__Mariprofundales;f__Mariprofundaceae;g__AB-137-C09;s__AB-137-C09 sp000379225	GCA_000379225.1_00102	MQFLNPKTDFAFKRIFGSTESADILLSFLNAILDLESPYRIADVEIIDPYLAPKIKGMKDTYLDVRARDEQGKAYIIEMQVLNVEGFEKRVLYNACKSYAGQLHQGEHYQHLSDVIAITITDFVMFPEQKSIVNSFKLRAENGLVYHDDLELIFAELPKFKCSEDELETLLDKWFYFLKCAGDLRAIPKALAGEGAINHAFVIANKAGLSREELDDQERREIFIQDQRGALQLAKRVGKEEGLKEGKEEGLKEGVEQGIEQGERLAAQRIASSFLDILDDQTIAQKTGLNLDDVQALRQQNNDRVQ	PF12784	COG2844,-,2A865,COG2268,-	COG5464,COG0714,COG4548,COG0714,COG1850
GCA_000379225.1	d__Bacteria;p__Proteobacteria;c__Zetaproteobacteria;o__Mariprofundales;f__Mariprofundaceae;g__AB-137-C09;s__AB-137-C09 sp000379225	GCA_000379225.1_00103	MQFLNPKTDFAFKRIFGSTESADILLSFLNAILDLKSPYRIAEVEIIDPYLAPKIKGMKDTYLDVRARDEQGKAYIIEMQVLNVEGFEKRVLYNACKSYAGQLNQGEHYQYLSDVIAITITDFVMFPEQKSIVNSFKLRAENGLVYHDDLELIFAELPKFKRSEDELETLLDKWFYFLKCAGDLRAIPKVLAGEGAINHAFVIANKAGLSREELDDQERREIFIQDQRGALQLAKRVGKEEGLKEGKKEGLKEGKEEGLKEGVEQGIEQGERLAAQRIASSFLDILDDQTIAQKTGLSLEDVHMLRQQNSM	PF12784	COG2844,-,2A865,COG2268,-,COG5464	COG0714,COG4548,COG0714,COG1850
GCA_000379225.1	d__Bacteria;p__Proteobacteria;c__Zetaproteobacteria;o__Mariprofundales;f__Mariprofundaceae;g__AB-137-C09;s__AB-137-C09 sp000379225	GCA_000379225.1_00128	MRIKDTYISPFTDFGFKKLFGTEVNKDLLIDFLNELLSKSGETVVDLTYLSTEQLGRGSEERKAIYDIYCKNEKGEHFIVEMQKAKQKYFKDRSIYYSNFPIQSQAEKGDWNFELKAIYTVGILDFVFKHDEKYDDGYYHKVKLMNTKTSEVFYDKLTYVYLELPKFNKAEEELETHFEKWLFILKNLGDLTRRPQKLQERIFKKVFEQAEIANYSDNEYAEYEESLKTYRALKNSIDSSFEEGKIEGKAEGIIEGKIETATAMKRKGYVASDIAEITGIPAEEIEKL	PF12784	COG1376,COG0826,COG0855,COG0789,COG0415,COG1683,COG3431,COG0404,COG0509	COG0547,COG0693,COG1672,COG1672,COG0760,COG2255,COG0632,COG0114,COG0158
GCA_000379225.1	d__Bacteria;p__Proteobacteria;c__Zetaproteobacteria;o__Mariprofundales;f__Mariprofundaceae;g__AB-137-C09;s__AB-137-C09 sp000379225	GCA_000379225.1_00913	MRFLNPKTDFAFKRIFGSTESTDILLSFLNAILRLEAPHRIAEVEIIDPYLAPKIKGMKDTYLDVRALDEQGKSYIIEMQVLNVEGFEKRVLYNACKSYVGQLTMGEHYQHLTDVIAITITDFVMFNELSEVVNSFKLREENGLVYHDDLELIFAELPKFKRSEDELDTLLDKWFYFLKCAGDLSAIPKVLANDDAINHAFVIANKAGLTPEELDDQERREIFIQDQRGALQLAQRLGKEEGLKEGELLASQRIAASFLDILDDQTIAQKTGLSITDVRALRQQKTI	PF12784	COG5464	COG5464
GCA_000379225.1	d__Bacteria;p__Proteobacteria;c__Zetaproteobacteria;o__Mariprofundales;f__Mariprofundaceae;g__AB-137-C09;s__AB-137-C09 sp000379225	GCA_000379225.1_01133	MRFLNPKTDFAFKRIFGSSESTDILLSFLNAILRLESPYRIADVEIMDPYLAPKIKGMKDTYLDVRAKDEQGKSYIIEMQVLNVEGFEKRVLYNACKSYVGQLGKGEQYQLLTDVIAITITDFVMFSYSDAVINSFKLRAEDGQVYHDDLELVFAELPKFKKSEDALETLLDKWFYFLKSAGDLSAIPKALEGEEAINHAFFIANKAGLSPEELDDQERREIFIQDQRGALQLAQRVGEEQGRKKGMEEGLKEGIKEGLEAGDRQASQRIAVNLLNFLDDESIAGNTGLSLDAVQALRQQHQGTS	PF12784	COG0564,COG1686,COG0115,COG0546,COG1281	COG1017,-,COG0289,COG0484,COG0443,COG3211,COG1629,2E3CB,COG0653
GCA_000379225.1	d__Bacteria;p__Proteobacteria;c__Zetaproteobacteria;o__Mariprofundales;f__Mariprofundaceae;g__AB-137-C09;s__AB-137-C09 sp000379225	GCA_000379225.1_01828	MCHINPRVDFAFKKLFGSEENKELLISLINAIVGEKDQVESLILRNPYNLADYKAGKMSVLDIKAQDSSGRWFNVEMQMSQDLNYDSRALYYWARLLSDQLGEGMVYTQLCKTISINILNFDLNRKHDAFHSRYRILNVDTGDDDAMPDVFDLHYVELTKFHKDYSDVATVLDRWSLFLTRAHEINKENIPASLSCDPAIVSAIQKVDRMFDEDERKMYDIRMHDLCDVASKIESAREEGLNQGRDEGVKEGRNSMVVKAHEAGMTASEIAAMFDIPEREVELLLVNLNDS	PF12784	COG3211,COG0166,COG3852,-	COG1555,COG1682,COG1134,COG2227,-
GCA_000379225.1	d__Bacteria;p__Proteobacteria;c__Zetaproteobacteria;o__Mariprofundales;f__Mariprofundaceae;g__AB-137-C09;s__AB-137-C09 sp000379225	GCA_000379225.1_01840	VYLELPKFNKVEEELETHFEKWLFILKNLGDLTSRPQKLQERIFKKVFEQAEIANYSDNEYAEYEESLKTYRDLKNSIDSSFEEGKIEGIIEGKAEGIIEGEIKGKIETATAMKKKGYAVSDIAEITGISAEEIEKL	PF12784	COG5464	-,COG0118,COG0131,COG0741,-,COG0573,COG0581,COG1117,COG0704,-,COG4191,COG0784
GCA_000383895.1	d__Bacteria;p__Proteobacteria;c__Gammaproteobacteria;o__Burkholderiales;f__Burkholderiaceae;g__Duganella;s__Duganella zoogloeoides	GCA_000383895.1_02388	MPVLHLAMTSQADTVYKQLFSHPEILRELLTGFLEADWAASLGVGAFERVNASYASERGKARHDDMVWRVNVGGEWVYVYILLEFQARSEHWMALRMQVYIGLLYQDLLRQRRLSRGRKLPPVLPVVLYSGRQPWRAATELAELSLPPPHGLEAYQPKQKYLLVEQRWNQSVDVHSNVLAIVFKLLRAQSDAELRAALKLFAERVRAPDLQPARESLLRWLQTTLRLEFSELNVNMEEKMGILFDQRFKRYEDLLEYEAIEKGRKKGILEGRQEGRQEGLQQGLQQGLQQGLREVLQDILQPGDQGNQSQLQSHIAEKINAANPDQLREWIKSLARGANPRQLFGAD	PF04754	COG0457,COG1611,COG1819,COG0673,COG1451,COG0725,COG4149,COG3842,COG2005,COG3729,COG0788,-	COG3595,COG1092,COG2010,COG2863,COG0349,COG3109,COG0568,COG2133,COG0454,2E30J
GCA_000383895.1	d__Bacteria;p__Proteobacteria;c__Gammaproteobacteria;o__Burkholderiales;f__Burkholderiaceae;g__Duganella;s__Duganella zoogloeoides	GCA_000383895.1_03247	MHHFPEFMAFYFPQAHAQIDWSLPHVFLDQELAALSADAELGKRLLDKLVSVRKLDGDEQWVLVHLEVQGWRDADFAERMFIYNYRVYDRYRRPVASMALLTDENRHWRPTGFGWQQLGCTMQLDFPIAKMQDYGYVIPDLASQENAFALVSAAHLLAQSTRNDAHRRRIAKWKLTKMLYERDWDRQRIIDLYRVMDWIMYLPPALEQRLRSGIVQLERRSDMTYLSSIERIGMENGIKKGMEQGLQQGLEQGLEQGLEQGQRRGSADLLSLMLRARFGPLSLPVQIMLEDAPADLLNQWAKNFVHADSLDAVFRTE		COG1530,COG0564,COG0546,COG2146,COG0616,-,COG1187,COG1377,COG1298	COG1419,COG0455,COG1191,COG1291,COG1360,COG3418,COG2747,COG1261,COG1815,COG1558,COG1843,COG1749,COG4787
GCA_000385835.1	d__Bacteria;p__Firmicutes;c__Bacilli;o__Lactobacillales;f__Streptococcaceae;g__Streptococcus;s__Streptococcus mitis_AI	GCA_000385835.1_01204	MILRHPGISPTNDLVAKKIFSNPEITCQFIRDMLDLPAKNVTILEESNIHVLSSMPYSVQDFYTSIDVLAELDNGTQVIIEIQVYHQNFFINCLWAYLCSQVNQNLEKIRQREGDTHQSYKHIAPVYAIAIVDSNYFSDDIAFHSFSMREDTTGEVLTIINNGQENHLVKMAFLELKNTEKPAKTRLASRGWSFLGTNPLLSNPSEPSTKQTNCWTTRAGPRRTGRCLVNNADVKNKPC	PF12784	COG1121,COG1108,COG0803,COG0330,COG3250,COG3250,COG3250,COG3250,COG3669,COG3669	COG5464,-,-
GCA_000385835.1	d__Bacteria;p__Firmicutes;c__Bacilli;o__Lactobacillales;f__Streptococcaceae;g__Streptococcus;s__Streptococcus mitis_AI	GCA_000385835.1_01205	MFSEQRRREEQALLAQDYALETARAEGLEQGLERGKVEGSLSMLLNLVRQHLLTSEIASEQLGMSVSEFEGLL		COG1108,COG0803,COG0330,COG3250,COG3250,COG3250,COG3250,COG3669,COG3669,COG5464	-,-
GCA_000403945.1	d__Bacteria;p__Desulfobacterota;c__Desulfovibrionia;o__Desulfovibrionales;f__Desulfovibrionaceae;g__Desulfovibrio;s__Desulfovibrio sp000403945	GCA_000403945.1_01032	MLSCTTLLLPDLVKTGNFRENEGLSLVFPIVIYNGGKTWKAPQEGVALFAPMPESLKFYRSQHRHFLLDESRVSGDELDKSKGLVAQLLRLERAQEPEQVRQIVKELISRLHGPEYLILRRAFTIWLGRVVLKRSGITEEIPEFQDLREVDAMLEERAAQWKSEYIKQGVIIGEAR	PF04754	COG0582	COG3191,COG1396,2C9JF,COG0714,COG1737,2CC2C,COG3654,COG4547,COG1662
GCA_000406005.1	d__Bacteria;p__Poribacteria;c__WGA-4E;o__WGA-4E;f__WGA-3G;g__WGA-3G;s__WGA-3G sp000406005	GCA_000406005.1_00807	VANFDTASKKTAEISPKDFVDLCFGFETIDITDIELIQPEQPTVDMRQADIVIKTEINGKQVIVHFEFQTTDSSEIDMSLRMAGYIVRLIETYGLEVYSNVIYLRPDAGRRDPGQFVQNIAGHEVLTQYKVFRLIEIDGQSILEAKPMGLLPFTPLMKRPKDISAEAWLRRCVQTADSVNVENKTAYLGTLAVLGSLVYEPETILNIISEETMERPSIAEHFAAEALQQGLEQGIEQGIEQGLEQGIEQGIEQGARERALKDILEVLELRLKPYAATVFKPTLETIEDLDRLAQLHRAAILAETLDDFARTLTENSN		COG4632,-,COG2959,COG1360,2DE9B,COG0553	COG1519,COG3118,COG2080,COG1529,COG1319,2BHQP,COG3399,COG2911
GCA_000406005.1	d__Bacteria;p__Poribacteria;c__WGA-4E;o__WGA-4E;f__WGA-3G;g__WGA-3G;s__WGA-3G sp000406005	GCA_000406005.1_00925	MPTEPETLTFFDFPIEQFADRSTRWLLEDKENIRGLLEIVAEHLVAHFDFSQLTHINRSFIPDNLREQESDIVYSVPFHSESQTDELLIYILIEHQSTVDTTMGFRVLFYMTQIWDFQRREWESNNVPKSQWRFRPIIPIVFYTGEQRWQPSVSVDALMDLPDLLSEFVPTFNTLFLSVKEVDAAALTRTDHPFGWLLAVLQKEHASKEEIRTALIEAVAHIDTLDDEKTQQWRRAIFYLYLLILHRRPTDEHDELKTLVHQQIQETSRREEGETMAQTMAEYLMEQGERRGETQAKREAVLKLLRLRFDTAPEIVINKIASMRSLSRLDTLFERVATAKTLDDINWED	PF04754	COG3616,COG0179,-,COG0529,COG0457,COG4733,-,COG0476,COG0476,-,COG3421,COG4948,-	COG0613,COG0613,COG0859,COG1011,COG1974,COG1225,COG5009,COG0556
GCA_000406005.1	d__Bacteria;p__Poribacteria;c__WGA-4E;o__WGA-4E;f__WGA-3G;g__WGA-3G;s__WGA-3G sp000406005	GCA_000406005.1_01326	MRQRYDNAAKFVTLGYPKPFAEHILEYPNLIVLEELATEQITLKTHHTDSTLKVRFQDEVAILHNEIQTHDSREPMQFRFAGYNGFLIRQHQLNVYCSVLYLHPRAGVSDPGFYAYQKHGCEYRHQYRVVRLIEIEGQSILEMQEPGLLPLTPLMKPPSEMSAVRWLEKCVEATAVSSVGSEDVKLLLAALGIFGSLIYDKQLIEERLPEGIMQESPFFQEYVQQAEARGLERGLERGLERGRRTGTIDSILTLLSDQFQPEAVQALKPRLETIEDLERLKELLRAAHRAQSLEAFTQDIQRS		COG3836,-,COG0498,COG4636,COG0507,COG1672,COG2755	COG4948,-,COG2227,COG0639,2DB82,COG0726,COG0438
GCA_000406005.1	d__Bacteria;p__Poribacteria;c__WGA-4E;o__WGA-4E;f__WGA-3G;g__WGA-3G;s__WGA-3G sp000406005	GCA_000406005.1_01426	MTQVVPLRYDTAFKKAFSQPEIFCQFTQDILGIKFHTDEVHRGYKFLEPVGQVDIEYDLFAEDPESRIVVEIQHVKERHFYNRFLYYHLINLVEQVKNSKEYQFDRAVYTIVVLTSPYSENEMNFSVAITDFNPVNEFNRKVDVYPHQLVFVVPRMVNDKTPSGIKAWLELVLDSLDGEIDESHYNSPIFERVIDAVKLDNISPEERRVLKDEEAWEDTLIDEHNRGRQQEKMAIARSLIREGISTEVITRTTGLTGTEIEKLKQS	PF12784	COG0515,2DQWS,COG5285,-,-,-,COG0744,-,COG1490,-,-,2EZVV,-	COG5285,COG2303,COG2515,COG2159,COG1680,2EMFR,COG2810,COG3677,COG3291
GCA_000406005.1	d__Bacteria;p__Poribacteria;c__WGA-4E;o__WGA-4E;f__WGA-3G;g__WGA-3G;s__WGA-3G sp000406005	GCA_000406005.1_01516	MAQYDISAKYLLLEHPKALIEYFLGRQNVEIIEHLNTDQPTFKTHRGDSTTRIRIDDEEVIVHLEVQSGNSPKPMWARLAAYCGFLISEFQKPVYCIVLYLGPSAGQNDPGYYAYETEEFRYLIQYKVIRLAEIDGQSVLETQAPALLPFTPLMKPPADMGADQCSG		COG2452	-,COG5183,COG1398,COG5285,COG0577,COG1136,COG4254,COG0526
GCA_000406005.1	d__Bacteria;p__Poribacteria;c__WGA-4E;o__WGA-4E;f__WGA-3G;g__WGA-3G;s__WGA-3G sp000406005	GCA_000406005.1_01948	MAQDYDNMGKNLWTEHADDLSRFVLDQDDVEVLEDLETEQQTVIARRTDITKLVRINGDKAILHVELQLRESTDKPMWARNAQYQGYLVGKYEMPVYSNVIYFHPGAGRNDPGGYTYKRNGYEHTNRYKVIRLIEIEGQEILEMQAPGLLPFTPLMRPPAGMDLERWVQTCVDVTRAAPVDQRKQADLLYGIYLFGGVVYDSKLFGRLVPEELMRESKTYQYLREQILKETTIENTLALLTDQFQTEAVNALTPALQRVNDLQKLKQLHLAAAKVPNIETFAQMLNE		-,-,COG1357,COG1132,COG1132,COG0577,COG2084	-,2DSZG,COG1672,COG0827,-
GCA_000406005.1	d__Bacteria;p__Poribacteria;c__WGA-4E;o__WGA-4E;f__WGA-3G;g__WGA-3G;s__WGA-3G sp000406005	GCA_000406005.1_01984	MVAGQLADVLDFEHVEQLNRSFISDELRSQESDMIFKVPLRSPTQTGQEVLVYLLIEHQSTVDSSMALRLLSYMVQIWMEERRQWQEEKRPQREWRLTPVVPIVFYTGQGAWRVPLSLTALLDIPEVLTRFVPTFDTLLLDVKATAPEELTRTGAPLGWLLTVLQHETSDAPVMRKVLLDALEGLRDLRGQDADQYRRAILYIFLLILHRRDADEHQELLHILTTEHTQNQEIVNMAESIIELSEQRGHQLGIEQGIEQGIEQGIEQGIEQGARRTSIESTLAILNTRFSDADVQTLAPALEAIADLNRLKQLNIEASVVDSFYAFQQRVDA	PF04754	-,-,COG2319,COG2911	-,2AREK,COG0004,COG0004,-,COG1073,COG3636,COG3657,COG0151
GCA_000406005.1	d__Bacteria;p__Poribacteria;c__WGA-4E;o__WGA-4E;f__WGA-3G;g__WGA-3G;s__WGA-3G sp000406005	GCA_000406005.1_02605	VYRYGTPDRGGIQFAYNVIRVYELEGEAFLDPTAVGLLPFTALMKPPAEMSSDAWVEKCIQTTQAAAVDGQMQATLLFALSVFGSLVHPPELFQDPTLEAIMQESPFYERVIQRGIEEGEIRAKRDAVLKLLQRQLGQIPQPLANRINAIQKLSQLDALFEKALVVKSLEEMDWEDTNK	PF14261	COG5550,COG1621,COG1132,COG1132,COG4948,COG2227,COG0454,COG1011,COG1434	COG1816,-,-,COG0613,2E017,COG5285,COG4106,2E6D1,COG1479,COG1359,2EE2E,COG2133
GCA_000406005.1	d__Bacteria;p__Poribacteria;c__WGA-4E;o__WGA-4E;f__WGA-3G;g__WGA-3G;s__WGA-3G sp000406005	GCA_000406005.1_03279	MAQDYDNMGKSLWTDHAADLSRFVLDEDDVEVLEDLDTEQQTVIARQTDITKLVRVNNNKAILHVELQLRDSTDTPMWARNAQYQGYLVGEYQMPVYSNVIYFHPRAGRNDPGGYTYSWNGYEHTNRYKVIRLIEIEGQAILERQAPGLLPFTPLMQPPPGRDLERWIQECVDATRAASVDQITQADLLHGISVFSGIVYNAELLDRLIPEELMLESKTYQRQMEKAARETTLKNTLTVLNRKFPTEAVNALTPEMQNIDDLQRLEQLLIAAAEARNLDTFTQMLHESEPVDRQ		COG5464	-,2ET7J,COG1569,COG1743,COG0322,COG0673,COG5285,COG4948,COG4992,-,COG1947
GCA_000406005.1	d__Bacteria;p__Poribacteria;c__WGA-4E;o__WGA-4E;f__WGA-3G;g__WGA-3G;s__WGA-3G sp000406005	GCA_000406005.1_03928	MPTDTTTQNITEDIRGLFDTQVGHFADKSARWLFRQKENVQGLIKILAEDLEEHLDFQRLTLLNRSFVDDTLRDLQSDMVFSVPFRDATQGEDVTVYILIEHQSTVDRMMGFRLLFYMCQIWNEQRRTLERARVPKSRWRLRPIIPIVYYTGSQRWETPLSLSTVMDVPEVLSRFVPRFDTLFLGVKETDPEALTKTDHLLGWLLRVLQEDESDVGSLYDALQATLRYLDTLPAAESVQHKNAILYLYHLILFRRPETEREGLIQLIQSHTTDTEVRNIIMTGAEALIEQGIEQGVEQGAREMLVHNIFTVLSERFSQAEVESVRASLETVSDLTMLNELFRIALHISSVEVFLNTIDTTVG	PF04754	COG1404,COG5464	COG5464
GCA_000406005.1	d__Bacteria;p__Poribacteria;c__WGA-4E;o__WGA-4E;f__WGA-3G;g__WGA-3G;s__WGA-3G sp000406005	GCA_000406005.1_03929	MKEPDTKEKAAQAETPRRQFEKLHQFPDRSLRALLQNETNVTALLEMIVPDLAVQMDFQSLLPAERSLLSETLREREADLLYRVPFRTEKGPREVLIYILIEHQSTIDELMAYRLLNYMDLVWERHRSIWNRRKTPKAERKFPPILPIIFYTGDTPWKTPVDFADLVDLPEALKSFVPRFEILFFGVKQIATEALTEKDHPFGWLLALLQKENADANETRAVLSEAVSHLRSLQETDPTQWKEVLSYILQLVLHKRSAEEHTTLIELIAERSQDTEVTPMAESMAEIIHQQGLEQGQIRAKREAIFTFLQHRFTRIPEPLRNTINATENIAELNTLFESALAAQTLDDIDAFVEKISPL	PF04754	COG1404	COG5464
GCA_000406005.1	d__Bacteria;p__Poribacteria;c__WGA-4E;o__WGA-4E;f__WGA-3G;g__WGA-3G;s__WGA-3G sp000406005	GCA_000406005.1_04255	MAQTTAEFLIEQGKAEGKAEGIQDAVLKLLQLQFQHVPETLSREIRSIHNLTRLDMLLEQAITAQSLAEIDTHLSFNANGNE		COG0286,-,-,2DP9S,2DP9S,COG0732,COG5464	COG0610,COG0610,arCOG10178
GCA_000406005.1	d__Bacteria;p__Poribacteria;c__WGA-4E;o__WGA-4E;f__WGA-3G;g__WGA-3G;s__WGA-3G sp000406005	GCA_000406005.1_04256	LETIGIYAQNARDSDRTFPDRSLRRLLQDSEYVRGLVQIVAPDIEVFLDFSRITYQKRSFISKALRERESDVLLSVPFQEDIDATDTDALLIYILIEHQSTVDKTMGFRLLSYMMQIWESQRQEWETEKLPENERRLQPILPILFYTGDRPWTVPVSLTAIMDVPEILKRFVPSFDTLFLGVKATEAEALTQSGHPLGWLLRVLQKEHSDETEISEALADAVSHLVSVDEDFAPQIAEALRYFVQLIFHRRSVDERDALVNIIRQHIQDPKELETMAQTTAEFLIEQGKAEGKQDAVLKLLRLRFQHVPEVLSREISNIHNITRLDTLLEQAMTAQSLDEIDTHFS	PF04754	COG0286,-,-,2DP9S,2DP9S,COG0732	COG5464,COG0610,COG0610,arCOG10178
GCA_000406005.1	d__Bacteria;p__Poribacteria;c__WGA-4E;o__WGA-4E;f__WGA-3G;g__WGA-3G;s__WGA-3G sp000406005	GCA_000406005.1_04513	MENRETEILDFLKKPIENFSDHNSRWLFENRENFNPLDPEQTQQRERAILYLLLLVLHRRPAKEHASLISLIDGQTHGMEVESMAESIIEQSRKQGLEQGETRAKREAILKLLQVRFDAVPEVLTRKIAAMQNRALLDSLFEKAATAQTLDDIDWENANN		2A5YU	2AJBH
GCA_000406005.1	d__Bacteria;p__Poribacteria;c__WGA-4E;o__WGA-4E;f__WGA-3G;g__WGA-3G;s__WGA-3G sp000406005	GCA_000406005.1_04529	MAEAIAGTLLEQGIEQGETRAKRNAILKLLQSRFSNVPETLTTRINAIHSHAQLDKLFDEILAAETLDDIHL	PF14261	COG0286	-,-,COG0111,COG1598
GCA_000406005.1	d__Bacteria;p__Poribacteria;c__WGA-4E;o__WGA-4E;f__WGA-3G;g__WGA-3G;s__WGA-3G sp000406005	GCA_000406005.1_04612	MMQIWESQRQEWETEKLPENERRLQPILPILFYTGDRPWTVPVSLTAIMDVPEILKRFVPSFDTLFLGVKETEGEALTQSGHPLGWLLRVLQKEHSDETEISEALADAMSHIASVDKDFAPQIAEALRYFVQLIFHRRSVDERDALVDIIRQHIQDPKELKTMAQTTAEFLIEQGKAEGKAEGIVEGKAAGKQDAVLKLLQLQFQNVPETLSREIRNIHNLIHLDMLLEQAMTAQSLEEIDTHSSLE	PF04754	COG5464	COG5464
GCA_000413015.1	d__Bacteria;p__Spirochaetota;c__Spirochaetia;o__Treponematales;f__Treponemataceae;g__Treponema_D;s__Treponema_D paredis	GCA_000413015.1_00989	MAGEKIGFDRGIAEGMRKGREDGIAARAYQKAKETAKILSDMQLSLEAIAKATGLSEAEIKKL		COG4120,COG1101,COG3641,COG1757,COG0846,28PZ8,COG5492	COG3842,COG1178,COG4143,-,COG1234,COG0637,COG1070,COG0462,COG1235,COG0227
GCA_000413015.1	d__Bacteria;p__Spirochaetota;c__Spirochaetia;o__Treponematales;f__Treponemataceae;g__Treponema_D;s__Treponema_D paredis	GCA_000413015.1_01006	MQYTHKPVEELTFTDDFMFGTVMKNRTICKGVIERLLHIKVGKIEYPSLQKTIAPFYESKGIRLDVYVSDPERVFDIEIQTSIPPSLPKRTRYYQSLMDVDNLLRGQSYAELKESYVIFICTQDPFGKGLPVYTFHNVCSEDGTLFLDDKSVKVFYNVGAYGKEKEVELSALLEYLCERRATSGFTQHIDALVEESKRNETFRSRYMSLNIREDDLRMAGEKIGFERGIRRGRRDGIAAGAYQAKRETAKILSDMQLGIEVIAKATGLSEAEIEKL	PF12784	COG1472,2DBRG,COG3148,COG3118,COG0534,COG0106,COG1686,COG0082,COG1159	COG1523,COG0058,COG0697,-,COG0834,COG0765,COG1126,COG0534,COG0726
GCA_000413015.1	d__Bacteria;p__Spirochaetota;c__Spirochaetia;o__Treponematales;f__Treponemataceae;g__Treponema_D;s__Treponema_D paredis	GCA_000413015.1_01539	MRKSFDALTIADDYMFCAVMQDAVLCKKLLNFVLEDSVGTITEVSYQTTFERGSSKGIRLDIWAGDERGKLYDIEMQTTDQKNLAKRLRYYQSAIDVGTLNKGWDYDNLPDTFIIFFCTFDYVNAGLPVYTFKTTCTENDKILLPDGITKVILNSRAAAKTQKPELRAFLEYMNGKKSNSDFIIELENKVNEVKQNDKRRREYMIMSAFEADARRVGILEGKQEGISEGSYQARLETAKNLIDMGLSIENIAKATGLAQKEVEKLQPKSESL	PF12784	28HPF,COG1168,COG5434,COG3829,-,COG1493,COG1925,COG1974,COG1466,COG4927	COG0461,COG0138,-,2BT0P,2AN52,COG1088,COG1898,COG1209,COG0716,COG1881,COG0783,COG0454,COG1957
GCA_000413015.1	d__Bacteria;p__Spirochaetota;c__Spirochaetia;o__Treponematales;f__Treponemataceae;g__Treponema_D;s__Treponema_D paredis	GCA_000413015.1_01598	MAKHNRRYKDSVFVDLFGEDKNAKANFLSLYNALHGTGLDASAKIEPLRLEQVMYMAFRNDIACLVDDKIIVLVEHQSTVNANMPLRFLQYAARLYEFIQSPRDRYLRRLKKIPAPEFHLFYNGEEDYPEKAILRLSDAFMTISENPTLELVVSVTNINYNKGSEILHKCKPLKEYTLFIESVRKHMKLDSENGFKTAIKECIQNDILREYLQRKSREVMNMLIAEYDYDVDIAVQREEEREIALKEGEVKGSHRKALQDAANLKRLGVSINVISQATGLTEAEIEKL	PF04754	COG0584,2EECX,-,COG0548,2BVQ8,COG0545,COG1847,COG0706,COG0759,COG0594,COG0230,-	COG5512,COG1195,COG0592,COG0593,COG0225,COG0187,COG0188
GCA_000413015.1	d__Bacteria;p__Spirochaetota;c__Spirochaetia;o__Treponematales;f__Treponemataceae;g__Treponema_D;s__Treponema_D paredis	GCA_000413015.1_01699	MTKHNRRYKDSVFVDLFGEDKNAKSNFISLYNALHGINFDTSTELEQLSLEQVMYMAFRNDVAYLIDGKIIALTEHQSTINANMPLRFLQYAARLYERIQNPRDRYLKYLKKIPTPEFYVFYNGEEDYPKKSTLRLSDAFMTLPEKPALELVVSVTNINYNKGCKVLHTCKLLKEYTLFVEAVRRHTKLDSESGFKNAIKECIQNDILREYLQRKSREVMNMLIAEYDYDIDIAVQRKEEREIALKEGSYRKALQDAANFKKLGVSVNIIAQATGLSEAEVEQL	PF04754	COG0698,COG2755,COG3340,COG1893,COG1733,COG3631,2DG9H,COG1487,29FCI,COG1262,-,COG1487,29FCI,-,2AMXM,COG1102	COG0647,COG1609,COG1638,COG3090,COG1593,COG0584,COG1893,COG0656,2AMYX,COG0251,COG3103
GCA_000413015.1	d__Bacteria;p__Spirochaetota;c__Spirochaetia;o__Treponematales;f__Treponemataceae;g__Treponema_D;s__Treponema_D paredis	GCA_000413015.1_01763	VRKSFDDLTIADDFMFCKIMQDEETCKTFLEMTLAGQIGKITYLSSQNAILTGSEAKSIRLDILVKDENGKTYDIEMQAVNEHNLPKRMRYYQAALDISFLDKGLHYKTLNDSYIIFVCLFDAIGKGKPLYTFENVCIEDRQTPLQDGAKKVIINAQAFSKAEDKELKGFLEYIKTGTANTAYTGRIETMVQAVKHNEQARKEYRIMSAFEMDAREEGIQQGFSEGSYRKALEDAGNLKRLGVSIDIITKATGLTKEEVESIR	PF12784	COG0639,-,COG3968,COG3681,COG1802,COG0151,292V4,COG1262	COG5492,28H7K,COG3875,COG1051,COG1344,COG0450,COG1794,COG1364
GCA_000413015.1	d__Bacteria;p__Spirochaetota;c__Spirochaetia;o__Treponematales;f__Treponemataceae;g__Treponema_D;s__Treponema_D paredis	GCA_000413015.1_01806	MKKSFDDLIIADNFMFCKVMQDESICKEFLEMVLANEIGKIACLSPQNTVAAGIEAKSVRLDLLVKDEAGKSYDIEMQVSNEHNIPKRMRYYQAAIDIAFLDKGDHYKALNDSYIIFVCLFDAIGKNKPLYTFENICLEDGQIHLRDGTKKVIINAEAFGKAEGKELKGFLEYVKTGTANTEYTERIETMIQAVKNNEQARQEYRFISGFEMDAREEGIQQGKSLGFAEGARQKALETARLMKQANCEISFIEKMTGLTKEDVESIS	PF12784	COG0457,COG0457,COG0488,-,COG0038,COG0791,COG1022	COG0345,COG0263,COG0014,2AMKV,COG3437,COG1143,COG1733,2EMVC,COG0535,COG5015,COG0604
GCA_000413015.1	d__Bacteria;p__Spirochaetota;c__Spirochaetia;o__Treponematales;f__Treponemataceae;g__Treponema_D;s__Treponema_D paredis	GCA_000413015.1_01839	MAGEKIGFDRGIAEGMRKGREDGIATGAYQKAKETAKLMAERKYPLSEICLMTGLSETEIQKL		COG0246,COG1312,COG1534	COG1432,2CZ0M,COG1108,COG1121,COG0803,2EH8D,COG0735,COG0353,COG0718,COG2812,COG0177,COG2207
GCA_000413015.1	d__Bacteria;p__Spirochaetota;c__Spirochaetia;o__Treponematales;f__Treponemataceae;g__Treponema_D;s__Treponema_D paredis	GCA_000413015.1_01896	MAKHNRRYKDSVFVDFFGEDKNAKANFLSLYNALHGTCLDETTELEPLRLEQVMYMAFCNDVACLVDGKIIVLVEHQSTVNANMPLRFLQYAARLYERIQNPRDRYLKHLKKIPTPEFYVFYNGEEDYPETATLRLSDAFITTPEKPSLELVVSVTNINYNKGSRILRTCKPLEEYTLFIEAVRKHTKLDSENGFKNAIKECIQNDILREYLQRKSREVMNMLIAEYDYDVDIAVQREEALQEGEAKGFSLGVTQGISEGSYQKAIETAKNLLGLGLSVANIAKATGLTEAEIEKL	PF04754	COG0028,COG1321,COG1966,COG0728,COG0039,COG1929,COG0563	COG0053,COG0300,COG0656,COG0501,COG1355,COG4640,2ANPE,2AS5Z,COG0265
GCA_000413015.1	d__Bacteria;p__Spirochaetota;c__Spirochaetia;o__Treponematales;f__Treponemataceae;g__Treponema_D;s__Treponema_D paredis	GCA_000413015.1_02247	MLIAEYDYDVDIAVQREEEREIVLQEGSYQKAIETARNLLALGLSIESIAQATGLTEAEVEQL		COG1296,COG1687,COG0826,COG0629,COG4886,2F00C	COG0079,COG0840,COG2129,2BRB4,COG5464,COG1262,COG0598,2CSUB
GCA_000413015.1	d__Bacteria;p__Spirochaetota;c__Spirochaetia;o__Treponematales;f__Treponemataceae;g__Treponema_D;s__Treponema_D paredis	GCA_000413015.1_02252	MEYKNSEAINPKKDWVFKLMFSKGDEGNKALISFLNAFLEEFYGKIRKADILNTELTRESPNGETYHLDLLVKTDNSLIVNLEMQQFWKNSFPRRNQLYLMRTASRFLKQKTKEGDLLYAIGLTVFGCSVPETAALPVMNDDSIIQFIYVALNELIDYTIKKDISDYTAKDFWIRFLSNYEQDKQSGILEKLCTLEEGLKMAETTLCRVTEEERRIAWELSEQNYREILAAEREEGEALGFEKGAYRNKLETVKNMTAMHFPIAAISGATGLSETEIKNLQSEPKALF	PF12784	COG4886,2F00C,COG5464,COG0079,COG0840,COG2129,2BRB4	COG1262,COG0598,2CSUB,2A6DE,2EH4D,COG1848,COG0715,COG1116,COG0600,2E6NN,COG2804,2AN3C
GCA_000413015.1	d__Bacteria;p__Spirochaetota;c__Spirochaetia;o__Treponematales;f__Treponemataceae;g__Treponema_D;s__Treponema_D paredis	GCA_000413015.1_02265	MHKSFDDLTIADDFMFCKVMQNKELCKIFLEMILSDKIGKITYLSTQYNITTYEEAKSVRFDVLVQNQMGKIYDIEMQVSDEHNLPKRMRFYQAAIDISVLDKGNSYSKLNDSFIIFICLFDAPGKGKPVYSFENICLEDRQTLLHDGAKKIIINAAAFNKIDDKNLSGLLEYIKTGKATTEFTGRLKDMIQTVKDNEQARNEYRIMSATMMDARDEGERRKALEDARNFKRLGVSVDIIAKATGLAREEVEKL	PF12784	COG1262,COG0598,2CSUB,2A6DE,2EH4D,COG1848,COG0715,COG1116,COG0600,2E6NN,COG2804,2AN3C	COG0112,COG0724,2AMK0,COG2885,COG0687,COG1177,COG1176,COG3842,COG1853,2EVQY
GCA_000430305.1	d__Bacteria;p__Firmicutes;c__Bacilli;o__Lactobacillales;f__Streptococcaceae;g__Streptococcus;s__Streptococcus mitis_AW	GCA_000430305.1_00797	MTVRHPGISPTNDLVAKKIFSNPEITCQFIRDMLDLPAKNVTILEGSNIHVLPSLPYSAQDFYTSIDVLAELDNGTQVIIEIQVHHQNFFINRLWAYLCSQVNQNLEKIRQREGDTHQSYKYIAPVYAIAIVDSNYFQDDQAFHSFSMREDTTGEVLTITNNGQENHLVKMAFLELKKYRETSKDEVRKPWLEFFGNKPFTQRPERAISQADQLLDYKSWSEEDRKMFSQLRMREEQALLAQDYALEQAEEKGLERGRAEGIEQGLEQGLERGKVEGSLSMLLNLVRQGLLTPEVASEQLGMIVAEFEALL	PF12784	-,COG3464,2DKDC,COG0104,COG0590,COG0756,COG0406,COG1066,COG0288,COG2339,COG2339,COG0462	COG5464,COG5263,COG5263,COG5263,COG5464,COG5464,COG0258,COG1832,COG2855
GCA_000430305.1	d__Bacteria;p__Firmicutes;c__Bacilli;o__Lactobacillales;f__Streptococcaceae;g__Streptococcus;s__Streptococcus mitis_AW	GCA_000430305.1_00798	MFSQLRMREEQALLAQDYALEKAEEKGLERGLERGRAEGVEQGRAEGIEQGIEQGLERGKLFAFLDMVRQGLLISEVASEQLGMTLAEFEALL		COG3464,2DKDC,COG0104,COG0590,COG0756,COG0406,COG1066,COG0288,COG2339,COG2339,COG0462,COG5464	COG5263,COG5263,COG5263,COG5464,COG5464,COG0258,COG1832,COG2855
GCA_000430305.1	d__Bacteria;p__Firmicutes;c__Bacilli;o__Lactobacillales;f__Streptococcaceae;g__Streptococcus;s__Streptococcus mitis_AW	GCA_000430305.1_00802	MFSQLRMREEQALLAQDYALEQAEEKGLERDLERGRAEGIEQGLERGRSEGLEQGLERGKLFAFLDMVRQHVLTSEFASEQLGMIVAEFEALL		COG5263,COG0236,COG0416,COG1381,COG0436,COG2855,COG1832,COG0258,COG5464	COG5263,COG5263,COG5263,COG5464,COG5464,COG0462,COG2339,COG2339,COG0288,COG1066
GCA_000430305.1	d__Bacteria;p__Firmicutes;c__Bacilli;o__Lactobacillales;f__Streptococcaceae;g__Streptococcus;s__Streptococcus mitis_AW	GCA_000430305.1_00803	MTVRHPGISPTNDLVAKKIFSNPEITCQFIRDMLDLPAKNVTILEGSNIHVLPSLPYSAQDFYTSIDVLAELDNGTQVIIEIQVHHQNFFINRLWAYLCSQVNQNLEKIRQREGDTHQSYKYIAPVYAIAIVDSNYFQDDQAFHSFSMREDTTGEVLTITNNGQENHLVKMAFLELKKYRETSKDSIRKPWLEFFGNKPFTQQPERAISQADQLLDYKSWAEEDRKMFSQLRMREEQALLAQDYALEQAEEKGLERGLERGRAEGLEQGLERGRAEGIEEGLKVGLVNLVHQGLLTSEVASQQLGMTVAEFEELLKEHRK	PF12784	COG1396,COG1396,COG5263,COG0236,COG0416,COG1381,COG0436,COG2855,COG1832,COG0258	COG5464,COG5263,COG5263,COG5263,COG5464,COG5464,COG0462,COG2339,COG2339,COG0288,COG1066
GCA_000430305.1	d__Bacteria;p__Firmicutes;c__Bacilli;o__Lactobacillales;f__Streptococcaceae;g__Streptococcus;s__Streptococcus mitis_AW	GCA_000430305.1_01046	MTLRHPGISPTNDLVAKKIFSNPEITCQFIRDMLDLPAKNVTILEGSNIHVLPSLPYSAQDFYTSIDVLAELDNGTQVIIEIQVHHQNFSSIVCGLTCAVRSIKT	PF12784	COG1113,COG1113,COG1113,COG1396,COG1191,-,COG0454,COG1011,COG1488,COG0171,COG1670	COG5464,COG0785,COG0526,COG0225,COG2207,COG2972,COG4475,COG3064
GCA_000430305.1	d__Bacteria;p__Firmicutes;c__Bacilli;o__Lactobacillales;f__Streptococcaceae;g__Streptococcus;s__Streptococcus mitis_AW	GCA_000430305.1_01047	MWAYLCSQVNQNLEKIRQREGDTHQSYKHIAPVYAIAIVDSNYFSDDLAFHSFSMREDTTGEVLTITNNGQENHLVKMAFLELKKYRETSKDKVRKPWLEFFGNKPFTQEPERAISQADQLLDYKSWSEEDRKMFSEQRRREEQALLAQDYALETARAEGIEQGLKKGLVNLVRQHLLTAEVASEQLGMTVAEFEALL	PF12784	COG1113,COG1113,COG1396,COG1191,-,COG0454,COG1011,COG1488,COG0171,COG1670,COG5464	COG0785,COG0526,COG0225,COG2207,COG2972,COG4475,COG3064
GCA_000430305.1	d__Bacteria;p__Firmicutes;c__Bacilli;o__Lactobacillales;f__Streptococcaceae;g__Streptococcus;s__Streptococcus mitis_AW	GCA_000430305.1_01526	MTVRHPGISPTNDLVAKKIFSNPEITCQFIRDMLDLPAKNVTILEGSNIHVLPSMPYSAQDFYTSIDVLAELDNGTQVIIEIQVHHQNFFINRLWAYLCSQVNQNLEKIRQREGDTHQSYKHIAPVYAIAIVDSNYFSDDLAFHSFSMREDTTGEALTITNNCQENHLVKMAFLELKKYRETSKDKVRKPWLEFFGNKPFTQEPERAISQADQLLDYKSWSEEDRKMFSQLRMREEQALLAQDYALETARAEGIEQGLERGKIFTFLDLVHQHVLTSEFASEQLGMTVAEFEALL	PF12784	COG1696,COG0236,COG3966,COG1846,COG1121,COG1108,COG0803,COG2503,COG0330,COG0330	COG1196
GCA_000431015.1	d__Bacteria;p__Bacteroidota;c__Bacteroidia;o__Bacteroidales;f__UBA932;g__RC9;s__RC9 sp000431015	GCA_000431015.1_00642	VSEDALPRYIDPLNDWGFKRLFGTEMNKEFLVAFLMTIFPDKRIKDITYLPTEQLGMAAGDRDARFDVMCRDESGEKFIVEVQLAYQKHFRERALYYSGMALHSQGVKGKRWNYNIKGVYFVGLQNFDFGPERGGGLIRRYSVRDDKNGDLMTDKLRFVFIEIERFDKGPDELKTNLAKWFYVLKNLHLLLERPAALVDRIFSRFFEAAEVISLKG	PF12784	COG0046,COG1875,COG0574,COG0697,COG0035,2A26Q,COG0790,COG0515,28KAF,-	-
GCA_000431015.1	d__Bacteria;p__Bacteroidota;c__Bacteroidia;o__Bacteroidales;f__UBA932;g__RC9;s__RC9 sp000431015	GCA_000431015.1_01605	MRTSERKCAVRRKADDQTTINQETIEHEGVNQETVDGQKTADCPDAASEEEQYLKRYRHCRRLIENDGRFIGMTDEEKDAYAQRLATPEYLDLTCDWAFKYLFQNHPELLVRLLNDILQEDIMSVEFRNTELTEISPQDKRILFDLLCRTPGGTILVEMQRTSRFDQRDRLLFYGSRLVTRQVKRGDEEYVLAPVKVICIMNYEDEHPNSPEGKILYHYRLREIETAEPFGDRMSFYLLELPRIMRYTDEYDSPVAGWCRIFRNFSIFAKSRSEKDAEFERLERAMRVSGLDDQEIDNYFSDMMTEKEMHPYIKGAEQQGYRKGFKAGVEQGTAEGVEKGIEKVAKSMLSLGIPVEQIGIATGLSPERIETLRQD	PF12784	COG2431,2EFF3,COG0727,COG0612,COG0457,COG1729,COG0826,2APBA,29CFT,COG1196,COG0635	COG1680,COG3568
GCA_000431135.1	d__Bacteria;p__Firmicutes_A;c__Clostridia;o__Lachnospirales;f__Lachnospiraceae;g__CAG-590;s__CAG-590 sp000431135	GCA_000431135.1_01334	MNQHTKDSYFYGIQESASDSVYNNIFLSLITDCPKYYTPLLNERAFQQYVTSTSEPDWAYSCFLTILPKYTLDTIFDRNLYILIPFYIFKYQSKLDVIEADSALQNNLKKEWKTITEQLDALFVSGQITILEQCTILRMSDMVIRHFTYEHPTVQSILCNILDVSSLTYNEKTIYKSGIQTGISSGIKTGLHIGQQNGIRHCTYHAIQTLKKLNIPMQTIRDILEQDWNLSELCNYNDLLRDAM		COG4509,COG0494,COG0768,COG0772,COG0826,COG3027,COG2255,COG0632,COG3359	COG1352,COG0539,COG0283,COG0659,COG2081,COG0778,COG5016,COG1883,COG4770
GCA_000431135.1	d__Bacteria;p__Firmicutes_A;c__Clostridia;o__Lachnospirales;f__Lachnospiraceae;g__CAG-590;s__CAG-590 sp000431135	GCA_000431135.1_01437	LSDSTDETKVNDVNDPIHVTNAMDANEPIGYTLKNNYLFIALMNDSEYALKKLVCSLLGYPQSDIKKLTIRNPIQVGKAIERKGFVLDVALLLNDDTYINIELQLIDYGNWPERSVGYLCRSYDNLNRGDDYIDTKPAIHIGILDFTLFEEYPEFFASYRLLNVKNHNEYTSKFQLYVLDLNQIELATQEDRKHERDVWARLFQAKTRGDLMSIAQQYKEFEPVINKMNALMSDDAIQLQYDAEETLRNREKGIRKKIHRLEEELADKDERLLNQEARIAELEAKLEELQK	PF12784	COG0438,2BT6P,-,COG1136,COG0845,COG0577,COG3209,28ISM,2E430,2FDRT,-,COG1278,-,-	COG0048,COG0049,COG0480
GCA_000431135.1	d__Bacteria;p__Firmicutes_A;c__Clostridia;o__Lachnospirales;f__Lachnospiraceae;g__CAG-590;s__CAG-590 sp000431135	GCA_000431135.1_01543	VLDLNHIELATQEDLDSERDVWARLFQAKTRGDLMRIAQQCEELKPVIDKMDVLMADDAVRLQYDAEETLRNREKGIRKKIHKLEEALADKDSQLADQKTQLAAQTARIAELEAKLHQLQK		COG1959,COG1404,COG1362,COG1219,COG2207,COG0004,COG5492,-,-	COG2013,COG0345,2DQE4,COG0778,2BACH,COG1592,COG0770,COG0561,COG1199,COG0693,COG2954
GCA_000431335.1	d__Bacteria;p__Firmicutes_A;c__Clostridia;o__TANB77;f__CAG-508;g__CAG-269;s__CAG-269 sp000431335	GCA_000431335.1_00796	LKVFTYKNYIKCIHTLRLNAIFQLAEENANYNINRNKINNRHDKLIKNILKDEKEMRKFINDFLEPNEKIQSQDLIKYTNSYITKKYKSKEADIVYRLKSKEVFFLVEHQSKIDNNMPYRILNYCIDIIQEWKKSKKINQNTRYPIIVPIIIYTGNEKWKIPKNFKEKQISDYVFENYKIDLEYNLIEINKLSKSFLLQKQSLFGYGMIIEKSKNKQELKENLELIVKHAKNKKQLYEISDIIYYLLNDTLEEVTKNELLEKLEIKIKKGDIMSDLYERLVNENREMIRKGKKEGKIEGKIEGKLEVAKRLIKKGIDEKIIIESTEINKEELLKLKKEVL	PF04754	-,COG0495,COG2206,COG0550,COG0550,-,COG1197,COG0566,COG0219	COG1116,COG0600,COG0600,COG0715,COG1396,COG1196,COG1196,COG1971,COG0474
GCA_000431495.1	d__Bacteria;p__Firmicutes_A;c__Clostridia;o__Lachnospirales;f__Lachnospiraceae;g__CAG-791;s__CAG-791 sp000431495	GCA_000431495.1_00058	LKEQTYLSAEISSADQKAGYDAAVKRILAAKCILARILVGTVPEFREYSYAEAEAAIIGLPEIATRRVRPDERIKTEAVQGLNTESKLPGEGEVTFDIVFCAIAKDGSPQKLYINIEAQQSVQLHYDLICRSIFYPARLLSEQLDREFTTDSYDKIKKVYSIWICMDSPEKSEKKLAANTIVQYRIRPEVLYPSENIPKMSFGRYDLFSTIFINLVPDTKKTNDELIGMLSTLLSNTFRADQKKQILETQYGLLMTRKIDREVQNMCNLSEGIEAAAIAKAEEKFNSILSEKDKAITEKDKAINXXXXXXXXXXXXRTRPSTRRTRPSTRRTRPSTRKMRKSLV	PF12784	COG0602,COG1328,COG0037	COG1486,COG2169,COG0395,COG2207
GCA_000431495.1	d__Bacteria;p__Firmicutes_A;c__Clostridia;o__Lachnospirales;f__Lachnospiraceae;g__CAG-791;s__CAG-791 sp000431495	GCA_000431495.1_00065	MSIADTVTKQYLQDNEVFSDVFNYQLFDGEQVIHPEDLTELDPSEMLVMSGRSTRGKQSKPGTRNLFRDLMKNTVIRRDQHAVYRLNLGTELQTNVHYAMPVRNQMYDAIDYYDQIEQTAKRHRRENNPPASSSGEFLSGFRKEDKLIPVFTLTIYFGSDPWDGPLCLHDMMELRDPRMKQHIQNYRLNLIEPSTLSKDELQKFQTSFREVMGYIKYSKNADELLAFTKDNPRMLLEVSAARVIGTMTGTDISYEEAKEGRIDMCKAIEDLMRTSEEQGHIEGKRDGRNEERAKILTSLVQLVKEGRMRAEDVAETLEVPLEEVLAAAGAREAKMPE	PF04754	2DNBZ,COG1397	COG5464
GCA_000431495.1	d__Bacteria;p__Firmicutes_A;c__Clostridia;o__Lachnospirales;f__Lachnospiraceae;g__CAG-791;s__CAG-791 sp000431495	GCA_000431495.1_00078	MAEKDVTEKLLADYNDVFADIVNVLLFDGKQIVAADDLETVKDRSQYKADGRIHEQERDVSKLLKSGKTTITMFGFEHQTSTEKFMPVRQIGYDGQSYRAQLLHENPDHIYPVITLVLYFGTTSWNYSHHLTDLMDIPEGFEPYVSDYEMKNLYEIAFLTPEKVKLFRSDFRYVADYLVQKRMTNDYKPSADLLQHVDETLKLMSVLTDDRRFEEVIQKLPGKGGTSMCTVLDKVENKGREEGLAQGKLEGMIQVYYKELHYSTDQIAEKLGAPVDQIQEIIRKLMK	PF04754	COG5464	COG0770,-,COG0201,2CI7G,COG1073,2AFSZ
GCA_000431495.1	d__Bacteria;p__Firmicutes_A;c__Clostridia;o__Lachnospirales;f__Lachnospiraceae;g__CAG-791;s__CAG-791 sp000431495	GCA_000431495.1_00253	MAEKDVTEKLLADYNDVFADIVNVLLFDGKQIVAADDLETVKDRSQYKADGRIHEQERDVSKLLKSGKTTITLFGFEHQTATEKFMPVRQIGYDGQSYRAQLLHENPDHIYPVITLVLYFGTTPWNYSHHLMDLMEIPERFEPYVSDYEMKNLYEIAFLTPEKVKQFRSDFRYVADYLVQKRMTNDYKPSADLLQHVDETLKLMSVLTDDRRFEEVIEELPGKGGTSMCIVLDKVENKGREEGKLEGLAQGKLEGMIQVYYTKLHYSADQISRELGAPEDQIQEIIRKLTK	PF04754	COG1893,COG0039,COG1380,COG1346,COG0454,COG0673,COG0346,-,COG0582,COG1669,-,28PM6,COG3077,COG3668,COG3077	COG1609,COG1653,COG1653,COG1175,COG0395,COG1874,COG0534,-,-,COG3437
GCA_000431495.1	d__Bacteria;p__Firmicutes_A;c__Clostridia;o__Lachnospirales;f__Lachnospiraceae;g__CAG-791;s__CAG-791 sp000431495	GCA_000431495.1_00734	MDKSKITITATEEQQQILNKRWDEAGIGNDYIFSCVMRNESTFLQLMQRIFPELKLSRVERHSPQMTFYGPYGTKSVRYDVYSEINGRVFDVEMQMESRKNESRRARYYQCMMDEQELRKGEDYAVLPDSYVVMICPQDLFHQGRHIYRFRNYEQTDRNLELRDGTTKVFLNTHGTGNDILPELKNFLNLINGNAPADDFCREVQEQVREAKKDAETRRNFMEFEYKQMLIAKDAREKALEEGRKEGREEGREEGRKEERVSNYSSLVQDGILSLSEAMKRSGLSEQEINSWIQTHPNT	PF12784	COG0550,COG4465,COG0052,COG0264,COG4862,COG1187,COG0272,COG1897	-,-,COG4932
GCA_000431495.1	d__Bacteria;p__Firmicutes_A;c__Clostridia;o__Lachnospirales;f__Lachnospiraceae;g__CAG-791;s__CAG-791 sp000431495	GCA_000431495.1_01063	MLSALLSRVLGANEKKRILEEQYGIPMTRAIDEEVQSMCNLSEGIVEETTERLEEKYGNILSEKDKAISEKDKAISEKDKTISEKDQEIARLKQLLKESGK		COG5464	COG1335
GCA_000431515.1	d__Bacteria;p__Firmicutes_A;c__Clostridia;o__Lachnospirales;f__Lachnospiraceae;g__CAG-632;s__CAG-632 sp000431515	GCA_000431515.1_01486	MKPRKRSLEELSLIDDFLFQEIISRGEAGEEICRILLSTILGRPIGRVRVTTQKVLAGFDTNQRGIRMDAYAESDAEDDMNVTSELYDIEPDTIYEKPILPWRTRLYQAIIDAKQLESGWNYSKLKNVYIIMILPYDPFDENRMVYTVKNQCVEAPNMEYEDGIRRIYLYTKGTEGNPSQELRDMLKYMENSIAENVTNADIRAIHEQVDAVKRDKEVGVQYMKSWEREMLIREEGKVEGKEVGKQEERRRLNTLILRLTEDGRADDIVKAAQDEGYQRQLLEEYGLVDK		2DNHQ,COG1757,COG0466,COG0697,COG3437,2DDQQ,COG0503,COG4277,COG4277,2DBGV	-,-,COG4720,COG0075,COG1925,COG1052,COG3968,COG0726,COG0285,COG1418,COG0294
GCA_000431515.1	d__Bacteria;p__Firmicutes_A;c__Clostridia;o__Lachnospirales;f__Lachnospiraceae;g__CAG-632;s__CAG-632 sp000431515	GCA_000431515.1_01590	VITIVILFQNRPWDGPRSIHEMLDIKDPAVLKYVQDYKIHVIAPAELSTEELKQFHSSMREVLSFIKYSEDEEKLRQILKEDADRFNRMEQEAVQLLNLVTGAEIEINTEQEVVDMCKALADMISRERKLGYDSGIEEGREEGREEGQREKSIQIIKRMLAHGYTHADIMEIIGCDSEELLAVARETGEY		COG5464	-,COG1373,COG2002,COG0776,COG1188,2E3ZZ,2EFTM,2EQ4V,COG1131,COG1668,COG2208,COG0037
GCA_000431515.1	d__Bacteria;p__Firmicutes_A;c__Clostridia;o__Lachnospirales;f__Lachnospiraceae;g__CAG-632;s__CAG-632 sp000431515	GCA_000431515.1_01722	MRQVNQIRSCRKERQSPDSGDFLSGIDSGDKLLPVITIVLLFQNRTWDGPRSIHEMLDIKDPAILKYVQNYKIHVIAPAELSTEELKQFHSSMREVLSFIKYSEDEEKLRQILQEDADRFNRMEQEAVQLLNLVTGAEIEINTEQEVVDMCKALADMISRERKLGYDNGVEEERKKRIQIIKNMLNRGFAYEDIMDIAECGRDEIIQIQQTM		COG3663,COG3641,COG0344,COG1966,COG2509,COG1476,COG0664,COG1145,COG0642,COG5464,COG5464	COG4231,COG1014,COG1105,COG1167,COG0318,COG1073,COG2207
GCA_000431515.1	d__Bacteria;p__Firmicutes_A;c__Clostridia;o__Lachnospirales;f__Lachnospiraceae;g__CAG-632;s__CAG-632 sp000431515	GCA_000431515.1_01723	LKEVSGEELFLEEETDIDLFVESVASADSMDRQVGNGRNTRKNVRRHRQKDYVGQQRYRDVSKQITIRQGQDAVYMLISLENQSEVHYAMPVRNMLNDSMRYMRQVNQIRSYRKGKRSMIPCGI		COG1051,COG3663,COG3641,COG0344,COG1966,COG2509,COG1476,COG0664,COG1145,COG0642,COG5464	COG5464,COG4231,COG1014,COG1105,COG1167,COG0318,COG1073,COG2207
GCA_000431515.1	d__Bacteria;p__Firmicutes_A;c__Clostridia;o__Lachnospirales;f__Lachnospiraceae;g__CAG-632;s__CAG-632 sp000431515	GCA_000431515.1_01724	LGKKDVAEKLYTENNRIFADIVNYILYDGAEIVGPEHLKEVSGEELFLEEEADIDLFVESVSSAVSTDRKAERGRSIGKNE		COG1051,COG3663,COG3641,COG0344,COG1966,COG2509,COG1476,COG0664,COG1145,COG0642	COG5464,COG5464,COG4231,COG1014,COG1105,COG1167,COG0318,COG1073,COG2207
GCA_000431515.1	d__Bacteria;p__Firmicutes_A;c__Clostridia;o__Lachnospirales;f__Lachnospiraceae;g__CAG-632;s__CAG-632 sp000431515	GCA_000431515.1_01854	LGKKDIAEKLYTENNRIFADIVNYMVYDGVEIVHPADLMELGNEELMLKGEDKQQRYRDVMKKAVIRQDKDAIYMLVSLENQSEVHYAMPVRNMLNDAMRYMRQVEQIRRERFQQGRQGNQMQECTPIEGQIHAEFLSGMTEQDKLLPIITIVILFQDQTWNGPKSIHEMLNTTDPAVLKYVQDYKIHVIAPADMTEDELRKFQSSMREVLNFIKYSKDKRKLAQIMQADAERFKHMEREAVQLLNLVTGAEMEMDEEEEVVNMCKAIQDMRKEERELGQQEGKQQVIRNMLLHNYSIADIMTLVECKEDEVIEVQKSME		COG1310,-,COG0576,COG0443,COG1262,2E5QS,COG1409,-,-,COG0639	COG1546
GCA_000431795.1	d__Bacteria;p__Firmicutes;c__Bacilli;o__RF39;f__UBA660;g__CAG-302;s__CAG-302 sp000431795	GCA_000431795.1_00972	MVKEKLKMTLASDVLFKKVFFSEGSVLLKMLQDILDIREDSGITIIGYETRSNNIFGKSFRGDLLVTLSDRTYVSIEMNNSNPKNSLSRNMIHLFRIHSDMLVKGMPDSELEKYRLYQLNFDNFRNPSREAIEKYAFCSLTTGKVRNLIYTFCDVDLEKCRKLVYNVNVREVSKDIRWGAIMTSNDIEEISKLLGEDMLSMEEKDKFLNTVRKLNEDEKVVKDWMWEENDKLRYYNDLEASKEQGIEQGIEQGIEQGIEDKSKEVVINMLNKNMDYETISEISGKTIEEIKEIENDINSL	PF12784	COG0544,COG1968,-,-,-,-,-,COG3077,COG3041,COG0242,-,COG0665,-,-,COG1686	COG0566,COG0806,COG0336,-,COG0343,COG1368,-,-,COG0726,-,COG5164
GCA_000431835.1	d__Bacteria;p__Proteobacteria;c__Gammaproteobacteria;o__Enterobacterales;f__Succinivibrionaceae;g__Succinivibrio;s__Succinivibrio sp000431835	GCA_000431835.1_01396	MAYYYFELPKFTKTEDELETIQDKWMYAIKNLSALNDKPVALKERVYTRLFRIAEIAKFSEKEKVAYQGSLKKMWDNSAVLEKSYTDGHND	PF12784	COG5268,COG3838,COG4962,COG1696,COG3409,COG3633,COG0822,2C4R5,COG5464	COG1055,COG0116,COG0488,COG0613,COG0148,-
GCA_000431835.1	d__Bacteria;p__Proteobacteria;c__Gammaproteobacteria;o__Enterobacterales;f__Succinivibrionaceae;g__Succinivibrio;s__Succinivibrio sp000431835	GCA_000431835.1_01397	MSIDQGKYICACTDFGFKRLFGSELNKDILISFLNSFLNLKDKIVDLSYLSLEQLGDLVTDREAIFDVYCKTSDDAYIIVEMQNASQNYFKDRSIFYSSFATRNQAPKGVWDYQLKAFIQLEF	PF12784	COG3451,COG5268,COG3838,COG4962,COG1696,COG3409,COG3633,COG0822,2C4R5	COG5464,COG1055,COG0116,COG0488,COG0613,COG0148,-
GCA_000432335.1	d__Bacteria;p__Firmicutes_A;c__Clostridia;o__Lachnospirales;f__Lachnospiraceae;g__Ruminococcus_A;s__Ruminococcus_A sp000432335	GCA_000432335.1_00235	MGQKDLVLRTYLSDEKRFADLFNTYLGEREIFPEFLRELESVRIRKDEETQKVKRVEHDLLKIYEKKDKYYILGIQNQEKIDYQMIIRCMAYELEEYERQIRELQKEHQMRGDLIAEEYLSGIKKEDKIIPVAVLLVYFGEEAWDGARELYEFFGDKEDFLIGQMVTSVKLNLLDVQRFKRVDQFETDLRQVFGFMQRRSDKRRVGEDNLAELMKRLIGEDRMKDLKKALENKKYRKKLYREFGIE	PF04754	COG1917,COG3408,COG3250,COG3250,COG3325,-,COG1132,COG1132	COG3408,COG1472,-,-,-,COG1208,COG0451,2FBFT
GCA_000432335.1	d__Bacteria;p__Firmicutes_A;c__Clostridia;o__Lachnospirales;f__Lachnospiraceae;g__Ruminococcus_A;s__Ruminococcus_A sp000432335	GCA_000432335.1_00711	VIQAYGNIPILKKVKENYKTELGGYNMCQAWDEMMAEERLMGEKIGEKRGKKEGEERMARLIEVLTEKNQMDQVKKVIKNRTYRKKMYKELGI		COG4717,COG0648,COG0462,COG1484,COG3935,COG0773,COG0448,COG0448,COG2088,-	COG0144,COG3584
GCA_000432335.1	d__Bacteria;p__Firmicutes_A;c__Clostridia;o__Lachnospirales;f__Lachnospiraceae;g__Ruminococcus_A;s__Ruminococcus_A sp000432335	GCA_000432335.1_01355	MEQKNLKELLKQENYPEEFRDIVPDYPMNLLEIQRFEHLERFQTDLYLVFGFLQRRWDKEKLREFIEKNKERFQDLREDAYDVIQAYGKVSALKKIKEVCRTKTGGYDMCQAWNEIMEEERMKGKEMGLRLGEKKGERRGEKRGEKRGEKRGEE		COG1132,COG1132,2C1YU,COG1132,COG1132,COG3935,COG5426,-	-,COG0191,COG0673,COG0673,COG1082,COG1454,COG0073,COG0084,-,COG2388,COG1309,COG0366
GCA_000432335.1	d__Bacteria;p__Firmicutes_A;c__Clostridia;o__Lachnospirales;f__Lachnospiraceae;g__Ruminococcus_A;s__Ruminococcus_A sp000432335	GCA_000432335.1_01977	MTNNPIFDDVFRTLIEKMPQLVIPLLNEIFHTSYPENIKISQKRNEHQTNSGEILTDSHLLIADKTYHIECQSTYDTEMVIRMIECDFSISLESIQKESGRYCMYFPHSCILYLRGNKTEELLQKRLFFLLPFFILRYEKIFLYENEQELSKLLREYTSIELSLENFFFFLPFCFVIC		COG0619,COG1657,COG1657,COG1657	COG1653,COG2207,COG2207,COG2972,COG3408,COG0789,COG0454,COG0824,COG0424,COG0572
GCA_000432335.1	d__Bacteria;p__Firmicutes_A;c__Clostridia;o__Lachnospirales;f__Lachnospiraceae;g__Ruminococcus_A;s__Ruminococcus_A sp000432335	GCA_000432335.1_02643	LSEGIAYQNKDIEFKLMSETYKEKSFEAYGLKLPKIKAVLPTNLPAVSANEMRIDNVFLLEDDSVAIVDYESEDKASNRVKYVNYIGRIMQSQ		COG0165,COG0136,COG0550,COG1207,2AYHW,COG0385,COG0152,COG0822,2C4R5	COG5464,COG4988,COG1132,COG2832,2C2UM,COG0534,COG0534,COG1268,COG2972
GCA_000432335.1	d__Bacteria;p__Firmicutes_A;c__Clostridia;o__Lachnospirales;f__Lachnospiraceae;g__Ruminococcus_A;s__Ruminococcus_A sp000432335	GCA_000432335.1_02644	MTKVFQILEEEKQEAVKLAEQKCNIHVAESLIKDEVDTVVIMRATGFSKQRIEDIRNNMLTTK		COG0165,COG0136,COG0550,COG1207,2AYHW,COG0385,COG0152,COG0822,2C4R5,COG5464	COG4988,COG1132,COG2832,2C2UM,COG0534,COG0534,COG1268,COG2972,COG2207
GCA_000432515.1	d__Bacteria;p__Bacteroidota;c__Bacteroidia;o__Bacteroidales;f__UBA932;g__RC9;s__RC9 sp000432515	GCA_000432515.1_00022	VYFLGVLNFRYEDDDLIEHRYLLREATTGKTMTDKLKFVFVEVEKFNKSEDELTTDFDKWLFILKNLSKLLERPAALRDKIFSRLFDVAEYASLDNIDKQNYVKAMTTARDTHNQIEYAKKTSLEEGLAKGRAEGREEGRAEGLEEGFEKGRYDMILKMVQNALPIQTICEITGLSLEEVAKLKDSSGR	PF12784	COG5464	-,COG0228,COG0806,COG5523,-,2FEXK,28ITI,COG0515,COG0515,2A26Q
GCA_000432515.1	d__Bacteria;p__Bacteroidota;c__Bacteroidia;o__Bacteroidales;f__UBA932;g__RC9;s__RC9 sp000432515	GCA_000432515.1_00023	MEDDRKAVFDVICRTKEGKDFLVEMQYAPQEHFFERVLYYTSFPIMKQGKKAQRDEETGIKKEWNYELDGVYFLGVLNFKYEDDDLIEHRYLLREATTGKTMTDKLKFVFVEVEKFNKSADELATDFDKWLFILKNLSKLNWTGCISSEC	PF12784	COG5464	COG5464,-,COG0228,COG0806,COG5523,-,2FEXK,28ITI,COG0515,COG0515,2A26Q
GCA_000432515.1	d__Bacteria;p__Bacteroidota;c__Bacteroidia;o__Bacteroidales;f__UBA932;g__RC9;s__RC9 sp000432515	GCA_000432515.1_00488	MTTARDTYNQIEYAKKTGLEERLVRGREEDREEGRDERNKEVAINLLQLGTPCEVVAKATGLSLEKVTKLKEEVK		COG4804	COG0191,COG1069,COG0194,COG1057,-,2DQ0P,COG4886
GCA_000432515.1	d__Bacteria;p__Bacteroidota;c__Bacteroidia;o__Bacteroidales;f__UBA932;g__RC9;s__RC9 sp000432515	GCA_000432515.1_01513	MKYYRCLNHLIMDERIKARYIDPMVDWSFKRLFSSEVNEDILIEFLKVIFPEHEIEDITSKSSAR	PF12784	COG0776,COG0466,COG0692,COG0669,COG0526,COG1629,COG2608,-,COG5434	COG1672,28KQ0,COG1396,29F7N,COG2268,COG3655,COG1472,COG0532
GCA_000432515.1	d__Bacteria;p__Bacteroidota;c__Bacteroidia;o__Bacteroidales;f__UBA932;g__RC9;s__RC9 sp000432515	GCA_000432515.1_01890	LTTDFDKWLYILKNLSKLLERPAALRDRIFSRLFDVAEYASLDNIDKQNYVKAMTTARDTHNQIEYAKETGLEEGLAKGREERNLEVAINLLQLGTPCEIVAKATGLSVEEVTKLKESL	PF12784	COG5464	COG0023,-,COG1587,COG0594,COG0759,COG1053,COG4354,COG2217,COG2373
GCA_000432595.1	d__Bacteria;p__Firmicutes;c__Bacilli;o__RF39;f__UBA660;g__CAG-710;s__CAG-710 sp000432595	GCA_000432595.1_00491	VRRINCGVDNYSYTLLSDLTKTRRNRVDLNKNKGASMLSDTMFKTMFLKESRLDYCAKLLSCFLNRSYEEIRSNISFGKNELSKGKRYQKNQRCDLVLTLDNSILNVEINSNESPYIMERNIEYAYKLYSDVSRSGGRYNYKQVIQININNYAYEGCSKIMDTFALGNRENVLLTDKILIMQLYVPNLYSKDIKDLNEKERCLLAFVEPDTHKARIYAKGDRIMERYVKEREEALIDTGYGESYDKEWAIKDQCRREGIEVGTKRGVQKGIRETALNMLKNNINLDVIAKCTNLTPSQIESLRG	PF12784	COG0184,-,COG1185,2DN7A,-,arCOG06575,COG0433,COG1799,COG3599,COG3611,COG0317,COG0172	-,-,COG1191,COG5492,COG0438,COG0772,-,29X3J,29X3J,-
GCA_000432735.1	d__Bacteria;p__Bacteroidota;c__Bacteroidia;o__Bacteroidales;f__Bacteroidaceae;g__Phocaeicola;s__Phocaeicola sp000432735	GCA_000432735.1_00654	MSNRIFRDRYINPYTDFGFKMLFGTEMNKELLISFINSLLSGKEVIRDLTYLNTEHLGTSEADRRAVFDVYCENERGEKILIEMQRGEQQFFKDRSLYYATFPIREQGEKGEWDYRLKAVYVIGILNFKFDSEDDNYFHHEVQLMDVCTKQVFYDKLTFIYLEMPKFNKSEDELVTMFDKWLFVLRNLSRLMARPAALQDRIFTRLFEAAEIAKFTKEQYEAYEESLKVYRDWQNTIVTAEQKGMAKGMAEGIAKGRMEQNIANARSMKLAGLDYEIISQVTGLSKDEIDKL	PF12784	COG4977,COG0657,COG1538,COG1566,COG0477,COG0328,COG0018	COG2885,2DYQ8,COG2207,COG0612,COG1611,COG0794,COG0524,COG0482
GCA_000432735.1	d__Bacteria;p__Bacteroidota;c__Bacteroidia;o__Bacteroidales;f__Bacteroidaceae;g__Phocaeicola;s__Phocaeicola sp000432735	GCA_000432735.1_02384	MESYIRFDWAMKRLLRNKANYAVLEGLLTTLLEEKVTIQKLLESESNQEDEFDKYNRVDMLAENSKGELVLIEVQNNNEYAYFQRMLFGASKLVTEYINRGQGYDKVRKVYSVNIVYFSLGHGKDFVYHGKTEFVGIHEGDVLELSPFQKQTFKVDKVSQLYPEYYILKVNDFNRVAKTPLEEWIYYLNTGNVPEHATAPGLDKVKEQLKLDRMSREELNAYYKHLDNIVILRDNIMTERAEGRAEGRAEGRAEGRAEGIAEGRAETQTAIARNLKSLGLSTEQIQAATGLSAKEIEQL	PF12784	COG0438,-,COG0438,COG0438,COG0451,COG1004,COG0836,2DXNC,2C0BR,2DB76,COG0464,-,-	2C95T,2AEH3,COG5464,-,COG2195,COG0392,COG0030,COG2239,COG5107
GCA_000432735.1	d__Bacteria;p__Bacteroidota;c__Bacteroidia;o__Bacteroidales;f__Bacteroidaceae;g__Phocaeicola;s__Phocaeicola sp000432735	GCA_000432735.1_02387	MDGMDLTCGHFVNPFTDIGFKIIFGQPASKELLITLLNELLAGEHRIENLIFLDKENHSDSMADAGIIYDLYCLTDTGEYIIVEMQNRFHSSFLDRTLFYMCRAIGRQVENLREKRRKERELKMGKPDEEEEDDFLLREPMQENYGARYRLSTVYGIFLMNFREPGLEEKFRTDTVIADRENGKVVNPHFRQIFLQFPYFTKELKDCKTLYDKLIYTLKNMQHWNRMPDALKEQVFNRLEELAAVANLSMEDRIAYDKALDRYRVSRIVEEDAREAGWKKGLEEGRAKGRSEGRAEGRAEGRAEGRAEGRAEGRAEGRAEGRAEEKIAIARNLKSLGLTTAQIVQATGLTEEEIINEL	PF12784,PF12784	COG0438,COG0451,COG1004,COG0836,2DXNC,2C0BR,2DB76,COG0464,-,-,COG5464,2C95T,2AEH3	-,COG2195,COG0392,COG0030,COG2239,COG5107
GCA_000432775.1	d__Bacteria;p__Bacteroidota;c__Bacteroidia;o__Bacteroidales;f__UBA932;g__CAG-831;s__CAG-831 sp000432775	GCA_000432775.1_00604	MQVLWLRYLTEIDENTREIPKELLDNPEIGKAVEKLEESAFTEKELLAYDKFWDTISTSRLLLIGAMRRGMKEGMEKGLEKGRKDEKIKIARSMKAEGFPPETIARITGLTVSEITGI		COG0516,2CJP4,COG0791,28I3N,COG2731,COG1242,COG1185,COG0184,COG1451,-,COG3047	COG0352,COG0422,COG1635,COG0352,COG0351,COG0112,COG0566,COG1729,COG4657,COG4660,COG4659,COG4658,COG4656
GCA_000432775.1	d__Bacteria;p__Bacteroidota;c__Bacteroidia;o__Bacteroidales;f__UBA932;g__CAG-831;s__CAG-831 sp000432775	GCA_000432775.1_00706	MKQGMKQGMKQGMKQGLEQGQQEERIRNARGMKAKGIPVEVISEITGLTSEEITAL		COG5464	COG1672,COG4744,COG0811,29NDF,COG1429,COG1629
GCA_000432775.1	d__Bacteria;p__Bacteroidota;c__Bacteroidia;o__Bacteroidales;f__UBA932;g__CAG-831;s__CAG-831 sp000432775	GCA_000432775.1_01092	MKQGIKQGMKQGLEKGMKQGMEQGLEQGQQEERIRNARGMKAKGIPVEVISEITGLTAEEVGKL		COG5464	COG1629,2BG4X,-,COG1131,COG0403
GCA_000432775.1	d__Bacteria;p__Bacteroidota;c__Bacteroidia;o__Bacteroidales;f__UBA932;g__CAG-831;s__CAG-831 sp000432775	GCA_000432775.1_01139	MERGMKQGLEEGMKQGMEQGLEKGMKQGMEQGLEKGMKQGLEQGQQEERIRNARGMKAKGIPVEVISEITGLTAEEVGKL		COG5464	COG0716,COG2207,2E7VW,COG1735,COG1453,COG1359,COG0667,COG2159,COG1853,COG0667,COG0599,COG1670
GCA_000432775.1	d__Bacteria;p__Bacteroidota;c__Bacteroidia;o__Bacteroidales;f__UBA932;g__CAG-831;s__CAG-831 sp000432775	GCA_000432775.1_01165	MNHVTYLDPKAYISFRRVFGQNPELLTSLLNAMLPFRQMEDRIVEILKDPLPEFHQFPFSTAIRVHCMNGRGSRYIIDTRIVYTWTSRKQILTETLGAFDPQATVYSLNIVDDCIPESWEYYHDMELVSRNGSCGDSTADGLHLIIIELPRFKKTEVPFSKTEGLWLQFLKGTDGDNVTEIDPELLAHPEVGRAVSLLDRSAYTDEELREYNTSVQSARAVRAAVRGLIHENYERGRHKGFEEGFARWYKEGVNTGIIAGIQQQQRDSARRMMTSGVSIEDILRWTGIRKYEIDIL	PF12784	-,COG2067,COG0224,COG1043,COG0764,COG1044,COG0779,COG0195,-,COG0532	COG0534,COG2832,COG1838,COG0110,COG0577,COG3682,COG0848,-,COG0483
GCA_000432835.1	d__Bacteria;p__Firmicutes;c__Bacilli;o__RF39;f__UBA660;g__CAG-417;s__CAG-417 sp000432835	GCA_000432835.1_00860	MNQFISRNYYNPTSLKNRNYLYSLASSTYTSGDKFKIKYITQINFNNSLCPADKHITNVTFKLADTKHNVYLDDIKIHERYLESFKHSCYTNLGNKDYRLLMFTAKSFTEMKALAGTDKEALNIVDELEKLNKDKYFGGLYDNEVIQKKLNNSYHDESYNEGYNLGKKETTKEIALNMLKMQIDIKTISEVTNLSFDEIKSIIENKKS		COG1263,29X3J,29X3J,-,COG0772,COG0438,COG0595,COG0571,COG0759,COG0803,COG2865,-,-	COG0612,COG0612,COG0813,-,COG1674,COG0206,COG0849,COG0739,COG2246
GCA_000432855.1	d__Bacteria;p__Firmicutes;c__Bacilli;o__RF39;f__UBA660;g__CAG-822;s__CAG-822 sp000432855	GCA_000432855.1_00099	MQKKFYTAKIDAMFKAIFCNPKNTSLLKGLIEKCLGEKIEVIEIKSPEVVKKNIYEKGKVLDVLVYAGGRYINIEINSSYYNGVHRKNSAYIFNKYAEALKVGEDYLKMPEFIQIEFTNELPKNYPILGKYEYIDEKTKIKRVDNLITYEYNISKIKEESKKGNRLYDFVAALDFNLEEIKKYCGDDEYMKKFSEELKRLNDDIEFTEFLSAEEEARKTQNTLISAAKSEGLELGIKEGKRLGISEGKKLGIDEGKALGISQEKTETAKNLLKLQMKISDIAKVTGLSEKEINALNTEK	PF12784	-,COG0745,COG0642,-,COG1466,COG2256,COG4974,COG0406,2C6CR,COG0428,COG0551,-	COG1368
GCA_000432855.1	d__Bacteria;p__Firmicutes;c__Bacilli;o__RF39;f__UBA660;g__CAG-822;s__CAG-822 sp000432855	GCA_000432855.1_00311	MNIELNKKYFKKLDQELKLIPITYNFAFKKIFRSNLDILRDFLKVVIPLDITDDCRIKLMDGELPKENKNEKKKIVDIYVILDGKIYVDIEVNRSKFENVLERNVKYKNKLSSMIPKTGEDVKVLKEKSLYQLNLNAYPKEEITDDIVVLYGLKSKKIYSSNEYMIIKGLEKHRELYYSGIKEEDVIWLTALTSKNFSELYKIISQVLPEEKLKRFMEGAVGMSKDEFVLHEWNKELFDDLVKYNEIEDAKKEGKSLGITEGIKKRNIEIAKNMLNMKMSIEDISKATGLTIAEIQRL	PF12784	COG0290,COG0291,COG0292,-,COG0472,COG0544	COG2367,COG1198,COG0223,-,-,-,COG3764
GCA_000432855.1	d__Bacteria;p__Firmicutes;c__Bacilli;o__RF39;f__UBA660;g__CAG-822;s__CAG-822 sp000432855	GCA_000432855.1_00370	MDGELPKENMKEKGRIVDIYVVLDGKIYIDIEMNKSKFETVLQRNIKYKDKLSSMLPESEGDFKNLTSNKLYQLNLNAYPFEKILNDIIVLYGLKTHHIYSSDECMVIKSLERYRDLYYNKSNKEKDVIWLTILTSRTFTELYELSRHILSKEKVKKLMEAAISMSKDGFILHEWQKDKFDALVKYNEIEDAKKEGKAEGTKEKTFEIARNMLKKKMSIKDISEITGLTEEEIKLLIENEK	PF12784	COG0618,-,COG0726,COG0187,COG0188	COG1396,-,COG0605,2AMV0,COG2334,COG5279,COG0536,COG4477,COG0301,2BX75,-
GCA_000432855.1	d__Bacteria;p__Firmicutes;c__Bacilli;o__RF39;f__UBA660;g__CAG-822;s__CAG-822 sp000432855	GCA_000432855.1_00491	MPKSLTIVRSKNPDKLMNSMFDPIFKSIVQNTNFRKLLSLIISHVTIYSPGYIYENLVFANAELPVEKYKERKKITDLIVKVEGTIINIEANKSAKASMVAKNNLYHHKIAYDRYLSGSLVDNSEVFQLNFNVINRFDDRLFIEFSMKDDTGKFTDEENFKRIHINMVKPLEKYYTNGKGSLSKLEKILVMFQITSRKELRDISKGDEELESMANIIEDLNEDEHIIGLYDKDKMDEWMKKIDHAEAVKKGHAEGLEQGLEQGLEQGSNKKALEIAKKMLDAGMNLSDISKFTDLTEAEIENLKTES		COG0541,COG3943	-,-,COG0537,COG0396,COG0719,COG0520,-,COG1597,COG0595
GCA_000432855.1	d__Bacteria;p__Firmicutes;c__Bacilli;o__RF39;f__UBA660;g__CAG-822;s__CAG-822 sp000432855	GCA_000432855.1_00527	MINTKDKIDKPIKRPNENEYMVSMSDTIFKAIIQHPKFRRLLSLIMSDMINLSPSFIAENLIFINTELPVENKKEKKKITDILAKVDGSTINIEANRFLKSSTSAKNNLYHHKLAYSHYFSGENLDNSEVIQINFNMIKKYGNKLFTSFTLKSDDGKYTDEENFKRIHINMANPLEKYYNYGIKQLSKIEKAIVMFQITNKKELKDLAKGDEDLMAMAKIIDDLNNDVTLIDLYSKEELDEWQKRVDRNQAIKEGRAEGRAEGIIEGKAKGKTEGKAEGKIESTLEIAQNMLNMNMDIEIISKATGLSESQINNLKAKKDKD		COG5002,COG3981,COG0030,-,-,COG0692,COG0037,COG0465,COG2509	COG0778,2E5T4,COG1192,COG1475,COG0668,COG4481,COG2978,COG3757,COG2865,COG0012,COG4905,2DQKF
GCA_000432855.1	d__Bacteria;p__Firmicutes;c__Bacilli;o__RF39;f__UBA660;g__CAG-822;s__CAG-822 sp000432855	GCA_000432855.1_01096	MDGELPKENMKEKGKIIDIYVVLDRKIYVDIEMNKSKFETVLQRNIKYKDKLSSMLPESNEDYKALTSKKLYQLNLNAYPYEKILDDIIVLYGLKTHHIYSSDECMVVKSLERYRDLYYNKGNKEKDVIWLTILTSRTFTELYELSRQILSKEKVKKLMEAAISMSKDGFILHEWQKDKFDALVKYNEIEDAKKEGKSLGIEEGKSLGIEEGRALGKAEGTKEKAIEIAKNLIKENVDINIIVKSTGLTKKDINLLKENTDE	PF12784	COG5464	COG0849,COG0206,COG2801,COG2801,-,-,-,-,COG0249,-,COG3344,-,COG2003,COG1792
GCA_000432855.1	d__Bacteria;p__Firmicutes;c__Bacilli;o__RF39;f__UBA660;g__CAG-822;s__CAG-822 sp000432855	GCA_000432855.1_01178	MKKKFFKGTNDNMFKAIFTPKKNRELLKEFIKRSLKQVLNSDLEDLVILSSEIAKTNVHIKGKTVDVLAETKNEVLNIELNNSYYPALHNRNASYIFSKYSEEVKVSETYNKYKLIGHNDNQT	PF12784	COG1476,-,COG0350,COG2818,-,2BVD7,-,COG2804,-,-,COG3314,COG3480	COG2244,COG5464,COG5464,-,2DPWE,COG0317,COG1490,COG0628,COG0442,COG5464,29ECG
GCA_000432855.1	d__Bacteria;p__Firmicutes;c__Bacilli;o__RF39;f__UBA660;g__CAG-822;s__CAG-822 sp000432855	GCA_000432855.1_01180	MKKKFFKGTNDNMFKAIFTPKKNRTLLKEFLKRSLKEVTSINLDDLIILSSEIAKTNVHIKGKTVDVLAETKNEVLNIELNNSYYPALHNRNASYIFSKYSEEVKVSETYNKMKMFIQINLTKGLSKDYPSLEIYTLKGEKSNKKYIDNLIILEFNIDKIKDEWYNGISEYNFVAALDLEGEELDKI	PF12784	COG2818,-,2BVD7,-,COG2804,-,-,COG3314,COG3480,COG5464,COG2244	COG5464,-,2DPWE,COG0317,COG1490,COG0628,COG0442,COG5464,29ECG,COG1191,COG0463
GCA_000432855.1	d__Bacteria;p__Firmicutes;c__Bacilli;o__RF39;f__UBA660;g__CAG-822;s__CAG-822 sp000432855	GCA_000432855.1_01181	MSAKEEEEKLKKTLIEDAKKEGKIEIAKNMLENKMDLKLISKLTELSISEIEALK		2BVD7,-,COG2804,-,-,COG3314,COG3480,COG5464,COG2244,COG5464	-,2DPWE,COG0317,COG1490,COG0628,COG0442,COG5464,29ECG,COG1191,COG0463
GCA_000432855.1	d__Bacteria;p__Firmicutes;c__Bacilli;o__RF39;f__UBA660;g__CAG-822;s__CAG-822 sp000432855	GCA_000432855.1_01188	MIQIKENIDETFYTAKNDNVFKSIFCDEHDTFLLKTLIERCLKIKIKLLEIHSPERIKENIYAKGQRLDVLVKADDKLINIEVNSGYYEALHRKSFGYAGSKYGEEVKVGESYFDMNDVIQINFTWGLPNKHPVLGEYPPIDSNTGIKFVDNFNIYEYNMDKIKELWYSGDKEYEFLAIFDFDKEELKKVGSGDKYMTEFKKKVESLNNNARYKEFLSAEEDMRKTNNTFKEIGRREGIEIGKSEGVEERNIEIARNLLKKNMNIQDISEVTGLPLSEIKKLK	PF12784	COG3480,COG5464,COG2244,COG5464,COG5464,-,2DPWE,COG0317,COG1490,COG0628,COG0442	29ECG,COG1191,COG0463,COG1284,COG0671,-,COG1191,COG0675,-,COG2071,COG1680
GCA_000432915.1	d__Bacteria;p__Firmicutes_A;c__Clostridia;o__Lachnospirales;f__Lachnospiraceae;g__CAG-194;s__CAG-194 sp000432915	GCA_000432915.1_00108	MTQKRKTVVSDMGTGKGKTETINFDEIGITNDFMFGTVFRDKEKCKELLQRILQIKLIEIEVVEPQKSMKTTFIGKGIRIDIYAKDSDGNVYDIEMQTTEETDLHLRRHVRKIRNWCLRISGERIL	PF12784	-	COG5464,-,2E02K,COG1413
GCA_000432915.1	d__Bacteria;p__Firmicutes_A;c__Clostridia;o__Lachnospirales;f__Lachnospiraceae;g__CAG-194;s__CAG-194 sp000432915	GCA_000432915.1_00109	VLADKRRTYFVNIKGNREGISEDTTKLLDYFKTGQPTDSYTENIQNEVELIRDDNDKCIKFSMKT		-,COG5464	-,2E02K,COG1413
GCA_000432915.1	d__Bacteria;p__Firmicutes_A;c__Clostridia;o__Lachnospirales;f__Lachnospiraceae;g__CAG-194;s__CAG-194 sp000432915	GCA_000432915.1_00261	MKNANEMNYENLTIRNKFMFGKVTQNPVIAQKMAELLTPAEIGEVTGVEREKFLQHRSTSKYVKLDMYLEDENGHVVDTEMQNRSNNKMVQEELPLRIRYYQGMIDQEILSSGIDYIFLKETYIIFICTYDPFGQGRYVYHFHMACDEDEEIQLRDKMNWIFYNTTADLADVPEGIREFLSYVEHENVEDEFTKLLDKEVKNARLNEEWRSEYLKTYVNDMDMRREGYLEGEEIGEKRGRTEGRNEALTELLHNLMETQNISEAEARKMLKIQ	PF12784	COG4716,COG2304,-,COG3279,COG3290,COG1686	COG0220,-,COG0162,COG1473,COG1951,COG1838,COG0204,-
GCA_000432915.1	d__Bacteria;p__Firmicutes_A;c__Clostridia;o__Lachnospirales;f__Lachnospiraceae;g__CAG-194;s__CAG-194 sp000432915	GCA_000432915.1_01298	MECETITCLVMRRDSAKLGGALMTNAVLQKNEEVLRNLLATLLEMDEADIVDCHLENPIELGKEIEGKECILDVKLILNHAKIINIELQVYKQTYWGERSLLYWARAYDSLKSEEDYGKLLPTYHIGILDFTLFEDHPKFMAKYQILDVEDGYLYSDKLCIKVLDLTQLEIARSQSEADKKLLKWASIFKAETLEELEQLASGEEVFENMVVTMKKLSEEEKIRMQCEAREDYERCLITEYNAGKQDGIEQGIEIERKNTEKERQRADRLEAEVKRLQGMLEP	PF12784	COG0771,COG0772,COG0766,COG1589,COG0206,29ECG,COG1191,COG0457,COG2755,28HI8	COG1705,COG0101,COG1191,COG5492,COG0147,COG0512,COG0547
GCA_000432915.1	d__Bacteria;p__Firmicutes_A;c__Clostridia;o__Lachnospirales;f__Lachnospiraceae;g__CAG-194;s__CAG-194 sp000432915	GCA_000432915.1_01643	MTEKQKNTLYEATQSRIVNFNEIGITNDLMFGTVYKNPEYCKELLQRILQINIVEIGIVEPQKTIKTTIIGKGIRIDIYAKDNQGNVYDIEMQSTEETDLHLRTRYYHSEMDSYQIRAGQKYKNLKNSVVIFICTFDPFKDNRSIYTFQTICKENKGIVLEDKRLTYFVNIYGSRDGISRXXXXXXXXXXXXXRKTVDLLDYFKTGKPTDIYTKNIQDQVEIIRDDNEWRENYMTIEMKLDQKYEDGLKHGRIEGEKFGRIEGEKIGRTEGEIEKEKELIAKWLQKGKTIAAIAEDLDKTEIYVKNLMKQL	PF12784	COG1194,COG0463,COG0671,COG1597,COG0112,-,COG1139,COG1472,-,-	COG0454,-,COG0840,2AYHW,COG1236,COG0207,COG0262,COG2199
GCA_000432915.1	d__Bacteria;p__Firmicutes_A;c__Clostridia;o__Lachnospirales;f__Lachnospiraceae;g__CAG-194;s__CAG-194 sp000432915	GCA_000432915.1_01737	MISKCRRQKYFNLKQSVVIFICTFDPFADDRSIYTFETTCKENKGLVLADKRRTYFVNVNGNREGISEDTTKLLDYFKTGQPTDHYTKDIQKQVQIIRNDDDWRENYMTIEMKMDQRYEQGKNEGEQNRDRELIAKWLQKGKTITEIAEDLDRSEEYVKSLICSQE		COG1476,-,COG3597,-,2DDES,-	-,COG1073,28WZY,2CAW8,COG1409,COG2211,COG0530,-,-,COG1472,COG1052
GCA_000432915.1	d__Bacteria;p__Firmicutes_A;c__Clostridia;o__Lachnospirales;f__Lachnospiraceae;g__CAG-194;s__CAG-194 sp000432915	GCA_000432915.1_02133	MAEKRKFYGMKNDYMFHAVLQKNEEVLRNLLATLLEMDEADIVSCHIENPIELGKEIEGKDCILDVKIKLNDARIINIELQVYKQTYWTNRSLLYWARAYDSIKSGQDYGMLFPTYHIGILDFTLFEEHPKFMAKYQILDVDAKDQSETDKKILKWAGIFKAETLEELEQLARGEEVFENMVVTMKKLSEDEKIRMQCEAREDYERCLLTEYNAGKREGIEIERKNTEKERQNTEKERRRADELEAEVKRLRAMLKN	PF12784	COG0020,COG0575,COG0743,COG0750,COG0821,COG2176	-,-,COG0841
GCA_000432915.1	d__Bacteria;p__Firmicutes_A;c__Clostridia;o__Lachnospirales;f__Lachnospiraceae;g__CAG-194;s__CAG-194 sp000432915	GCA_000432915.1_02221	MDNAGKNMYEKLTIRDKFMFGKVTKNPVIAQKMADLLTPVEMGEVKGVEREKFLQHRSSSKYVKLDMYLEDENGRVVDTEMQNKSQNRVVQEELPLRVRYYQGMIDQEILSSGTDYIFLKETYIIFICTYDPFGKGKYVYHFHMACDEDEEIQLQDKMNWIFYNTTADLSEAPEGIREFLNYVENETVDDDFTKLLDKEVKNARLNEDWRAEYLKTYVNDMDMRREGYIEGEKRGRAEGEKVTQKKLVQKLMESQKITEIEARKMLGI	PF12784	COG1797,COG2158,COG0232,2EJKC,2EGE3,COG1126,COG0765,COG0834,COG0503,COG1198,COG1512,COG0680	COG0268,COG0860,COG0481,COG0635,COG1191,COG2805,COG0606,COG0758
GCA_000432915.1	d__Bacteria;p__Firmicutes_A;c__Clostridia;o__Lachnospirales;f__Lachnospiraceae;g__CAG-194;s__CAG-194 sp000432915	GCA_000432915.1_02290	MTEKRKFYGMRNDYMFHAVLQKNEEVLRNLLATLLEMDEADIVSCHIENPIELGKEIEGKDCILDVKIKLNDARIINIELQVYKQTYWTNRSLLYWARAFDILKSGQDYSMLLPTYHIGILDFTLFENHPKFMAKYQILDVEDGFLYSDKLCIKILDLTQLEKAKSQSETDKKLQKWASIFKAETLEELEQLASGEEVFENMVVTMKKLSEDEKIRMQCEAREDYERCLLSEYSAGKREGTETTQKKLLHNLMESQKITEDEARKMLGI	PF12784	COG2071,COG2755,COG0561,COG1132,COG1132,2A1D0,COG3279,COG0642	2C3U0,2A8CP,28ICZ,-,COG1181,-,COG4974,-,COG0582,-,COG1670,COG1917,COG0366
GCA_000433175.1	d__Bacteria;p__Bacteroidota;c__Bacteroidia;o__Bacteroidales;f__Bacteroidaceae;g__Prevotella;s__Prevotella sp000433175	GCA_000433175.1_01190	MRYLNPKADLTFKKVFGEHPDLIMSLLNALLPFESADDEIEEIEYLTPELVPDTPLKKNSIVDVRCRDRRGRQFIVEMQMLWSSAFMQRVLFNASKAYVRQLDGNVRYELLQPVYSLSLVNDIFEPDLPGYYHDYRIVQVEHTDKVIEGLRFIFVELPKFTPQTYNEKKMQVLWLRYLTEIDDKTREVPGELLANPEIKKAVNQIEVSAYNDAQLLGYDDFWDAVRVEKTIVSDALRKGLEQGRAQGLEQGREQGREQGQAAERIKNARKMKAKGYPAEDIAEITGLSVGEIAGL	PF12784	COG0322,COG0503,COG0445,2CAZH,COG1053,COG0479,-,COG3344,COG0071	COG1413,COG1215,COG0457,COG3525,2DZNK,-
GCA_000433255.1	d__Bacteria;p__Firmicutes;c__Bacilli;o__RF39;f__UBA660;g__CAG-605;s__CAG-605 sp000433255	GCA_000433255.1_00594	MIDSIINETKVVPRNIVEYKKINPDYQIPLIYDRPFKAVCKTYKEFINKILIELLDINPKSIEASYFVDAELPLEQHSSKKMITDLLLHVDDNFLIDVEAYSSFSAGNVIKGTNYAFRIVISEEVDGKNYKKLRLIQVNFIRGKYDADCNYLTEGFAMRSNRTNKVMKYTPEFVFVYLENVEEIAYNETRNWLYRALKMLVSSSIKETKMLAGDDPILSKVAFFMKNYSNQYSNLMYINEQEEQEKVYNTDMALAAETGENKGRLEGRLEGRLEEKKAIVKNSLENNLDIETIAKITNLSIEEVQKIKETLER	PF12784	-,COG0612,COG0612,COG0522,-,COG1396,COG4477,COG1104,COG2348	COG0849,COG0206,COG1476,-,-,-,COG2137,COG0760,-,COG1674
GCA_000433335.1	d__Bacteria;p__Firmicutes_A;c__Clostridia;o__TANB77;f__CAG-465;g__CAG-465;s__CAG-465 sp000433335	GCA_000433335.1_00611	MSKENVTRRNGILDIRAVVDDKKIINIEMQVSQKEDFLIRAEYYASKLTSSELKIGEAYEKIKPVIVVAILNYNFFEFEEYVSEIVSVFKSHKECEIETMHKYYFIELPKYRKSKNVKTLESKLDQ	PF12784	COG5464	-,COG0539,COG0057,COG0126,-,COG0149,COG0696,-,COG0148,-,-
GCA_000433355.1	d__Bacteria;p__Bacteroidota;c__Bacteroidia;o__Bacteroidales;f__UBA932;g__RC9;s__RC9 sp000433355	GCA_000433355.1_00595	MAVNGYGDLSAYGWGRALLEDEGAGFGDEVSEDALPRYIDPLNDWGFKRLFGTEMNKEFLVAFLMTIFPDKRIKDITYLPTEQLGMAAGDRNARFDVMCRDESGEKFIIEVQLAYQKHFRERALYYSGMALHSQGVKGKRWNYNIKGVYFVGLQNFDFGPERGGGLIRRYSVRDDKNGDLMTDKLRFVFIEIERFDKGPDELKTNLDKWFYVLNNLHLLLERPAALVDRIFSRFFEAAEVISLTKDEKQEYVSNMINERDTYNQIAYAREFGREEGVKQGLEQGKIAEREAIALRLVEANTPMDIIVKCTGLDKAAVEALAQQ	PF12784	COG1875,COG0574,COG0697,COG0035,2A26Q,COG0790,COG0515,28KAF	COG5464
GCA_000433355.1	d__Bacteria;p__Bacteroidota;c__Bacteroidia;o__Bacteroidales;f__UBA932;g__RC9;s__RC9 sp000433355	GCA_000433355.1_00709	MVADQTISVIFVEMTLFTKTLEECVTESDRLFYIFRNSGGFQKIPEWIEEAGGISRRLAEACEVAAFDKEKKLKYEIDKMNERDILAQRVFAERKGFEKGYADGEAKGIADGMAQGKAQGMAQGMAEGMAQGMAQGKAQGKAEGKAEGITEGKTEVAKAMLEIGMPIGQILQLTGLTEEQIGALR		COG5464	-,COG1834,COG4206,COG1629
GCA_000433355.1	d__Bacteria;p__Bacteroidota;c__Bacteroidia;o__Bacteroidales;f__UBA932;g__RC9;s__RC9 sp000433355	GCA_000433355.1_00743	MRTSGRKCAVRRKADDQTTINQGTIEQRSIDQGTFEQGIIEREAMDHEIVGRDLNGQHAIEQEEVINKETTDSKATEKTAGSSATVSEEEQYLKRYRHCRRLIENDGRFIGMTDEEKDAYAQRLATPEYLDLTCDWAFKYLFQSHPDLLVRLLNDILQEDIMSVEFRNTELTEMSSQDKRIFFDLLCRTPGGTILVEMQKASRFDQRDRLLFYGSRLVTRQVKRGDEEYALTPVKVICIMNYEDDHPDSPEDKILYHYSLREVETAEPFGDRMSFYLLELPRIMRYTDEYDSPVAGWCRIFRNFAIFAKSRSEKDAEFERLERAMRVSGLDDQEIDNYFSDMMTEKEMHPYIKGAEQQGYRKGFKAGVEQGTAEGVEKGIEKGIEKGIEKVAKSMLSLG…	PF12784	COG0612,-,COG0727,-,29CFT,COG1196,COG0635,COG1672,-,COG5492	COG1472,COG4735,COG2956,COG1680,COG3568,COG0611,COG0457,COG3712
GCA_000433355.1	d__Bacteria;p__Bacteroidota;c__Bacteroidia;o__Bacteroidales;f__UBA932;g__RC9;s__RC9 sp000433355	GCA_000433355.1_01041	MYFNEKRQGLAPFVNLRSDVGFKAVFADRNNKDILIGVLNQILPPEARIEDIKEYSDREQRRDVPYGKKTVLDLVCVDRDDRTFVVEMQASEEDFFFERCVYYASGLYYLELSDGVRYKGLRPVYVVSFLNYRLRHDDESLWDTDHFISHWRFTEKRTGMVADQTISVIFVEMTLFTKTLEECVTEFDRLFYIFKNSDGFQRIPEWIEEAGGISRRLAEACEVAAFDKEKKLKYEIDKMNEWDIQAQKEYAVRKGLEEGLQKGLQKGLREGREEGLEQGREETRLSIARKLFEAGTPVDVIVNCTGVDDGTIASFAHPE	PF12784	COG3537	COG0708,COG1672,28QM9,-,COG1864,COG1864,COG2374,COG1629
GCA_000433355.1	d__Bacteria;p__Bacteroidota;c__Bacteroidia;o__Bacteroidales;f__UBA932;g__RC9;s__RC9 sp000433355	GCA_000433355.1_01199	MVADQKISVFFVEMTLFTKTLEECVTEFDRLVYIFTKSEGFQRVPEWIEEAGGISRRLAEACEVAAFDKDKKLKYEIDKMNEWDILAQREFAERKGFEKGYADGEAKGIADGTAKGMAEGMAKGMAKGMAEGMAKGMAEGMAKGKAEGMAKGKAEGKAEGIIEGRLDVAKALLASGMPIEQIKLYTKLSKEQIEAIQ		COG5464	-
GCA_000433355.1	d__Bacteria;p__Bacteroidota;c__Bacteroidia;o__Bacteroidales;f__UBA932;g__RC9;s__RC9 sp000433355	GCA_000433355.1_01621	MEEKERYRNLPEVEKDAIAQRLSQSQYLNLTSDWAFKHLFYNHKDLLVLLLNDILDETITNVEFRESELTKVFENDKTVVFDLWCRTSDGRELIVEMQKTYRKDQRDRLFYYGASLIRNLLKSGGKTYHVNPVKIICIMNYEEPHTTVPDGKIIFQYRTTEVETGELYGNQMSIYFFELPRVMRLTKNFESPVAGWCGIFRNITNFVTLRNGDYGHFQRVVEAMTIRSLSEQEIKEYFSDMMTLEDMEPYIEGGHELGYRKGLAEGLEKGEKEKVAFIKGLHKAGVSAEVIASAAGQSIEYIQKILEVSE	PF12784	COG0457,COG2234,COG1132,COG2199,COG5652,COG0860,COG3681,COG4469,-	COG3525,COG3525,COG1785,COG0313,COG4886,-,COG1539,COG0621,COG1235,COG1957,COG0514
GCA_000433355.1	d__Bacteria;p__Bacteroidota;c__Bacteroidia;o__Bacteroidales;f__UBA932;g__RC9;s__RC9 sp000433355	GCA_000433355.1_02193	VLNQILPPEARIEDIKEYSDREQRRDVSYGKKTVLDLVCVDKDDRTFIVEMQASEEDSFFERCVYYASGLYHLELSEGDLYGKLHPVYVVSFLNYRLRHDDESLWDTDHLISYWQFTEKRTGMVANQTISVIFVEMTLFTKTLEECVTEFDRLFYIFRNSEGFQRVPEWIEEAGGISRRLAEACEVAAFDKDKKLKYEIDKMNEWDILAQREFAERKGFEAGYADGEAKGIADGTAKGKAEGKAEGKAEVAKAMLLGGMAKELVMRFCGLTKEQVDNLADELA	PF12784	COG3104,COG0177,COG4185,COG0312,COG0312,COG1047,COG1216,COG0569,COG1595,COG5421,-,-,COG5464	COG0488,-,28JIP,COG1904,COG0576,COG0484,COG3391,COG0524,COG0800
GCA_000433355.1	d__Bacteria;p__Bacteroidota;c__Bacteroidia;o__Bacteroidales;f__UBA932;g__RC9;s__RC9 sp000433355	GCA_000433355.1_02194	MYFNEKRQGLAPFVNLRSDVGFKAVFADKNNKDILIGVLNMILPSEARIDDITEYSDREQRRDVPYGKKTVLDLVCRDKSGRTFVVEMQAAEEDNFFERCVYYASGLYHLELSDGERYKGLRPVYVVSFLNYRRRCSTWSVWTRTTGRSSSRCRQRKRTTSSKGASITHQDSITWSCRTGNGTRGCVLSMWCRS	PF12784	COG3104,COG0177,COG4185,COG0312,COG0312,COG1047,COG1216,COG0569,COG1595,COG5421,-,-	COG5464,COG0488,-,28JIP,COG1904,COG0576,COG0484,COG3391,COG0524
GCA_000433355.1	d__Bacteria;p__Bacteroidota;c__Bacteroidia;o__Bacteroidales;f__UBA932;g__RC9;s__RC9 sp000433355	GCA_000433355.1_02238	MIRICFFSFFTFTMPILRWIREQIPNQFDIIKNYFNYGELRDNKGRHTRRDRLFFYGSRLVTRQIKRGDEDYVLAPVKVICIMNYEDEHPNSPDDKILYHYRTQEIETGEPFGGQMSFFLLELPRVMRYNDEYDSPIAGWCRIFRNFTIFAKSRSEKDAVFNKLERAMRVSGLDDKEIDNYFSDMMTEKEMRPYIKGAEQQGYRKGFKEGSEQGKAEVAKSLLSLGLPTDQIKIATGLSSEQIEALR	PF12784	COG0515,COG5340,COG2253,-,-,-,29F7N,COG2268,COG3655,COG0657	COG0612,COG3655,COG0583,COG1846,-,COG2768,COG2248,2CG1Y
GCA_000433475.1	d__Bacteria;p__Firmicutes;c__Bacilli;o__RF39;f__UBA660;g__CAG-605;s__CAG-605 sp000433475	GCA_000433475.1_00491	MSLQQKNLTKERKNVRMDKLSESQIIPLKIDFMFTQIFNDENYDFVLYQLLSDVLSIKKEVFIGNIRYLNRDLKNSNKKNMLNKVDLLIKHKMFNEDGNEEEEYINVEINTSNSMLRRNKVYSNKIGSFSLDVGDNTYDNIDRLVQVNFDFFDTNKLRLVSISQMKDQDNIIDTGWDDIFYTISVNFALNPWYNLIDEREKKVANWCILMNTNDLEIFKRKAEEIMGKEDAEKLIYRVEELSCDKENIALFTKLSNEEMAFNTRLAEAERDAKKRYKDGVEEGIEKGIEQGIEQGSKENAKNAISLGLDNETISKITGLSVEEIEKIRKC		-,28JZ6,COG0500,-,COG1670,COG1585,COG0330,COG1670,-,COG2818,-,COG1051,-,COG1051,COG3738	COG1051,COG5434,-,COG0226,-,-,-,COG3177,COG0745,-
GCA_000433475.1	d__Bacteria;p__Firmicutes;c__Bacilli;o__RF39;f__UBA660;g__CAG-605;s__CAG-605 sp000433475	GCA_000433475.1_00959	MKSKKEIEITLKENKGADFVLPMTWDVMFEQMFISKEAMPLLEHIIAVFGNIDINDVKGKVRLLPNELKQTLAKDTRSKSDIIADYFKDEKNTDKYIVEMNSSKKMPWRNVFYAYKVAGGGIAMKDGKYVNAYDTILIDFNSFYDSKHKFIRTITMRDEDGIIFDDSTIIYEVNMTKASDLSYNYVNKREEQIAIISRIFMAESSLELDKESNELMSKKDTEKLVSRAKELSSDGEYIRLFDEEENYKELIRNTEIAEAHEAGSKEKALEIAKNAKALGLDNNSISKITGLSIEEIENLK		-,COG0358,COG0568,COG2384,-,COG1459,COG1989,COG2334,COG0694,COG1098,COG0454,COG0818,-	-,-,COG0534,-,COG0595,COG4804,COG1322,2AHKI
GCA_000433475.1	d__Bacteria;p__Firmicutes;c__Bacilli;o__RF39;f__UBA660;g__CAG-605;s__CAG-605 sp000433475	GCA_000433475.1_00970	MELNEIFIKEITGAEKKDGIISMLFDPIYRSMLGSDEGMPLVEFIVSIIMDKTLDEVKGKVKHLSKKLLKKHYKDMDSHVDVLLDYNGDKIIVEMNSRKAMLDRNYIYLFKVASGALKSGDTTYSNIKSTILVNFNNTNKSQKNFIDICYLKNQDDETVTKVVKVLNVNIAKALDKRYNYLNEFEKKMAIVCRILTATKLSDLKKETDCFMTKEESKNFINRAKELSSEDEMVTMFDQENMHEMIRNTELKEAHESGIEQGIEQGIEQGSKETAINIAKNLIKIGLTNEQIVETTKLSIAEIDKLRKED		-,COG3266,COG0636,COG5464	-,COG0582,2AHKI,COG1322,COG4804,COG0595
GCA_000433475.1	d__Bacteria;p__Firmicutes;c__Bacilli;o__RF39;f__UBA660;g__CAG-605;s__CAG-605 sp000433475	GCA_000433475.1_00971	MLEKNKIIEIWHYNNEHNISDFMFPLVWDIMFNQMFISNDTLPLIEYIVSIIENVDIKDIKGKVKLLPKDLPQHSIIDASSKSDLLITYKNGKKTIKCILEMNSSRIMVMRNSFYAFKVEMGALEIKNGKYKKAYNTIIVNLNSYNHKSEYLVETGVSRTDFGKIIDDNIKTININIDKALNKRYTYFNNQEEKWAKICRILSTCNIKVFERELSEIMSKEKAKKIVARAKELSSDDKYIRLFENGEEDNYKEIVRNTELAEAREEAREQGLEQGLEQGLEQGREQGSKNKALDIAKNLKLAGISIDIIAKSSGLSIKEIENLS		COG0224,COG0056,-,-,COG3266,COG0636	COG5464,-,COG0582,2AHKI,COG1322,COG4804
GCA_000433535.1	d__Bacteria;p__Firmicutes_A;c__Clostridia;o__Lachnospirales;f__Lachnospiraceae;g__CAG-317;s__CAG-317 sp000433535	GCA_000433535.1_00026	MQAWEEKYYEREEGREEGSKFKLLEQLTKKLRKDKTPETIAEELEEDEDTIRHLCAVAKNFAPDYNLEQIYNAIYKKDN		COG1595,COG1578,COG0524,COG1621,COG4030,COG0395,COG1175,COG1653,COG1609	COG0628,COG0474,COG1802,COG1362,COG0531,COG0449
GCA_000433535.1	d__Bacteria;p__Firmicutes_A;c__Clostridia;o__Lachnospirales;f__Lachnospiraceae;g__CAG-317;s__CAG-317 sp000433535	GCA_000433535.1_00130	MKSNDNTFIMSPKVDFCFKELLNDEDVRRGFIAAILGVKADMIQRTELLPTYLRKQHQKDKLGILDIRVVLENGTQIDIEMQVIAYDYWAERSLFYLCKMFSEQIHEGEDYQELKKCIHVGILNFILFDDEEYYSKFHIWEDSRKLLYTDKMEIHIVELPKLKKYQYPETELLRWARFFNAENKEEMQMAVQGDKYMEKAYNRLVNLSADDEKRLEYEERQKAIRDYNHMINSGWRTGHARGYAEGHAEGLAEGHAEGHAEGHAEGLAEGHAEGRIQECIEILQEMGISEEKIQDKLAQKFSLSEKEIEEFMEKYWKRAES	PF12784	COG0188,COG0044,COG0399,COG1737,2E714,COG4145,COG1402,COG0583,COG1027,COG1027,COG1433	COG1246,2EDJ2,COG1131,COG1725,COG0204,-
GCA_000433535.1	d__Bacteria;p__Firmicutes_A;c__Clostridia;o__Lachnospirales;f__Lachnospiraceae;g__CAG-317;s__CAG-317 sp000433535	GCA_000433535.1_00414	MGRQKRLQDLTIKDNFMFGAVMSIEENCIAFLEMVLGFPIEKVVVSKERSMIYHPEYRGVRLDIYARDEKHTHYNVEMQARRQADLGKRSRYYHSQIDVECLEKGLPYEELPNTFVIFICDFDPFGCGLYYYSFQNECQEDTRAKLCDGNKTIFLSTKGKNKEQMPQSLVKFLKFVEADLAESEEDFDDELVRQFQTSIRKIKTSREMGERYMLFEELLKEERQEGLAQGRQENAREYILEVLADKGEVPAALKESLCEVDSEEELKRLFKLAAKVESTEAFQKIVEETVNKLKSRET	PF12784	-,-,COG1592,COG0735,COG0791,COG2846,COG4862,2EHIK,COG3858	COG3010,COG0329,COG0591,COG2731,COG1940,COG1737,COG1820,COG0006,COG0860,COG0009
GCA_000433535.1	d__Bacteria;p__Firmicutes_A;c__Clostridia;o__Lachnospirales;f__Lachnospiraceae;g__CAG-317;s__CAG-317 sp000433535	GCA_000433535.1_00616	VSDWQQPGESPAVAFGGIKRDRSKTMVLLDEMCYNHAMEFLCRNGGRMKKRKTLQDLTIKDNFMFGAVMQVEENCRGFLEMVLGFPIERVVISTEKSIIYHPEYRGVRLDVYAEDEQHTHYNVEMQMRKKRALGKRSRYYHSQIVMEALEKGVEYEAVPDTFVIFLCDFDPFGQGLYCYTFQSTCTEDDTVMLEDGCHTIFLNTKGRNPEAIPVELVKFLKFVSADLRESEEDFGDELVRKFQNTIRQIKIDREMGERYMIFEEMLREEKMEGKQEGKIEAKREDIIELLEELGDVPEDLKNEIEKAEDLDVLKILFKLAAKAESMSSFREEASKYLISNK	PF12784	COG0785,COG0526,COG1102,2AE00,COG0544,COG1917,COG2211,COG0477,COG3408,COG1247	COG3947,COG0745,COG1879,COG1129,COG1172,COG1172,COG2159
GCA_000433535.1	d__Bacteria;p__Firmicutes_A;c__Clostridia;o__Lachnospirales;f__Lachnospiraceae;g__CAG-317;s__CAG-317 sp000433535	GCA_000433535.1_00836	MGTKDFFIMKPKVDFCFKELLSDEYVRRGFLSAILGVAPDMILWTKLLPTYLRKQHKDDKFGILDVRVMLQDESQVDVEIQVIAYDYWAERLLFYISKMYVDQIHEGEDYGQLKKCIHVGILDFKLFDDEEYYSRFHIWEDNRRLQYSDKFEIHVLELPKLEKYDYPETELLKWARFFNATNKEELEMAAEGNEYTQKAYDRLVELSADEEKRMEYEARQKALRDYQHMMNSGWRQ	PF12784	COG0708,COG1511,COG1309,COG0426,COG0864,COG4869,COG0253,COG0860,COG0561,COG4767	-,COG0782,COG0277,COG2223,COG2086,COG2025,COG1028,COG1070,2FK44,COG1292
GCA_000433535.1	d__Bacteria;p__Firmicutes_A;c__Clostridia;o__Lachnospirales;f__Lachnospiraceae;g__CAG-317;s__CAG-317 sp000433535	GCA_000433535.1_01211	MGKSNAAVKNWISVKERFADFYNGTVFDGRQVVRAEELHRYRDVIMRWKGKMDLVILACENQEKVHYAMPVRNN		COG1454,COG3859,COG2145,COG0352,COG0351,COG0351,COG1457,COG4826,COG0275,COG0530	COG5464,COG3695,COG0534,COG0488,2EMWN,COG0561,COG1968,COG0834,-,COG0765,COG1126,2BHVE
GCA_000433535.1	d__Bacteria;p__Firmicutes_A;c__Clostridia;o__Lachnospirales;f__Lachnospiraceae;g__CAG-317;s__CAG-317 sp000433535	GCA_000433535.1_01212	VDVGRLGRLDGFQTDLQVVFGMIKYKGSRYKKEIQSYVNEHREYFGCLSWDDFLAIREMMNLNKKMEKLLEKENKEVVDMCGSLDALCEDYKEEGKVEGFQLAAKICKELMRCVNITDEELAKKYHCTKEEVANARKMFTE		COG1454,COG3859,COG2145,COG0352,COG0351,COG0351,COG1457,COG4826,COG0275,COG0530,COG5464	COG3695,COG0534,COG0488,2EMWN,COG0561,COG1968,COG0834,-,COG0765,COG1126,2BHVE,2976Y
GCA_000433535.1	d__Bacteria;p__Firmicutes_A;c__Clostridia;o__Lachnospirales;f__Lachnospiraceae;g__CAG-317;s__CAG-317 sp000433535	GCA_000433535.1_01309	MVFGMLKYRKDLKGLKTYVEKNRAYFSDIDEESYRAAKMMLGAESYWKDIKSEKENGGMSYEDTVRKLQEKFGLTEEDAEQKMKACWKVG		COG4942,COG0793,COG0044,COG0284,COG0543,COG0167,COG2720,COG2606,COG0488	-,COG0461,2DRBT,COG4767,2EUGR,COG2309,COG0041,COG0150,COG0299,COG0151,COG1737,COG0686
GCA_000433675.1	d__Bacteria;p__Firmicutes;c__Bacilli;o__RF39;f__UBA660;g__CAG-433;s__CAG-433 sp000433675	GCA_000433675.1_00302	MSEEEDKRKIQNSLLSEAKEEGISQGIEQTAKNMLKKNMSIEDISEITGLSINEIKSLK		COG5464	COG0300,COG2176,-,COG1092,COG0564,2BN8X,COG0491,-,COG2359
GCA_000433675.1	d__Bacteria;p__Firmicutes;c__Bacilli;o__RF39;f__UBA660;g__CAG-433;s__CAG-433 sp000433675	GCA_000433675.1_00438	MPKDDIVDKYITNVTIVNDNPEFQKYMSEEEDKKKIQNSLLSEARENGINDGISKGASQEKVNIAKNMLNKSISIEDISDITGLSVEEIENIKNNMKK		COG5464	COG0449,COG2246,COG1682,COG1134,COG0463,COG3774,COG0438,28JCD,COG0615,2DM6I
GCA_000433675.1	d__Bacteria;p__Firmicutes;c__Bacilli;o__RF39;f__UBA660;g__CAG-433;s__CAG-433 sp000433675	GCA_000433675.1_00547	MAKFYTCRNDRAFKEVFLNPNNSDLLKALLEFILKIKIDKLEVKKTELLSGNVNVKDKRVDAIVHTGNKKIEIEINSQNKDYLHTRSTAYICNIYQSNANVGDTYNEDTDIIQVNLTWGLGRNNDEMKIFKIMNEKGELYVKNFIIYEINMDYYDKIWYSKNEDEIKKNQYMIMLDLDKKELKNMPKDKIVDKYITNVTIVNDDPEFQKYMSEEEDKKKIQNSLLSEAKEEGISQVAKNLLSMNMPLEDISKATGLSIENLNELKKEL	PF12784	COG1132,COG1846,COG3957,COG2357,COG1136,COG1136	COG1970,-,COG1309,-,-,COG1388,COG1187,COG1686,-,COG4932,COG4932
GCA_000433675.1	d__Bacteria;p__Firmicutes;c__Bacilli;o__RF39;f__UBA660;g__CAG-433;s__CAG-433 sp000433675	GCA_000433675.1_00800	METFYTCKNDRAFKEVFLNPNNSDLLKALLEFILKIKIDELEIKKTELLSGNVNIKDKRVDAIVHTGNKKIEIEINSQNKDYLHTRSTAYICNIYQSNANVGDTYNEDTDIIQVNLTWGLGRNNDEMKIYKIMNEKGELYVKNFIIYEINMDYYDKIWYSKNKEEIKKNQYMTMLDLDKKELENMQKDKIVDKYITKVTIVNDDPEFQKYMSEEEDKRKIQNSLLSEAKETGYTSGINDGISKGENKKSIEIAKNLLSMNMSLEDISKATGLLIEEINKLTK	PF12784	COG1484,-,-,COG0441,-,COG0587,2DNB7,-,COG2105,COG0290,COG0291,COG0292	-,COG1466,COG1323,-
GCA_000433675.1	d__Bacteria;p__Firmicutes;c__Bacilli;o__RF39;f__UBA660;g__CAG-433;s__CAG-433 sp000433675	GCA_000433675.1_00869	MPKDDIVDKYITNVTIVNDNPEFQKYMSEEEDKKKIQNSLLSEARENGINDGISKGENKKSIEIAKNLLSMNMPLEDISKATGLSVEEISKLKNEK		COG5464	COG1799,COG3599,COG0530,COG0060,-,COG1191,COG1196,29XC1
GCA_000433675.1	d__Bacteria;p__Firmicutes;c__Bacilli;o__RF39;f__UBA660;g__CAG-433;s__CAG-433 sp000433675	GCA_000433675.1_01085	MEAFYTCRNDRAFKEVFLNPNNGDLLKALLEFILKIKIDELEIKKTELLSGNVNIKDKRVDAIVHTGNKKIEIEINSQNKDYLHTRSTAYICNIYQSNASVGDTYNENTDIIQVNLTWGLGRNNDEMKIYKIMNKKGELYVKNFIIYEINMDYYDKIWYSKNEEEIKKNLYMIMLDLDKKELENMPKDKIVDKYITNVTIVNDDPEFQKYMSEEEDKRKIQNSLLSEAKEEGISQGYTSGINDGIKQTAKNLLSMNMTLEDISRATGLTVEEIKSLK	PF12784	COG4907,COG0826,-,-,COG0595,COG1674,COG1418,-	COG0813,COG0612,COG0612,COG4152,COG1668,-,-,-,COG1301,2B66C,COG3247,-,COG0542
GCA_000433755.1	d__Bacteria;p__Firmicutes_A;c__Clostridia;o__TANB77;f__CAG-465;g__CAG-465;s__CAG-465 sp000433755	GCA_000433755.1_00746	MNYTIKNDVIFSYLFSQEDIVKDFLEVCLNKKIEKVEVSNQFSLEKFDIRNKGAILDIKAIINDEAHVDLEMQRKKDDSYVKRVLLYTGGLLRGQLDRGESYEYMKNVIMINIIDYTLFKDIKDFHTIWKLRENKNLEHEPLKGLEIHFLELEKFRKSNPNIHEKLNQWLATIDTENEKWLEVAMKENPKLKEVIIKKDNFVNDDKLARELIEAQEKWELDYKAGISCAKKEGIAEGHATGLAEGIAKGHATGLAEGKLEEKKNLLKNLLKMNMDIETISKATGLTKDELEKLKK	PF12784	-	-,COG0739,COG1609,COG1077,COG4932,COG2176
GCA_000433915.1	d__Bacteria;p__Firmicutes_A;c__Clostridia;o__TANB77;f__CAG-508;g__CAG-793;s__CAG-793 sp000433915	GCA_000433915.1_00406	LKKRTKKYTKYMCCRIDNNKLKVNISPHHSHDKSIRMLLKDRNEATGFINKVVFNEEKIKIGDIEEYTENFITSNYKDKVADIVYKYCPIDGVYFLIEHQTKLDQNMPIRIAEYSLEIMKAEYKKGKRAEVIAIVLYTGKRKWNAPTNLGTVSEENNENCKLVGMHTNYTLYCSNNYSDSELIKEGNALSIVLLLERTQSIESLIKKINEILQSKLELSEESRQLITTYIVNVLKGILGEEKTKELTNKLNDEKENFSMLEEVIRKEFFENRKRGIKDGIKSGKVQERRKTINRMSRLGFDVKQISEILGISDAEVNRMLIKKLN	PF04754	COG5464	COG1376,COG3274,COG1316,COG2148,COG1004,COG0707,COG5017,COG3307,COG0438,COG2327,COG1035
GCA_000433915.1	d__Bacteria;p__Firmicutes_A;c__Clostridia;o__TANB77;f__CAG-508;g__CAG-793;s__CAG-793 sp000433915	GCA_000433915.1_00971	MQLNLSKESRNLINIYIANVLKGILGEEETKEIIKRLNKEKKEENNMFMLEETLRNEMMENRKLGREEGIRNGIKRGKEEAKLQMIKRMKKLGFDLKQISQITGIREEEIEKILCKNIADEE		COG5464	2DQDJ,COG3544,COG2002,COG3209,COG3103,2DIB7,COG0120,COG0438,COG1216,COG1215
GCA_000434035.1	d__Bacteria;p__Firmicutes_A;c__Clostridia;o__TANB77;f__CAG-508;g__CAG-452;s__CAG-452 sp000434035	GCA_000434035.1_00290	MKKTLSPKLDVVFQALFGEVGSERITKNFLETILNKKIEKIDLSKNPILRREFKDDKLGVLDILAELDGKEKCNIEMQLVNSKSIIERILYYWSRLYSRQMKIGQDYNLLERTIIILITDFKIEGLEELEYHSTWKIIETEGRKRILTEKLEIDIIELPKIEGKEKESGRLLDWLYFLENPKSRRVTEKMKESKEIKEAVEKLDSLSEDEKMQRIADLREKAILDEKAIYAKGLDDGIKEGLEKGKQKEKLEIAKKLKKEGMNTELIAEITGLKIKEIAEI	PF12784	COG0474,-,COG1051,COG0745,COG1335,COG1670,COG3981,COG0834,COG0765,COG1126,-,COG0133	COG0442,COG0642,COG2155,COG2265,COG0796,COG0622,COG0477,-,COG0477
GCA_000434035.1	d__Bacteria;p__Firmicutes_A;c__Clostridia;o__TANB77;f__CAG-508;g__CAG-452;s__CAG-452 sp000434035	GCA_000434035.1_00530	MKKILSPKIDVVFRMLFGEQKHERITKKLIEDVIEEKVEKIELEQTPYLWGNQADDKLGIIDVRATINDKNPIDIEMQILNNHDIEKRILFYWSKLYLKQIERGEDYKKLNRSISIIFLDYEIENLKELPIHTKWQIKNDKNDKTVLTEDLEIHIIEIPKINRMLENGKLKKWILFLENPEGEETKRMAEKEKEIKEAIETLEDISSDEEKERIAELRQKYIMDRKSEIRTAKEIGVKEGLEEGMEKGSKNEKIEIAKKMLNENMKIEVIERITGLTKTEIEEL	PF12784	COG0370,-,COG2183,COG1396,COG0474,COG0474,-,-,COG0640,COG2217	COG0508,-,COG1132,COG1132,COG0162,COG1959,COG0396,COG0719
GCA_000434115.1	d__Bacteria;p__Firmicutes_A;c__Clostridia;o__Lachnospirales;f__Lachnospiraceae;g__Eubacterium_F;s__Eubacterium_F sp000434115	GCA_000434115.1_01930	MVNSNLHNILNTVSLESQYDAQAKKVLAQKIVLAYIMKNTLEDFKDMNPQEIMPYIEGEPMIGISNDLAEYDEQHELHRFLGALFSKGLTSEERLSIMEEEYHIPSRVLGKEVETMCNLSQGIKEDALAEGREAGIAEGREANLLEQISKKLAKGKSLSQIADECEETEERIRELMKKL		COG3271,COG1396,COG1309,COG3797,COG1073,-,COG2020,COG1835,COG2944,2AYII,COG0655,2DM4Y,COG0110,COG0613,2BD2E,2BD2E	COG0466,COG0420,COG0419,COG1055,-,COG5492,COG1396,COG3550,COG0697
GCA_000434115.1	d__Bacteria;p__Firmicutes_A;c__Clostridia;o__Lachnospirales;f__Lachnospiraceae;g__Eubacterium_F;s__Eubacterium_F sp000434115	GCA_000434115.1_02246	MVRKSMITDQKWLEKIKILNDVVFCTVFLNEEDCKELLQRILSIRIVSLRVVLNQKTFKNNIFQKGSRLDIYAEDDKGNMYDIEMQLTNTRELIPRSRYYHSEMDGHQIVTGETYESLKQSIVIFLCDFDLFCKNQSVYTF	PF12784	COG1209,COG1209	COG1368,COG1835,COG0739,COG2148,COG3307,COG5492,COG1070,COG2407
GCA_000434195.1	d__Bacteria;p__Firmicutes_A;c__Clostridia;o__TANB77;f__CAG-508;g__CAG-245;s__CAG-245 sp000434195	GCA_000434195.1_00283	MQIKEEQNKEFKLLKPKMDVVFQSLFNQEHEDITKSFVEALLEEKINSIVINDSKELIREKPEEKLGILDLELDINNKEKVDVEIQLIKNDEVIPRLLFYWARLYTKQIHKGDPYTKAKKVVIIAIVDFEINITKELNKMETVWNFREKEKSEKVLTDLFEIRIISLKRAREAYQKDKNSKKNQWVMFLEDSNSKEVKEIMENNEDVKKAVVTVRKMTEDEKLEKIAELREKAIKDEKAIYNTGIREGKELGREEGERRNKIEVIKRMLKDNIDIALIKKYADATDEEIDEAKANK	PF12784	COG1882,COG1396,COG3247,-,COG2866,COG2169,-,COG0681,COG1970,COG0469,COG1227	COG1074,COG1074,COG1188,COG0587
GCA_000434195.1	d__Bacteria;p__Firmicutes_A;c__Clostridia;o__TANB77;f__CAG-508;g__CAG-245;s__CAG-245 sp000434195	GCA_000434195.1_01078	LNEKVLLQPKIDIVFQSLFSSKNKEITKSFIEALLEEKVESIVINDEKEITRDKPMDKLGILDLELDINNKEKVDVEVQLLKNDEFTNRLMYYWSRLYSKQIQRGDTYNKAKRVVIIAIIDFETDETKELKRMETIWNVREKENPEKVLTDVFEIRIINLKRVREAYQKDKNNKKNQWVMFLEDPNSKEVKEIMEKNEDVKKAVITVREMSADEEMERLAELREKAIKDEKALYNTGIREGKREIALKLLSKNMKTEEVAELTGMTKEEIEKLKNK	PF12784	-,-,COG3426,COG0779,COG0195,COG2740,COG0532,COG0532,COG0858,COG0618,COG0130	COG5464
GCA_000434195.1	d__Bacteria;p__Firmicutes_A;c__Clostridia;o__TANB77;f__CAG-508;g__CAG-245;s__CAG-245 sp000434195	GCA_000434195.1_01098	MEKNNEEGKYLSQAEIDAIIDEIIENEPVPAVKEHLIKYEKEYRRKRDQQKLEKHQLNEENETYDKINHPHDKTVRLMLSNSQEAANLINLALKTDFVKANQIEQYKSSFVTKQYQNRESDIVYKDLKNKGIYYLIEHQSKQDKMMAVRITEYSLEIIRSALDLMKKEKREEFPTVIPIVLYTGEGKWKIPQSLEDVQVKLPNMNLPSIGSYKLIDINTYSDDDLIKAKGALPKVLLMEKNSNHLEKGIKQIEKCNFTKEEREIISVYITNIIGEINPKLAKEMLENINKNGEGKDMRLGQALVDYYYDGVTKGEKKTQIRVIKRMLKENFDKNIIKKIANATDKDIEEAKMAK	PF04754	-	COG2244,COG0812,COG0391,COG3408,COG1466,COG0680,COG1200
GCA_000434335.1	d__Bacteria;p__Firmicutes_A;c__Clostridia;o__TANB77;f__CAG-508;g__CAG-492;s__CAG-492 sp000434335	GCA_000434335.1_01053	MIENEKVKKTEEELEYLSGDEAERRIAYLRETAEIDRKFAMTAARDQGRAEEKIDVAKKMLAENMDINLIIKITGLTKEEIEKL		COG5464	COG0474,COG0768,COG3118,2E7X8,COG3077,-,COG0534,COG4461
GCA_000434475.1	d__Bacteria;p__Firmicutes_C;c__Negativicutes;o__Veillonellales;f__Dialisteraceae;g__Dialister;s__Dialister sp000434475	GCA_000434475.1_00848	METLEDLYLAGRNPEYDANAKKLLASRKILAWILKYCVPEFEDSTIEDIRDIYIQGTPEVASVPVMPDKTNARPFPRILGENTEDKTLTEGTVTFDIRFRASTPDGSALGLIINVEAQHSASVSYPLVTRALYYVSRLISSQHDVDFDKSHYEKIRKVYSIWLCMDPPGDESGITQYRVQENLKYGMIGEEEKHYDLAQAVMVYISSKKRDPGNRLLRLLYELFKSDDNAAGKMKTLENDYQIKLNESEEGMVDIMCNLSVGIAKAGVDKGYLLGRQDGRIEGRKEGRQEGVRDGVRLGKAENQREITVRMLENHMPLEIIVRITGQSEDDIKRIAEEESLPC		COG0128,COG0082,COG0077,COG0169,COG0703,COG3887,COG3887,COG0359,COG2870	COG0859,COG0438,COG0438,COG0463,COG3307,COG0859,COG1442,COG0451,COG1004
GCA_000434475.1	d__Bacteria;p__Firmicutes_C;c__Negativicutes;o__Veillonellales;f__Dialisteraceae;g__Dialister;s__Dialister sp000434475	GCA_000434475.1_01132	MFFPCFDETAFLRYVDGKAAEGALTKEINEEVIRIKEHKEMRREYMTLLMELQKYKIEGMQEGIEIGMKQGMEQWREQWIEKGMEQWMEEKGRTVIVNLLKLNMSIEGIAAVIECPIPYVKEIAREAGYSV		COG0117,COG0307,COG0108,COG0054,COG5464	COG1061,COG1061,COG1061,COG0175,28MTH,COG1119
GCA_000434475.1	d__Bacteria;p__Firmicutes_C;c__Negativicutes;o__Veillonellales;f__Dialisteraceae;g__Dialister;s__Dialister sp000434475	GCA_000434475.1_01133	MGRFKQWEELTIQDNFLFQKVMQNQRICKYLIEKILGIRIEKITFPEGEKSIDNRYDSKSIRLDVYVHDENGHVYDIEMQCTNGSEGELPKRTRYYQGMIDMDELKKGQYYTELKESFIIFICTFDPFGENLPMYTFRHRCIEKEGLELGDLSTKIFLNAKGESDTLDPDIAAFLRYVDGKAAEGALTKEINEEVIRIKEHKEMRREYMTLLMELQKYKTEGMQEGIEIGMKQGMEKGMEQGMEKGMEKKGRTVIMNLLKLNMPIDNIAAATESPIPYVKEIAREAGYSV	PF12784	COG0117,COG0307,COG0108,COG0054	COG5464,COG1061,COG1061,COG1061,COG0175,28MTH,COG1119
GCA_000434615.1	d__Bacteria;p__Firmicutes_A;c__Clostridia;o__Lachnospirales;f__Lachnospiraceae;g__CAG-510;s__CAG-510 sp000434615	GCA_000434615.1_00106	MTNKFTVTREQMAEILRKQTDFSKIGIFNDVMFCSVFRNPEDCKELLQRITGLQIAELYIVQEQKSIKTGYLGKGVRLDVYAKDVDGNSYDIEMQVMNTGELPLRSRYYHSQMDNYQIQTGQMYTNLQKSMVIFICGFDLFGQNRSIYTFETVCRGKSDIVLDDKRKTIFVNIGGDRTEIEKEAADLLDYFRTGNPTDTFTKGLQTEVEKIRQDTEWRENYMTYEMKIELQSRIGREKAEAEARAAGMAEGLAEGKAQGMAEGLAEGEKSRDRELILKWLQKGRTMQEIAEDLDRPEKYVRKLAAEKN	PF12784	COG3250,COG3250,COG1052,COG2252,COG1725,COG1131,2BF5D,28ZY7,COG1266,COG0433	COG0534,COG2207,COG2730,COG2273,COG1361,COG1592,COG0735,COG2770
GCA_000434615.1	d__Bacteria;p__Firmicutes_A;c__Clostridia;o__Lachnospirales;f__Lachnospiraceae;g__CAG-510;s__CAG-510 sp000434615	GCA_000434615.1_01066	VTRQQKKETYASDREAQYDERAKRVAGSKIVIASILSKTVDAFRGMKPREIVPYIEGEPYIGSVPVEPGQTNASYTENGKRIVGFNTENQEENEGLVRFDVICYVRLPEKESKAAAGNGRAARAKCRATVSGRKGPLTQIIINIEIQKDQPHTYKILNRAVFYVSRQISSQKERDFVKSHYDDIKSVYSIWVCMNMEENSLCHIHLTKEDIIGDKQWGGNLDLFHIIMIGIGKELPEHNEIYELHRLLGTLFSKELGRKDKLWILKEEYDITEDDNLREDVSEMCNLSQGIKEDGIAIGLEKGREDGIAIGRKDGIAIGRKDGIAIGETGLIQNMHKNGFTAEQIAAATDKDLEDVKAILRNK		COG0840,COG0060,COG0058,COG1048,COG2035	COG2931,COG0739,COG1228,-,COG4409,COG1181,COG0770,COG5658,COG0640
GCA_000434615.1	d__Bacteria;p__Firmicutes_A;c__Clostridia;o__Lachnospirales;f__Lachnospiraceae;g__CAG-510;s__CAG-510 sp000434615	GCA_000434615.1_01164	MQKDQPGEYQILNRAVFYVSRQLSAQKERDFTGSHYDDIKSVYSIWICMNMEENSMSHIHLTKEDMMGSQPWRGGLDLFHIVMIGIGKDLPAQEENYELHRFLGTIFSQKLAVEEKLHIMKTEYDISEEEDFREDVNEMCNLGEGIMEEGIAIGMEKGIAIGETKGRMEAHEELIRSMHKNGFTAEQIAAATDKALEEVKAILA		COG5464	COG1132,COG1132,COG0284,COG1357,COG4842,-,-,-,2BGUY,COG3177
GCA_000434615.1	d__Bacteria;p__Firmicutes_A;c__Clostridia;o__Lachnospirales;f__Lachnospiraceae;g__CAG-510;s__CAG-510 sp000434615	GCA_000434615.1_01259	VTRQQKKETPEIFYASRQVSSQKERDFVKSHYDDIKSVYSIWICMNMEENSLCHIHLTKEDIIGNKQWGGNLDLLHIIMIGIGKTLPEHNEIYELHRLLGTLFSKELGRKDKIGILKEEYDITEDDNLREDVSEMCNLSQGIKEDGIAIGETGLIQNMHKNGFTAEQIAAATDKNLEEVKTILETCKR		COG0534,COG0406,COG2730,2E45D,28XBK,COG0737,COG0768,COG0119	-,-,COG1653,COG3290,COG3279,COG1011,COG3507,2E8MK,2DMMK,COG1653
GCA_000434615.1	d__Bacteria;p__Firmicutes_A;c__Clostridia;o__Lachnospirales;f__Lachnospiraceae;g__CAG-510;s__CAG-510 sp000434615	GCA_000434615.1_01851	VIRELKIAVNASGKEAQYDEHAKNIAGQKFIIANILAKSVDAFRGMKPKDIVPYIEGEPYISRVPAEPGLTNAVREENGRRVTGFNTENQEINEGLTRFDIICYVRLPERSREKASDGEKKPLTQIIINVEIQKNQPKKYKILNRSIFYVCRQISAQKERDFVGSHYDDIKNVYSIWICMNMEKNSMCHIHLTKEDIIDAQQWKGNLNLLNIIMIGIGEEVPGRENGYELHRLLGAVFSKKLTLEEKLNILQEYDVPVEEEFRKDVNEMCNLGEGILEDGIEIGLERGRKEACTELINNMHKNGFTAEQIAAAIDKDLEEVQAILA		COG0535,COG0641,-,COG0577,COG1136,COG1136,COG1653,-	COG2161,COG3668,COG3910,COG0010,-,-,COG3250,COG3250,2CHF8,COG0562,COG1345,COG0267,COG0690,COG0250
GCA_000434615.1	d__Bacteria;p__Firmicutes_A;c__Clostridia;o__Lachnospirales;f__Lachnospiraceae;g__CAG-510;s__CAG-510 sp000434615	GCA_000434615.1_02165	MQKDQPREYQILNRAVFYVSRQISAQKERDFTGSHYDDIKSVYSIWICMNMEENSMSHIHLTKEDMMGSQPWRGGLDLFHIVMIGIGKDLPGQEESYELHRFLGTIFSQKLAVEEKLHIMKTEYDISEEEDFREDVNEMCNLGEGIMEEGIAIGMEKGIAIGETRGRESGLVQGREEGIAIGETKGISIGESRTIRSMHKNGFTAEQIAAATDKALDEVKAILA		COG5464	COG1334,COG1345,COG1516,2CW8V,COG1344,COG0457,COG1887,COG0079,COG3475
GCA_000434615.1	d__Bacteria;p__Firmicutes_A;c__Clostridia;o__Lachnospirales;f__Lachnospiraceae;g__CAG-510;s__CAG-510 sp000434615	GCA_000434615.1_02255	MKPKEIIPYIEGEPYIGEAPVGERGITVGEAILVKTMNKNGFTAEQIAAATDKDVEEVEAILAGGEPVFA		2BCYT,COG0699,COG3209,COG3209	COG0810,COG0550,COG4465,COG1815,COG1558,COG1677,COG1766,COG1536,COG1317
GCA_000434615.1	d__Bacteria;p__Firmicutes_A;c__Clostridia;o__Lachnospirales;f__Lachnospiraceae;g__CAG-510;s__CAG-510 sp000434615	GCA_000434615.1_02521	MKNASEMSYEKLTIRNKFMFGKVTKNPVIAQKLADLLTPVEIGTVAEVDREHFLQHRSASKFVKLDMYLEEENGRVVDAEMQNKSRNRMVQEELPLRIRYYQGMIDQEILSSGMDYIMLKETYIIFICTYDPFGKDHYVYHFHMVCDEDADVQLHDKMNWIFYNTTADLSVAPEGIREFLQYVETDDAADDFTRLLEREVRTARLNEEWRSEYLKTYVNDMDMRREGYEEGILAGEEQGRKQGRAETLKELIRNLMESEHISEEEAKKLLKIQ	PF12784	COG0436,COG4667,COG1968,2DRHG,COG1807,COG1420,COG0576,COG0443,COG0484	COG0556,COG0178,COG1077,COG4786,COG4786,COG3951,COG0507
GCA_000434735.1	d__Bacteria;p__Bacteroidota;c__Bacteroidia;o__Bacteroidales;f__Bacteroidaceae;g__Phocaeicola;s__Phocaeicola sp000434735	GCA_000434735.1_01271	MSETEQAAYKAHLLDQMVQNDEIDSAKEEGRIEGRAEGIAEGWARGVEKGKEDGISEGIRKTAAGMKAAGIPTATIATITGLSAEDIEAL		N/A	COG3212,COG3212,28Z2T,COG3391,COG3391,-,COG0776,COG4775,-,COG2195,COG0404,COG3525
GCA_000434735.1	d__Bacteria;p__Bacteroidota;c__Bacteroidia;o__Bacteroidales;f__Bacteroidaceae;g__Phocaeicola;s__Phocaeicola sp000434735	GCA_000434735.1_02531	MNNSNQVIRFDWAMKRLLRNKANFSVLEGLLTTLLNEKITIQKLLESESNQEDEFDKYNRVDMLAENSKGELVLIEVQNNNEYAYFQRMLFGTSKLVTEYINRGEGYDKVRKVYSVNIVYFSLGHGTDFVYHGKTEFKGIHNGDILQLTPFQKQTFKVDAVSQLYPEYYILKVNDFNQVAKSPLEEWIYYLNTGNIPSDATAPGLEEARERLKLDSMTKDELSAYYRHLDNVVILRSNIQTERMEGRMEGREQGLAEGREQGLAEGRAEGHAEGMEEGLEKGRMETNIENARNLKKLGVAIDIISQATGLSKKDIETL	PF12784	COG0263,COG0014,COG2859,COG1757,-,-	COG1629,COG0450,COG0560,COG0513,COG0589,2CZWI,COG0671,COG0457,COG0457,COG0457,COG2304
GCA_000434835.1	d__Bacteria;p__Firmicutes;c__Bacilli;o__RF39;f__UBA660;g__CAG-594;s__CAG-594 sp000434835	GCA_000434835.1_00408	MDYKIIPMTNDRVFKSVLSSIEARDYLIDIISGITGLPKANLKKDMTFVDSEHRISSKNESKKISDLVVEVKDNVINLEMNNTYYKKLVDRNFEYIAKLKSNLIGESYNKIRKVIQINFDNFNRYNDDRVVIKFEMRDEKGIKEGVSLESYHVILPNVKEKYYNENNKDDLIGKLVIFVAERDEELQKLIDKHIELRPVGKKLVEISREEEARGIYDLEEHERRVRNSLIEDALEDGWNRGKKEGKEEGIKEGIKENKLSVAKRMLEKNIDINVISECTGLSEKEIKTL	PF12784	COG0612,COG0612,COG4152,COG1668	COG3611,COG1484,COG4907,-,COG0441,COG3981,COG4728,COG0317,COG0172,-,-,COG1051
GCA_000434835.1	d__Bacteria;p__Firmicutes;c__Bacilli;o__RF39;f__UBA660;g__CAG-594;s__CAG-594 sp000434835	GCA_000434835.1_00876	LKGDDKINKLEEGKVIPMTYDYVFKSVLSENKEYLARILSNILNIDKEYILDNLVYKNTEHTKLSKKDKRKISDLIVEVENMKINLEMNKGYYKSLTHKNNMYIYRLILGSIKEKEEYIDYDKMIIQVNFDVKWKFRDKLITKFEMIEKETGKKRCDYIESNDPIIYHVNLSKIKDMYYNKDKLNTFERELALMILDNKRELKEVSEGDDVMDKVNEKICKLSDDEILQGIYVKEEMDSWMKKVDLKYAKEEGIKEGKKEANMETARKLLKKGMEIKDIIDITGITEKQIEILRKSL	PF12784	COG0323,-,-,COG0324,-,COG5279,COG0268,COG0680,COG0860,-,2CEK2,COG0180	COG3340,COG1051,COG0622,-,-,-,COG3867,-,COG4961,-,COG4963,COG4962,COG4965,COG2064,-
GCA_000434895.1	d__Bacteria;p__Firmicutes_C;c__Negativicutes;o__Acidaminococcales;f__Acidaminococcaceae;g__Phascolarctobacterium_A;s__Phascolarctobacterium_A succinatutens_A	GCA_000434895.1_00708	MQKQISNLDKLTLSNDFLFKHVMLRKRICKHILEELLHTQIADITYLEAEQTIDVYPDSHGIRLDVKIADAANTHYNLEMQVKNPVNRATGKFLLPKRTRYYQAMLDTDMLQKGQDYDELSPTYIIFFCLFDFFQDSQRIYTFKKRCLENMNIELADEAVIMFLNTLGIKGDVSPDIQSLFDYINSNTINSNFTREVADTIVEIKNDKKVRDAYMTYEMRMKDLRDEAHAEGKAEGLAEGKAEGLAVKYTP	PF12784	COG1032,COG0791,COG3284,COG5295	COG5464
GCA_000434895.1	d__Bacteria;p__Firmicutes_C;c__Negativicutes;o__Acidaminococcales;f__Acidaminococcaceae;g__Phascolarctobacterium_A;s__Phascolarctobacterium_A succinatutens_A	GCA_000434895.1_00820	MGMAKGENNANLATAKRMLSKGCYSLQDIAELTNLSLADVEKLKEEA		COG5464	COG1879,COG1172,COG1129,COG1869,COG0524,-,COG0469,2E53P,COG2025,COG1146,COG2086
GCA_000434895.1	d__Bacteria;p__Firmicutes_C;c__Negativicutes;o__Acidaminococcales;f__Acidaminococcaceae;g__Phascolarctobacterium_A;s__Phascolarctobacterium_A succinatutens_A	GCA_000434895.1_01221	MQDLLTKFANLTIQSDFIFKKVMSRKRICKHLLEELLQIEIADINYLEAEKTLEPEYTSRGIRLDIIVADDKNTHYNLEMQVKNNKNPDTDTYVLPKRSRYYQALLDIDLLQKGSRHPP	PF12784	COG2255,COG0632,COG0817,COG0217,COG1443,-,COG1322,COG1309,COG0845,COG0841	COG5464,COG5464,COG1132,COG0716,COG2710,COG2710,COG1348
GCA_000434895.1	d__Bacteria;p__Firmicutes_C;c__Negativicutes;o__Acidaminococcales;f__Acidaminococcaceae;g__Phascolarctobacterium_A;s__Phascolarctobacterium_A succinatutens_A	GCA_000434895.1_01222	VKNNKNPDTDTYVLPKRSCYYQALLDIDLLQAGQPYDLLPPTFIIFICVFDFFEKCNYVYTFKKRCLENLELELPDEATTMILNTKGTHGDISKDIKSFYDYVNNHIVTTDFTKQIDDEISYLKLDTKVRREFMLMEARLLDERREGIAEGEANANIATAKRMMAKGCYSLEDIAELTNLSLADVEKLKEEA		COG2255,COG0632,COG0817,COG0217,COG1443,-,COG1322,COG1309,COG0845,COG0841,COG5464	COG5464,COG1132,COG0716,COG2710,COG2710,COG1348
GCA_000434895.1	d__Bacteria;p__Firmicutes_C;c__Negativicutes;o__Acidaminococcales;f__Acidaminococcaceae;g__Phascolarctobacterium_A;s__Phascolarctobacterium_A succinatutens_A	GCA_000434895.1_01223	MLMEARLLDERREGEAVGIAKGKAKEKLATAKRMLAKGCYSPEVIAELTNLSLADVEKLKEEA		COG0632,COG0817,COG0217,COG1443,-,COG1322,COG1309,COG0845,COG0841,COG5464,COG5464	COG1132,COG0716,COG2710,COG2710,COG1348
GCA_000434895.1	d__Bacteria;p__Firmicutes_C;c__Negativicutes;o__Acidaminococcales;f__Acidaminococcaceae;g__Phascolarctobacterium_A;s__Phascolarctobacterium_A succinatutens_A	GCA_000434895.1_01399	MEARLLDERREGIAEGEANANIATAKRLFSMGLSVQDIAKATSLPIEQVKALQAEQQP		COG5464	COG0477,COG3012,COG5018,COG0252,COG1433,COG1418,COG0004,COG3968
GCA_000434935.1	d__Bacteria;p__Bacteroidota;c__Bacteroidia;o__Bacteroidales;f__UBA932;g__RC9;s__RC9 sp000434935	GCA_000434935.1_00289	LYYTSFPILKQGKKAMEREEGDPKKPWNFRLDGVFFLGVLNYKHLDDDRIEHRYWLREGTTGETMTDKLKFVFVEVAKFNKTEDELTTDLDKWLYMLKNLSDLLERPAALRDKIFKRIFDVAEISSLDDEDKKNYINYMQTARDTYNQLEYAKKKGREEGREEGLQAGIEKGREEGRMEGREEGIEKRSREIAMNLLRINLPIQTICEATGLSAEEITKLQSEA	PF12784	COG5464	COG5464
GCA_000434935.1	d__Bacteria;p__Bacteroidota;c__Bacteroidia;o__Bacteroidales;f__UBA932;g__RC9;s__RC9 sp000434935	GCA_000434935.1_01172	LYYTSFPILKQGKKAMEREEGDPKRPWNFRLDGVFFLGVLNYKHLDDDRTEHRYWLREGTTGETMTDKLKFVFVEVAKFNKTEDELTTDLDKWLYMLKNLSDLLERPAALRDKIFKRIFDVAEISSLDDEDKKNYINYMQTARDTYNQLEYAKKKGREEGIEKRSREIAANMLRKNVPIESICEFTGLSAEEITKLQSEA	PF12784	COG5464	COG1242,COG0791,2E43R,COG2027,COG1087,COG0822,2C4R5,COG1433,COG1066,-,COG0622
GCA_000434975.1	d__Bacteria;p__Bacteroidota;c__Bacteroidia;o__Bacteroidales;f__Bacteroidaceae;g__Prevotella;s__Prevotella sp000434975	GCA_000434975.1_00919	MAQFINPFSDWGFKHIFGREISKDLLICFLNDLFAGEFVIKSLAFGNKEQIGLSKDSREVIFDIYCTTDEGKEIIVEMQNRGQEHFIDRALYYTSRVIVNQGIKGEWDYDIRPVYTICFMNFIDPLLPFGKFRTDMILADRDNGKMVSDKIRMVYLMLPFFEKTETECETDFERWIFVLKNMNTFERMPFLAKNAVFKKLAEISDLRTLSKKDMDKYEDSIRIMRDAYATYKYAIKTGLEDGRKQGLEEGMAQGIEKGKAEAEHLKNIEFAKLMLSDGDSTEKIQRYTGLTAEEINEIAQSLH	PF12784	COG2059,COG2234,COG0696,COG2148,COG0013,COG0789,COG3525	COG0317,COG0741,28PR3,COG1475,COG1192,COG0496,COG0763,COG0763,COG1073
GCA_000434975.1	d__Bacteria;p__Bacteroidota;c__Bacteroidia;o__Bacteroidales;f__Bacteroidaceae;g__Prevotella;s__Prevotella sp000434975	GCA_000434975.1_01250	LSLRSFVVYLQCKQYKFLPVYTICFMNYMPRTDEVSKFRTDIVLADKDTKMQVSNKIRFIYLALPLFKNKAEECVTDFEKWIYVLKHMEALSRMPFTAQKEIFKQLEDYADSHRLTKKEWEAYENSLWVVRDNMACMAAAEREAREKGHAEGRAEGRAEGRAEGRAEGRAEGRAEGHAEGRAEGRAEGRAEGRAEGRAEGRAEEKKTIARNLLAMGLTIEQVAQGSGLPIEEVKSLQ	PF12784	COG5464	COG1373,COG4198,COG1629,COG4724
GCA_000435075.1	d__Bacteria;p__Bacteroidota;c__Bacteroidia;o__Bacteroidales;f__UBA932;g__RC9;s__RC9 sp000435075	GCA_000435075.1_01286	VEVEKFDKGEDELETDLDKWLYLLKNMSKLLERPERLRDRIFTKLFDVAELAQLDDVDRTNYIKSMNTERDTYNQIEYARESGREEGHKVGKEEGLKVGREEGREEGLKEGHKKGHEEGKEEGLKEGRAEGVKQNSFDIAKRMLGREEGLKEGHKKGHKEGKEEGLKEGRGEERLKIAMNLIRVGASCEIISQATGLSEEEVSRLKKELHN	PF12784	COG5464	COG0205,COG0272,COG1295,COG0317,COG4704,29BVX
GCA_000435075.1	d__Bacteria;p__Bacteroidota;c__Bacteroidia;o__Bacteroidales;f__UBA932;g__RC9;s__RC9 sp000435075	GCA_000435075.1_01535	MTTARDTFNQIEYAKKTSREEGREEERNSIVLKMLQNNMPVQIICDVTGLSMEDVLKLQKDS		COG2234,COG0457,COG1235,COG1022,COG0204,COG0187,COG3170,2DVAV	COG3187,COG0300,COG1012,COG3714,COG0553,COG1022,COG2207,COG1943
GCA_000435175.1	d__Bacteria;p__Firmicutes_A;c__Clostridia;o__TANB77;f__CAG-508;g__CAG-245;s__CAG-245 sp000435175	GCA_000435175.1_00388	MQKFYLIELPKFKEKNPDCNTKLEQWLWLIDESKEKVKMSAKENEEINKTLKELNKLSKDPEEVAKYEEREWSIMRYDVEMKTNRELGEKEGEIRGLKIGEKRGRIEGEKNGRENEKKNVIKNLHKLNIPIEKIAKAVELKEEEVKAFLNEKK	PF12784	COG1989,-,-,COG2804,COG2805,COG1459,COG1940,COG0030,COG3764,-,COG1396	COG5464
GCA_000435175.1	d__Bacteria;p__Firmicutes_A;c__Clostridia;o__TANB77;f__CAG-508;g__CAG-245;s__CAG-245 sp000435175	GCA_000435175.1_00441	MNEEKMYIPSGLKTRDGKDIMCYTGEFYLKNKKKIDKLVKKCEEILKADFENDNPSKSQENATNILKEDSEIYNLNTHLNKKHDKLFKEILSDKKEAVKFINNYLNLCLVESDIEKYEKEFRTNGFYNIETDIVYKLKEKNVFILIEHQSSVDLKMAYRVLCYKNAIIESAIDKKRLKERNYKIPKVIAIVLYTGKRKWNSLSINDIEEKIDGYENPNNEYHLIDSNEFSRNKLLSDNLITSKAMLIEKSKNKDELYKNIEDVIHNQIRNNTFDNTQLEKLVRYELAETEDNNIISEFLEKIRNIEGGNEIMTNASRIINNEIRKQRREGKIEGIAEGRAEGKAEGIALMAKKLKGKMHIKDISQITGLSEEEIKAL	PF04754	COG0827,COG0326,COG4570,COG0305,COG0652,2BAXG,COG2217,COG2608,COG1937	COG5464
GCA_000435175.1	d__Bacteria;p__Firmicutes_A;c__Clostridia;o__TANB77;f__CAG-508;g__CAG-245;s__CAG-245 sp000435175	GCA_000435175.1_00499	MPNEKKSILQPKNDVVFKALFSRGKPRITQAMLEAILKMKIDKLELDKSADLLNDNKDDKNGRLDLRAVINGNTECDIEVQLASNDNIAERFVYYWAKMYAANLKIGDTYSDLRKTISIIILDDVFKLTKNLEKPQTTWKIRENEELHLILTDYFEIIIIELPKVVKAYHKTPNDEVLQWMLFLDNPEKEEVSRIMEENKDIKEAKEELDRISQDDLLRRRVLNRTLEIADKLQMKKELEEAKKEAQQARENERKDIIKNLHKLNIPIEQISKAVNLSEKEIKEILSTHS	PF12784	COG0520,COG0719,COG0719,COG0396,COG4115,COG3077,COG0577,-,2DSDY,-	-,COG2199,-,-,COG1196,COG0775,-,-,-,COG1206
GCA_000435175.1	d__Bacteria;p__Firmicutes_A;c__Clostridia;o__TANB77;f__CAG-508;g__CAG-245;s__CAG-245 sp000435175	GCA_000435175.1_00649	MEEEKMYVPSGLKTKDGKDIMCYTGAFYLKNKEKIERMVKKGEEILRDENKFSEKQQKDNKNIVKEENEKYKTNAQINKKHDKLFKEILSDKKEAVNFINHYLNLNLLEDDIEKYEKEFRTEELYNIEADVVYKIKNKNVFILIEHQSSVDLKMSYRILSYKNAIVDSAIDRKRLREKSYKIPKVIAMVLYTGKRQWHKLSIKDIEEQIEGYEENAGEYNLIDANEFSREKLLEDNLITSKAMLIEKSQNKEELYKNIEDVINNQKKNGNFDNWQLEKLVQYELAETEDKEIISKFIEKIKNIGRNDEIMTNASRIINREIRKSKKEGIEIGWNQGIIRGKEEGKIEGKVEGKAEGKAEGIALVAKRLKGKMHIKDISQITGLSEKEIKQL	PF04754	COG0697,COG0699,COG0699,COG5492,COG1022,COG1272,COG4286	28JJB,2A92C,COG4913,COG4924,COG4924,COG0217,COG3854,COG3854,2CEWW,2E555,2CPUI
GCA_000435175.1	d__Bacteria;p__Firmicutes_A;c__Clostridia;o__TANB77;f__CAG-508;g__CAG-245;s__CAG-245 sp000435175	GCA_000435175.1_00760	LNIEEMYVPTGLKTVDGKDIMGFNGAFYLQNKEKINKMLKKYADIIIEEDEEEKQRENKYILKENTEKYSINKKHDKMFKEILSDKKETVEFINSFLHLNLIEDDIEKYEKEFRTSEFNNIEADIVYKIKNKNAFILIEHQSSVDIKMPYRILRYKCAIIESAIDKKRFKEQGYKIPTVIPIVLYTGKRKWKKLSINDIEETIEGYQENWLEYTLIDANKFSKEKLLEDNLIISKAMLIEKSKNKEELYKNIEDIINIQKEKNTFDNLQLEKLIKYELSETEDKNIMNEFIEKIRNVEGRDKIMTNASRIINREIRKQRKAGLEQGFKQGTIQIAKKLKREMSIKDISRITGLTEQEIENL	PF04754	COG0143,COG0726,-,COG0629,-,COG1386,COG0442,COG3432	COG0484,COG3804,COG0220,COG0366,COG0590,COG0668,COG0745,COG5002,COG5263
GCA_000435175.1	d__Bacteria;p__Firmicutes_A;c__Clostridia;o__TANB77;f__CAG-508;g__CAG-245;s__CAG-245 sp000435175	GCA_000435175.1_00789	MEEEKMLVPSGLKTVDGKDIMCYTGAFYLKNEEKIKRIIKKCEEILDAESEDIKKIQKNITIKEDSEKYNLDIHINKKHDKLFKELLSDKKEAVKFINHYLHLNLLDDEIEKYEKEFRTEEFRNIEADVVYKVKNKNVFILIEHQSSLDLKMAYRILRYKNAIIESAINKRRLKEKNYKIPKVIPIVLYTGKRKWQKLSIEDIEEKIEGYEEIELGYDLVDTNEFTKQRLLEDNLITSKAMLIEKSQNKEELYQNIEDIISCKNKMEDFEYAQLEKIVKYELMGTEDKEIISKFIEKIKNREESENIMMNAARIINKEIRKQRREGREEGIAEGMIFVAKKLKGKMHIKDISQITGLSEKEIEKL	PF04754	-,-,COG1373	COG1476,-
GCA_000435175.1	d__Bacteria;p__Firmicutes_A;c__Clostridia;o__TANB77;f__CAG-508;g__CAG-245;s__CAG-245 sp000435175	GCA_000435175.1_00869	MDDLKENNIRIEDTKITRLPLTSDYVFKRIFAREENNSMLKDFLEAILNIHIDKVEVKNPELTPNMADEKLGILDLKLDIDNERVVDVEMQVSNEYNIKERSSTYLSKLAAEQLKAKQNYKELKKIITINILKYNYLERNSYHSIAKMKYENTKVSNEHNIKERSSTYLSKLAAEQLKAKQNYKELKKIITINILKYNYLERNAYHSIARMKYEDTNPIEFVDMGYKKEEEEATNTFEMHFIELPKFKEKNPDCNTKLEQWLWLIDGSEEEKVKMSAKENEEVNKTVEELNKLSKDPDEVAKYEEREWSIMRYDVEMKTNRELGEKEGEARGLKIGKEQGRKEEKTKIIKKLYSLNIPIEKIAEITEMCIEDVKKIVK	PF12784,PF12784	2BRQ4,COG1074,COG1188	COG1396,COG1116,COG0600,-,COG0715,COG2208,COG0790,-
GCA_000435175.1	d__Bacteria;p__Firmicutes_A;c__Clostridia;o__TANB77;f__CAG-508;g__CAG-245;s__CAG-245 sp000435175	GCA_000435175.1_00887	MGDLKKNNSGTEAMKLTRLPLTSDYVFKRIFAREENNSMLKDFLEAILNIHINKVEVKNPELTPNMADEKLGILDLKLTYKSINVIYY	PF12784	2AZZM,COG1543,COG3330,COG0297,COG3679,-,-,2EH2J,-,COG4284,COG0639	COG5464,-,COG0640,COG2217
GCA_000435175.1	d__Bacteria;p__Firmicutes_A;c__Clostridia;o__TANB77;f__CAG-508;g__CAG-245;s__CAG-245 sp000435175	GCA_000435175.1_00888	MDDLKENDSRAEATKVTRLPLTSDYVFKRIFAREENNSMLKDFLEAILNIHINKVEVKNPELTPNMADEKLGILDLKLDIDNERVVDVEMQVSNEHNIKERSSTYLSKLAAEQLKAKQNYKELKKIITINILKYNYLERNSYHSIARMKYEDTNPTEFVDMGYEQEEKEATNTFEMHFIELPKFKEKNPDCNTKL	PF12784	COG1543,COG3330,COG0297,COG3679,-,-,2EH2J,-,COG4284,COG0639,COG5464	-,COG0640,COG2217
GCA_000435175.1	d__Bacteria;p__Firmicutes_A;c__Clostridia;o__TANB77;f__CAG-508;g__CAG-245;s__CAG-245 sp000435175	GCA_000435175.1_01100	MFDNSTYTKDTHLLKPKNDFVFQCLFSAKNEEITKDFISALLNEKIESIKINDTKDLYRELPDDKFGILDLEAEVNGIEKVDIEVQLMKQDDFIERLLFYFSRLYEMQLHKGDKYLSAKKIILIAIIDFDLDVTKAVKEMETQFKLFDKKHFLELTDKLEIDIIELRKARETYMKDKQNLKSQWIMFVNNPEDKEVSEIMESNKSIEKAVVTVKEMSQDEKLKRIAFLREKYERDQKSIYHTGLSDGQKQEAIKIIKNLINQTFSIAQIASIVDMSEEEVCNIIKSFKKIN	PF12784	COG1674,COG4495,-,COG3442,COG0770,-,COG0173,COG1287,COG0017	COG0566,COG1197,COG2176,2E3FD,-,-,COG1104,-,COG0465
GCA_000435175.1	d__Bacteria;p__Firmicutes_A;c__Clostridia;o__TANB77;f__CAG-508;g__CAG-245;s__CAG-245 sp000435175	GCA_000435175.1_01280	MDDLQENNIRTEEQKVKRLPLTSDYVFKRIFAREENNSMLKDFLESILNIHINKVEVKNPELTPNMADEKLGILDLKLDIDNEKVVDVEMQVSNEHNIKERSSTYLSKLAAEQLKAKQNYKELKKIITINILKYNYLERNSYHSIAKMKYEETKPIEFVDMGYKKEEEEATNIFEMHFIELPKFKEKNPDCNTKLEQWLWLIDGSKEEKVKMSAKENEEIDKTVKELDKLSKDPDEIAKYEEREWSIMRYNVEMKTNRELGEKEGEARGRKEKEVEIVKKLHSLNTPIEKIAEIVNISTEEVKQIIK	PF12784	COG1022,COG0340,COG0331,COG1028,COG0304,COG0511,COG0764,COG0439,COG0777,COG0777,COG0623	COG0009,COG0406,-,COG1309,COG1033,COG1511,2B9Z2,COG1011,COG0206
GCA_000435535.1	d__Bacteria;p__Firmicutes_A;c__Clostridia;o__TANB77;f__CAG-508;g__CAG-269;s__CAG-269 sp000435535	GCA_000435535.1_00631	LKIIEKQLLNPKIDYVFKRIFGRVGNEEITAALIQAITKIKISDLKLDNSTILERDIIDDKIGILDIKGKIDNNINCNIEMQVADRKNEEKRIMFYWSKEYSRSIKKGQDYNKLEKTICILIIDYELKKLEKIPKYIIKWNLREEDYGKFILTDVLELYIIELPKFTRYNGNKKYTKLDEWIKFIENPEVIDMENTNKEVKKAKEVLEEISQDEHERYLTELRQKYILDQKAIEDAGYDKRL	PF12784	COG0249,-,COG1293,COG4907,-,COG1160,COG0344,COG0240,2DR5I	-,-,-,COG0564,COG0220,-,COG0205,-,COG0489,COG1454
GCA_000435535.1	d__Bacteria;p__Firmicutes_A;c__Clostridia;o__TANB77;f__CAG-508;g__CAG-269;s__CAG-269 sp000435535	GCA_000435535.1_00905	MVNESQQVTQELIKKKRYNLKNDIIFQTFFTRKGNEEFLIDFLNALLKKEIKTIKIREEVNLERLSMEEKGGRLDLQAKLEDGTIVSIEMQLRNEYNIEERTTLYSGKVISRETERGTDYQDINQVIMINILGYNFLEVDDYISETAIVLENHREYEVLTGLKWYFIELPKFREQNPDMDEKINQWLAFIDDYNEEVIEVAEEKNDKLKKARIEMNYLTGDAEVRRLAELREKWEMDRVSAINYATKNRKERRKERRKKRDCKRNVKKRITCRFNM	PF12784	COG0618,COG0130,-,-,COG0744,COG0215,COG1087,COG0018	COG0330,COG1585
GCA_000435535.1	d__Bacteria;p__Firmicutes_A;c__Clostridia;o__TANB77;f__CAG-508;g__CAG-269;s__CAG-269 sp000435535	GCA_000435535.1_00946	MRYFSFNDYEDYTNKKRGGNIQKLEDKTVKYKLIETENYVRTNKISRNINNVSNEIKGSEDDDEVIKILKDKANLIKFLYTVFNFKTKILAENLKLCTNIIKINDCKESFDNTNFILYKLSNEQKYFYIEHINKLDYNIAYKMFVVSMKIIENWSKEKKLKSKYPIVFPIVIYSGEEEWDIVKNQNRLKIRYTTYERSSINLAYNIVNIKDIKFKFTK	PF04754	COG0550,-,-,-,COG1197,COG0566,COG0219	COG1396,COG0715,COG0600,COG0600,COG1116
GCA_000435535.1	d__Bacteria;p__Firmicutes_A;c__Clostridia;o__TANB77;f__CAG-508;g__CAG-269;s__CAG-269 sp000435535	GCA_000435535.1_01062	VNRKLVSKSNFVLRKVLNTKENIDIIKDFIEAILEIDIEKIKLNEYLRKKEKYLPSEENFGVLDCRIQTKEGENFNIGIQYVDGIYIQTKMLLYYSQIHLNQLDYDDNREFARTITINLLDFNYFETQNYEKKISIETNEKKVKSKEIELYVIELPKVKYSNDKMNRKKEWIIYLEGSNIEKIEKIKEENKYICKLDKQLEKYWENETME	PF12784	COG3291,COG0745	COG0768,COG0030,COG3764,COG3409,COG1396,COG0739,COG0745,COG1012
GCA_000435595.1	d__Bacteria;p__Firmicutes_A;c__Clostridia;o__Lachnospirales;f__Lachnospiraceae;g__CAG-882;s__CAG-882 sp000435595	GCA_000435595.1_00006	MAVISNSAIAADLAVAGKKAKYDSYIKNILSNKSILAWILKFTTDEFRDFDIVDIVECIENPEIGSAAVNPGYGSYEKVIGLKNEDKVPNEGEVVYDIRFNVYKPVNSYDKENVPKENIKLIINVEAQKNFYPGYNIVARAIFYCARLLSAQMGTEFTAKNYDDIKKVYSIWICMDTNRESENTITSYEIQPRSIYGDVKNFQGCDLLRAVMVCLGNNVEGCYNEEKDGGAILLNLLSTIVNDKIQVSEKLRILKEEYSIETTKGIREEMADMCNLSDAIEQRGIELGMQHGIQRGEAVKLCELVDGFVKRNAVTVEKACDMMGVSVSEYNDAKKLLDIGM		COG0173	COG1418,COG0524,COG3437,COG1937,COG2217,COG2608
GCA_000435595.1	d__Bacteria;p__Firmicutes_A;c__Clostridia;o__Lachnospirales;f__Lachnospiraceae;g__CAG-882;s__CAG-882 sp000435595	GCA_000435595.1_00162	MGKKDIVAKKFLSDNRRFADLCNYYFFDGRQLIQPKDLEPLDTAELVSIVGHFSNFNNLGTPSHIQKMRDILKTAIIKHTHDRIYIIIGIENQSDIHYAMPVRTMLYDALNYARQTENTAKRHRKNHDLKNTSEFLSGFAKTDKLTPVITLTVYLGSETWNAPRSLYEMLNTDDKDILNFISDYKLHLIAPNEITDFEKFKTSLGLVFKAIKCSADESEMNFLLKGDSEYNKLDCETVTAINTFTNINLNYNRKEELTDMCKAWDDHKLSGIREGKTEKQIEYVIKLLCKGFSAEQTADILDEPQDTIRHIYDIAASVGPDYDIEKIYKVLTHTTLTV	PF04754	COG3250,COG1167,COG1501,COG0572,COG1854,COG2966,COG3610,COG1752,-,COG1396	COG0577,COG0388,COG5279,COG2755
GCA_000435595.1	d__Bacteria;p__Firmicutes_A;c__Clostridia;o__Lachnospirales;f__Lachnospiraceae;g__CAG-882;s__CAG-882 sp000435595	GCA_000435595.1_00525	MLNIVLIGLAKELPKQDDKYELHRLLGALLSQKLTSNEKLNIIEKEYNIPLEENIRRDVSVMCNLSQGIVDDTKVEVITDVVLNMYENKFSLEQIALATKKSIAEAEAIIKKKESVLA		COG1164,COG4475,COG0583,COG1473,2E4YT,COG0574,COG0574,COG0507	2CGW4,2EVRQ,2DF54,COG0507,COG0507,2CFXS
GCA_000435595.1	d__Bacteria;p__Firmicutes_A;c__Clostridia;o__Lachnospirales;f__Lachnospiraceae;g__CAG-882;s__CAG-882 sp000435595	GCA_000435595.1_00540	MKVQTHLGNTIEAVDYAKVRYDKNVKEILADIQVLARIVKHTVAEAGKLSISEIIRCINRESIRIGTVLMEPGLTNAGRIDSLQTEDSVLNEGYITYDIRFMLVIAEAVLEVIINIEAQRTSDFKKLGYHLENRIVFYLARLISSQKGINFTKSEYDNIKKVYSIWICMDAADDEDSVNSISLKSDCLFGKQCDFPQLDKMCGMVIRIRNNENAAESRNMLIAMLEDLLSNQDSETKKTKLEEKYAMEITAELEGRFNSMCNLSEVVEERGIKKGMAQGIEQGIERGIEQGLAQGIEQGKEQGIRGLVDILNEMGTSKDVIVDKIMEKFFLTEEQARKFVE		COG4637,2EHU2,-,COG0326,-,COG2801,COG4412	COG0562
GCA_000435595.1	d__Bacteria;p__Firmicutes_A;c__Clostridia;o__Lachnospirales;f__Lachnospiraceae;g__CAG-882;s__CAG-882 sp000435595	GCA_000435595.1_01295	LKNELRKAVNAAGVKAQYDACVKRLLGQKEILAHILVRCVDEFKGMSPKEAVAYIEGEPYIGNVPSEPGLTNAVVCHGGSRIVGINTESTEVNEGLARFDIIFYVHAPANRAELAKIIVNIEAQKDEPTRYAVLNRAVYYVSRLVSSQKERDFTGSDYDNIRQVYSVWICMNMKENSMNHIHLTSDRLIGSHDWKGRLDLLNIIMIGIGSKASEYDEGHELHHLLGTLLSRKLTTDEKMEILETRYDIPIDDDIRREVGEMCNLSEGIEERAIEKGIAKGIAEGEASIIINMHNNGLSAEQIALLTDKNIEEVRKIIEKPRG		COG0618,COG0726,2DFCR,COG0136,COG0454,COG0813,COG2214	COG4677,COG1595,2DIBI,COG1961,COG1373,COG0628
GCA_000435615.1	d__Bacteria;p__Firmicutes_A;c__Clostridia;o__Peptostreptococcales;f__Anaerovoracaceae;g__CAG-238;s__CAG-238 sp000435615	GCA_000435615.1_00343	MKNKKLTNSEEIAKLYTDTYRTRMPLYNDYVFHRIYGSDTEESKAALVGLLNIILERKDDPIRRLEIKNPIDIGDWILDKDTTMDIKAETDSGELLTIEMQVSHLTDYRCRILFYGGRLVNSSLKSGEPYGNMKKSIVVSIIESKLFPMDIGCHSIFSVREQNTGHRLCDRLEFHFLELGKVDPNKPIEEMSQIERLAVYLRYADDENYKDSKAT	PF12784	COG5464	COG5464,COG0591,COG1915,COG1309,COG0172,COG0174,COG1615
GCA_000435615.1	d__Bacteria;p__Firmicutes_A;c__Clostridia;o__Peptostreptococcales;f__Anaerovoracaceae;g__CAG-238;s__CAG-238 sp000435615	GCA_000435615.1_00344	MTQIEKLAVYLRYADDENYKDSIQEICGSEEGIIMAENLYRTVTKEEREAAWAECRMMYQHDIASMREDARKAGLAEGRTQGLAEGEAIGAAQKQREIAKNLKDLGVGTAEIIKATGLSAEEVEEL		COG5464	COG0591,COG1915,COG1309,COG0172,COG0174,COG1615
GCA_000435615.1	d__Bacteria;p__Firmicutes_A;c__Clostridia;o__Peptostreptococcales;f__Anaerovoracaceae;g__CAG-238;s__CAG-238 sp000435615	GCA_000435615.1_00756	MNIRWHYGYDEGEAAGLEKGRSEGVAQEKREIAKNLKDLGVGLNEIIKATGLSAEEVKEL		COG5464	-,-,COG1131,COG1725
GCA_000435615.1	d__Bacteria;p__Firmicutes_A;c__Clostridia;o__Peptostreptococcales;f__Anaerovoracaceae;g__CAG-238;s__CAG-238 sp000435615	GCA_000435615.1_00845	MKDPFEMGEAVYQFQMIDKNLQLQLNDETYTIILAIDCPKGKIPKELETFFTYVEREEVDENDDFVKRIHEKVEEVNRDAEVTEIMTIEEEMRIRWRYGYDEGEAAGAAQEKREIAKSMKAKKIPTADIAEITGLSTEEVEKL		COG0683,COG0410,COG0411,COG4177,COG0559,COG0683,COG0347,COG0589,COG1592	2C2T8,-,COG2059,COG2059,COG0042
GCA_000435615.1	d__Bacteria;p__Firmicutes_A;c__Clostridia;o__Peptostreptococcales;f__Anaerovoracaceae;g__CAG-238;s__CAG-238 sp000435615	GCA_000435615.1_01091	MNTKIQAQPQVQTQEQEQEVKRTYKDSVFVTIFHEKAKLIELYNALFDTNYDESAPIDIVTIKDVLFRTLKNDVAFVLGGRFVVLVEHQSSINENMPLRDLMYISTVLKRMIDTTRLYREKRLMIPRPEFIVFYNGTKDFPAYQELRLSDSFLGEKQKDEEDALQLIVKVYNINTEKNSEILGRCETLRQYSRFVEIMRSYREDSELTNDVIVEVLNRCKKEGVLTEFMDKYGTEIVEMLFKELTREEDLEISRLDGYEEGFNSGERAGFSKGERAGAEQKQCEIAKSLRESGIPIDVIAKNTGLSEKEIAEL	PF04754	COG1657	COG1362,COG1101,COG4120,COG2984,COG2872,COG0428,COG0860,2DKA9,COG0192
GCA_000435615.1	d__Bacteria;p__Firmicutes_A;c__Clostridia;o__Peptostreptococcales;f__Anaerovoracaceae;g__CAG-238;s__CAG-238 sp000435615	GCA_000435615.1_01206	LPESVGIFYDVISIIESKLFPKAIGCHSIFSVGEQKTGHRLSDRLEFHFLELGKVDPNKPIGGMSQIERLAMYLRYADDENYKDSIQEICGSEEGIIMAENLYRTVTKEEREAAWRNIA	PF12784	COG0789,COG2247,COG4870,COG2865,COG0789,COG1305	-,COG2309,COG3210,COG0253,2BYWB
GCA_000435615.1	d__Bacteria;p__Firmicutes_A;c__Clostridia;o__Peptostreptococcales;f__Anaerovoracaceae;g__CAG-238;s__CAG-238 sp000435615	GCA_000435615.1_01419	MTIEEELKIRWSYGYDEGAAHEKREIAKNLKQAGIPIEVIAENTGLSCEEVERL		COG5464	arCOG06631,COG2385,-,COG0389,2EG22,COG1811,COG1595,COG0739,2DQ5C,296XG,2E4DH,COG4465,-,COG1220
GCA_000435615.1	d__Bacteria;p__Firmicutes_A;c__Clostridia;o__Peptostreptococcales;f__Anaerovoracaceae;g__CAG-238;s__CAG-238 sp000435615	GCA_000435615.1_01452	VVLVEHQSSINENMPLRDLMYISTVLKRMIDTTRLYREKRLMIPRPSFVVLYNGTKDFPAYRELRLSDSFLGEKEKDEEDALQLIVKVYNINTEKNSEILGRCETLRQYSRFVEIMRSYREDSELTNDVIVEVLDQCKKEGILTEFLDKYGTEIVEMLFKELTREEDLEISRLDGYEEGERAGFTKGERAGFTKGERTGAERGAKQKQCEIAKNFKKSGIPIDVIAKNTGLSEKEIAGL	PF04754	COG5464	COG4974,COG1361,COG4932,COG3764,29W6S,COG1966
GCA_000435615.1	d__Bacteria;p__Firmicutes_A;c__Clostridia;o__Peptostreptococcales;f__Anaerovoracaceae;g__CAG-238;s__CAG-238 sp000435615	GCA_000435615.1_01925	MTIEEEMKIRWSYGYDEGQAAGAAQKQREIAKNLKALGMNTAEIVKATGLSAEEVEAL		COG0624,COG2309,COG3314,COG0457	COG5464
GCA_000435655.1	d__Bacteria;p__Firmicutes_A;c__Clostridia;o__Lachnospirales;f__Lachnospiraceae;g__Clostridium_Q;s__Clostridium_Q sp000435655	GCA_000435655.1_00051	VKKRKTLQDLTIKDNFLFGAVMSVEDNCREFLEMVLGFPIARVVVSREKSIVYHPEYKGVRLDLYAEDENHTHYNVEMQVKKKAALGKRSRYYHSQMVMEALESGEDYETLPDTFVIFICDFDPFDRKLYCYTFRNECREDKNVKLGDGSCTIFLSTRGENEEAVPPELVRFLKFVTADLKESEGDFQDRLVSQLQKTIREIKTDREMGERYMTLEELLKDEKQEGRLEATRENILELLEELGPVPDQLRDRLEELEELGDLRALLKLAAKADSLDVFEKEAEKYLQSSQSGKQ	PF12784	COG5464	COG5464
GCA_000435755.1	d__Bacteria;p__Firmicutes_A;c__Clostridia;o__TANB77;f__CAG-508;g__CAG-273;s__CAG-273 sp000435755	GCA_000435755.1_00563	MEQQKQNKKIKRYPPKMDIIFQAIFGEVGSENITKDFLEKILKRKIEKISLDKNPILRRELKDDKLGVLDIVTELDGKEKCNIEMQLIDKNNIIERMLYYWSKMYTRQIKAGDDYNKLEKTIVILIADFNIKGLEEVEYHSTWKIIETNNVKKLILTDKFELDIIELLKIKGRENEKDQLLDWLIFLENPESERVIRKMEENENLKEAVEKLDRISEDEKMQRIIELREKAIRDEHAIYAKGVDDGIEKGITKGAKQEKLQIAENMLKEGTSIEFIEKVTGLTKEEIEKINIK	PF12784	COG5464	COG2890,COG1481,COG0635,COG1420,COG1420,COG0443,COG0484,COG0744
GCA_000435755.1	d__Bacteria;p__Firmicutes_A;c__Clostridia;o__TANB77;f__CAG-508;g__CAG-273;s__CAG-273 sp000435755	GCA_000435755.1_00733	MYTRQIKAGDDYNKLEKTIVILIADFNIKGLEEVEYHSTWKIIETNNVKKLILTDKFELDIIELLKIKGRENEKDQLLDWLIFLENPESERVTRKMKENENLKEAVEKLDRISEDEKMQRIIELREKAIRDEHAIYAKGVDDGIEKGIMKIAKSMLKKGMNVSDIIEITGLTKEEIEKLI	PF12784	COG5464	COG4284,COG1207,COG1950,COG2323,2E4QX,COG0289,COG1418,COG0329,COG0719
GCA_000435755.1	d__Bacteria;p__Firmicutes_A;c__Clostridia;o__TANB77;f__CAG-508;g__CAG-273;s__CAG-273 sp000435755	GCA_000435755.1_00803	MTKNEIENDGLLKPKNDVVFQALFTRGKEKITKDLLEKILKMKIHSIELDKSKDLLNDNKRDKNGRLDLRAVVNDNIECDIEVQLSIHEKMLPRFLLYWAKMYSANLQVGEKYEQLRRTISIIIVDKELPEFKAIKKAQTNWQIREEEYKSIILTSYFEIIIIELPKAIREYKTNKEDGALQWMMFLENPEDMEVTKIMEENENIKEAKEELDRISQDDVLRRMAFKAELERMDNEQMMYEARRDGKKEGIEQGAKEKELQIAKNMLKKGMNVSDIIEITGLTKEEVEKLV	PF12784	COG0402,-,COG1196,COG0769,COG3919,-,COG5464	-,COG0770,COG3442,COG0820,COG0631,COG0515,COG1162,COG0036,-,COG0803
GCA_000435755.1	d__Bacteria;p__Firmicutes_A;c__Clostridia;o__TANB77;f__CAG-508;g__CAG-273;s__CAG-273 sp000435755	GCA_000435755.1_00804	MEQQKQNKKIRRYPPKMDIIFQAIFGEVGSENITKDFLEKILKRKIEKISLDKNPILRRELKDDKLGVLDIVTELDGKEKCNIEMQLIDKNNIIERMLYYWSKMYTRQIKAGDDYNKLEKTIVILIADFNIKGLEEVEYHSTWKIIETNSAKKLILTDKFELDIIELSKIKGRENEKDQLLDWLIFLENPESERVTRKMEENEN	PF12784	COG0402,-,COG1196,COG0769,COG3919,-	COG5464,-,COG0770,COG3442,COG0820,COG0631,COG0515,COG1162,COG0036,-
GCA_000435835.1	d__Bacteria;p__Firmicutes_A;c__Clostridia;o__Clostridiales;f__Clostridiaceae;g__Clostridium;s__Clostridium sp000435835	GCA_000435835.1_00971	MDSKISKDKVIELSTDISDKDVKNQCQTILLSLALKFNIEISDELGRKIRMSPLGQKIFNEGIEEGKIEKQREIARNLLDVLNDQMIAKKCDLSLEEVKQLRKEYENKK		-,-,-,-,-,-,-,COG1961,COG0836	COG0025
GCA_000435835.1	d__Bacteria;p__Firmicutes_A;c__Clostridia;o__Clostridiales;f__Clostridiaceae;g__Clostridium;s__Clostridium sp000435835	GCA_000435835.1_02610	MPRVLLSPKIDFVFKKIFGNEKHPEILISFLNAVMESTDPIKSVQIKNSDIEKEHIEDKYSRLDIKAITNSGEYINVEIQVKNEYNMIKRSLYYWSKIYEEQIVQGDNYEKLAKTVCINILDFKYLKNNRYHNAYRLKEIETNEQLTDIMEIHFIEIPKLKKVENSEEITDMLTAWVEFISNPEGDVIANLEMCKKEIREAKEELIRLSANSRERMLYEKRKESLLNKASAIIKATEEGRAEGRAEGRAEGRAEGIEEGKKEEKIKNVKSFLLLGVDLETIAKGAGISIEEVIKIKEEM	PF12784	COG0395,COG3842,COG1621,COG0524,COG1437,COG0258,COG1403,COG0258,COG3081	28IAA,COG1696,2CC4H,COG2755,COG4086,COG4586,COG4587,COG4587,COG3694,COG1251,COG0078,COG4992
GCA_000436035.1	d__Bacteria;p__Bacteroidota;c__Bacteroidia;o__Bacteroidales;f__Bacteroidaceae;g__Prevotella;s__Prevotella sp000436035	GCA_000436035.1_00503	MAELKDRYIRFDWAIKRLLRQKANFGVLEGFLTVFLNEEVKILKVLKCTENHKYFDFLDVANRIDLKVENDRGETLIVDIHAFRKLHYFETSYFRWDESIFKHINLENSYKEVKKVYSICILYFDLGKGSDYIYVGQNSFVGLHTKDQLIISTKEKDNIVRKSPSEIFPTYILVRVNEFNSVVKSPLEEWVNYLKNGVIAADTKAPGLQEAREKLKYYEMSDTERHAYDEHLNAIMIQNDVLTNAKLEGRAEGRAEGRAEGIVEGEVRGEVKGRAKEKKAIALSLLAQKVPAEIIAQATGLSVEEIKKL	PF12784	COG4804,28JY0,COG5464,COG1672	-,COG0366,COG1132,COG0526,COG1595,COG0061,COG0693,COG1211,COG1200,-
GCA_000436035.1	d__Bacteria;p__Bacteroidota;c__Bacteroidia;o__Bacteroidales;f__Bacteroidaceae;g__Prevotella;s__Prevotella sp000436035	GCA_000436035.1_00505	LIGTTIAIIDTFTKLRKLAEIGDLRKLSREELEFYDEDIKNMRDIYATRKFDEKRLPGGSCIPRVAFSVLYSPLASHLAKKRSLTK		COG4804,28JY0	COG1672,COG5464,-,COG0366,COG1132,COG0526,COG1595,COG0061,COG0693,COG1211,COG1200
GCA_000436035.1	d__Bacteria;p__Bacteroidota;c__Bacteroidia;o__Bacteroidales;f__Bacteroidaceae;g__Prevotella;s__Prevotella sp000436035	GCA_000436035.1_00842	MAKTKEVLHQEGNATDGISSAITIAKEKGQMKYLDPKVDLIFKKIFSKHPDLLMSLLNALLPLSDDEQIQHIKYLPTELVPELYEHKNSIVDVLCEDINGRKFCVEMQMEWSNAFQQRVLFNASKLYVSQAATGEDYDTLKPVYSLNLVNAIFERDMPDTFIHNYKIVHDKDSKKVINGLHFTFIELPKFKPQSMLEKRMAVLWLRFLTEINASTDQVPEELTENPEINKALAELKVTAFTDAELRAYDKALDNIRVERTLLNDRYKKGMEKGMEKGMEKGIQKGIGQGILQGIEKVAKAMLLNRVPDNQIIAYTGLTQEQLNSLKD	PF12784	-,28ZY9,COG3023,-,COG0776	2DXNC,COG1569,COG1373,COG5527,2ADW4,2CFCI,COG1115,COG0454,COG1501,COG2207
GCA_000436035.1	d__Bacteria;p__Bacteroidota;c__Bacteroidia;o__Bacteroidales;f__Bacteroidaceae;g__Prevotella;s__Prevotella sp000436035	GCA_000436035.1_01938	MPEFINPRVDWAFKRIFGSDDTKECLITFLNGVFEDEFVIKDVKHLKTEQTRHQKRERGVIFDVACETDDGRHIIVEMQKKEQRYFVDRALYYSAKAIVEQAQPGEWDFHLTPVYTVCFMDFIAETGIPCQFRTDIGFGLLEEKGSILDKPTEQQGCKQKEQDEQMGCDSKGQAEQLAPRKQVSLCLTSADRLQRLKSRRLGSFRACDMASKR	PF12784	COG4733,-,COG4225,-	COG5464,COG0568,COG1236,COG2378,2FHJC,2C3RQ,COG0237,-,-,-,COG2207
GCA_000436035.1	d__Bacteria;p__Bacteroidota;c__Bacteroidia;o__Bacteroidales;f__Bacteroidaceae;g__Prevotella;s__Prevotella sp000436035	GCA_000436035.1_01939	MRVVFLQLPLFEKKELECMDIFDCWIYVLNNMEHLKEIPFLDKYPVFRKLAAIGDLQKLTPEERDYYEEDVKIMRDLYATDKWEKEKRRMAREAARKEVEAARKEVEDAHKKLETAHKEVESAHKEVEKLRREKEEACRAQEEATQKAKVKEKLAIAKELLSLHLPILQVMQATGLTKDQIEQLEN	PF12784	COG4733,-,COG4225,-,COG5464	COG0568,COG1236,COG2378,2FHJC,2C3RQ,COG0237,-,-,-,COG2207
GCA_000436035.1	d__Bacteria;p__Bacteroidota;c__Bacteroidia;o__Bacteroidales;f__Bacteroidaceae;g__Prevotella;s__Prevotella sp000436035	GCA_000436035.1_02115	MAKTKDDFKMQRDAAHGISSSEPKVKEKRSMKYLDPKTDLTFKKIFYKHPDLLISLLNALLPLSDDEQIKSIKYLPTELVPQLYLHKNSIVDVLCVDAKGRKFCVEMQMEWSKSFMQRVLFNASKLYVTQAMKKDQYSELQPVYSLNLVNDTFEHDMPNTYIHNYNIVHDQNSKKVIKGLHFTFIELPKFTPHTITEKKMTVLWLRFLTEIDTNTEQVPTELKENPEIQKALEELKVTGFTEEELRAYEKLLDNIRVERTLQQDSYEKGVEEGMEKGIEQGVEIGLTKGQNKEKFTIAQKMLSAKLPYSQIIAFTGLTEEQLKEILDESFTI	PF12784	COG0539,28J57,28U74,COG3291	COG0334,-,-,-,COG3172,COG0317,2B6XD,2EC34,COG4980,COG3087,COG0816,COG0242
GCA_000436035.1	d__Bacteria;p__Bacteroidota;c__Bacteroidia;o__Bacteroidales;f__Bacteroidaceae;g__Prevotella;s__Prevotella sp000436035	GCA_000436035.1_02386	LKTGEIEASDTAPGLADAKECLDVRKLSREELLVYQRHKMNEAYQRSVISTGYDDGMQDGIKKGRAEGRVEGIAEGKAEGMVEVAKKMLMARLPDAQIIAFTGLTQEQINRLKN		COG5464	-,2DCHA,2DQ6T,COG0029,2ETYY,COG2027,COG0668,COG1194,COG1592,COG1522
GCA_000436035.1	d__Bacteria;p__Bacteroidota;c__Bacteroidia;o__Bacteroidales;f__Bacteroidaceae;g__Prevotella;s__Prevotella sp000436035	GCA_000436035.1_02403	MATLERIPFATQKKIFKRLADIADSRCLSKLRLPLPRTFLP		COG3250,COG3867,2C7NJ,COG3637,COG1629,COG5464	2C0TP,COG0702,COG1629,COG3866,COG3866
GCA_000436035.1	d__Bacteria;p__Bacteroidota;c__Bacteroidia;o__Bacteroidales;f__Bacteroidaceae;g__Prevotella;s__Prevotella sp000436035	GCA_000436035.1_02404	MGKYINPFTDWGFKRLFGQEFSKDLLISFLNDLLEGELHVKDVTFKDKEQISINGFTY	PF12784	COG3250,COG3867,2C7NJ,COG3637,COG1629	COG5464,2C0TP,COG0702,COG1629,COG3866,COG3866
GCA_000436115.1	d__Bacteria;p__Firmicutes_A;c__Clostridia;o__Lachnospirales;f__Lachnospiraceae;g__CAG-95;s__CAG-95 sp000436115	GCA_000436115.1_01813	MNMDCNSLSHIHLTKDEMLSPHDWKGNMDLLNIVLVGITNDIPDHEGKYEMHRLIGALLSSELKEQEKLDIIEHEYNIPISNELRENVRIMCNLSIGIEEKATEKSSRDQ		COG2378,COG0436,COG1328,COG0602,COG0756,COG1917,COG0697,COG0204,COG1309,2A35S	COG3546,2E34J,2DXDG,COG1131,COG1277,2DN2J,COG1918,COG0370,COG1142,COG0008
GCA_000436475.1	d__Bacteria;p__Firmicutes_A;c__Clostridia;o__Lachnospirales;f__Lachnospiraceae;g__Lachnospira;s__Lachnospira sp000436475	GCA_000436475.1_01991	MKYLKVNTNLAETLTSIEEKQAMHDDYAKLVLADPQVLANIVKVIVPEFRSYSIDKIIPCIGETVVSLRLPEKLCIRIESVGTEDIDADDGKIVYDIRFPLYYNNRTIKFLVNVEAQRSTSNNKLGYHIESRIAYYMARMVSSQKNVEFIKSNYDELKDIYSIWICMDTQDGEDSIIELGIQPKLLYGKSNWMPKRSIMNGAIIRIRDSKNREESKNKLIAMLEVLLSSTKKKEKMQQLEGYGLKMTTELEGCVSDMCNISEAILERALEEGLEKGIEQGLEQGLEQGLEQGIEKNQLDNIVKLMKKLSLTEEEAMDMLDIAEENRRRYHDILKK		COG2755,COG0193,COG1197,COG0119,COG0115,COG0534	COG5464
GCA_000436495.1	d__Bacteria;p__Bacteroidota;c__Bacteroidia;o__Bacteroidales;f__Tannerellaceae;g__Parabacteroides;s__Parabacteroides sp000436495	GCA_000436495.1_00459	MDKYVRFDWAMKRMLRDKANFAVLEGLLTVLLEEPIHILEILESEGNQQSEDDKFNRVDIKAKDSKDEIIIVEIQNTRELYYLERILYGVAKAITEHITLGQSYQAVKKIYSISILYFDIGKGSDYLYHGQNHFIGVHTKDELVISTKQENAILHKLPAKIFPEYYLIRVNEFNQVAKTPLEEWISYLKNGVIRPDTTTPGLVEAREKLQYYNMSSEERHAYDEHINAIMIQNDVLNSAKLEGKIEGRIEGMAEGKAEGKAEEKREIAKKLKAIGISIEQIKQATGLSSEDIEQL	PF12784	COG0446,COG1629,COG1595,COG0034,COG1785,-,COG0655	COG0078,COG0365,COG1396,COG4191,COG0086,COG0085
GCA_000436495.1	d__Bacteria;p__Bacteroidota;c__Bacteroidia;o__Bacteroidales;f__Tannerellaceae;g__Parabacteroides;s__Parabacteroides sp000436495	GCA_000436495.1_00655	LVIADRETGEQKSRNFREIFIEFPLFNKTEAECETPLDYWLYNLKHMEQLEHLSFKGQKALFNRLEELARIANMNKKERAEYEAALKIYRDNENVVTTARREGIQIGEKRGLEKGRAEGRAEGILITARLMKQNGISFEQIKLCTGLSDEEIENL	PF12784	COG5464	COG5464
GCA_000436495.1	d__Bacteria;p__Bacteroidota;c__Bacteroidia;o__Bacteroidales;f__Tannerellaceae;g__Parabacteroides;s__Parabacteroides sp000436495	GCA_000436495.1_00687	MKKIEFAGQSKLRARLKELEPIVMSNEKERKEFERGWDIFRDCYSHALYLRRLKDPLFEPKKDEELFEGQNKLLARLNELEKIVDANKKERAEYEACLKVYRDNENVMNYAVTSAREEGILIGEERGLKKGXXXXXXXGLPNEEIENL		COG0030,COG0392,COG2195,COG0494,COG0607,COG3637,2C23X,COG0463,COG2262,COG5337,COG5464	COG5464
GCA_000436495.1	d__Bacteria;p__Bacteroidota;c__Bacteroidia;o__Bacteroidales;f__Tannerellaceae;g__Parabacteroides;s__Parabacteroides sp000436495	GCA_000436495.1_00688	MPVRIIFMNGHCIIFVARSLHKVRKAKFNKSESECKKSLYYWLYNLRNMEQSEQEQNTVFTRLEEVVRIDNLSKDERAEYEASLKAYHDNKKVMEYAAALAREEGILIGEERGLKKGRMEGRVEGLLEAAHLMKQNGFSFEQIKLVTCLSDEEIRNL	PF12784	COG0030,COG0392,COG2195,COG0494,COG0607,COG3637,2C23X,COG0463,COG2262,COG5337	COG5464
GCA_000436495.1	d__Bacteria;p__Bacteroidota;c__Bacteroidia;o__Bacteroidales;f__Tannerellaceae;g__Parabacteroides;s__Parabacteroides sp000436495	GCA_000436495.1_01374	MEERIVVNIEFMQCRSIFSAIYRIQRLMEAQHAAPLLSQGQLYNLKHMEQLEHLSFKGQKALFNRLEELARIANMNKKERAEYEAALKIYRDNENVVTTARREGKEEGIAIGEERGVLKTARLMKQNGASVEFIKQCTGMTEEEIKNL		2DUTV	COG3391,COG0330,COG1725,COG0323,COG4715,28PZ8,COG1934,COG0760
GCA_000436495.1	d__Bacteria;p__Bacteroidota;c__Bacteroidia;o__Bacteroidales;f__Tannerellaceae;g__Parabacteroides;s__Parabacteroides sp000436495	GCA_000436495.1_02291	VDRGFKILFGQKESKDLLIELLNDLLEGERHIEDLTYMDKENLKKTIDGRGVIFDLKCVDKDGAIFIIELQNAAQPYFYERGLYYLCRIVADQGEPGSLWEYQMYPVYGIFILNFRSGRTDKVRTDIILADRDTGKQMSNVFREIFIEMPLFKKTESECETPLDYWLYNLKHMEQLETLSFKGQKELFNRLEQLAKIANMNKKEREEYEECLKVYRDNYSIALYQKQQAEARYQEGITEGILTTARLMKQNGISFEQIKLCTGLTEEEISNL	PF12784	29FC9,COG3391,29FC9,29FC9,COG0073,COG0399,COG0399,COG0673	COG1179,COG1136,-,COG0733,COG0477,COG0111,2EBRM,2C1MF,2C62B,COG1596
GCA_000436495.1	d__Bacteria;p__Bacteroidota;c__Bacteroidia;o__Bacteroidales;f__Tannerellaceae;g__Parabacteroides;s__Parabacteroides sp000436495	GCA_000436495.1_02416	MEQLEHLSFKGQKALFARLEELARIANMNKKERDEYEACLKVYRDNYSIALYRKRQEEAKFQEGLQIGKEEGREEGIEIGILKTARQMKQNGISFEQIKLCTGLTDEEIQNL		COG0264,COG0052,COG0103,COG0102,297R9,COG0046,2BYKN,COG2006	COG3119,COG3119,COG1280,COG2199,COG3637,COG2070,COG3525,COG2382,28TKX
GCA_000436535.1	d__Bacteria;p__Firmicutes_A;c__Clostridia;o__Lachnospirales;f__Lachnospiraceae;g__Lachnospira;s__Lachnospira sp000436535	GCA_000436535.1_00002	MAYNKNSRTYDDVIVKEFWRDNDRFADLFNAVLFKGKCVIKADELQEMDTDVSGTIKVKDYKETLKRARDVVKKYYNGIEFNILGLEMQEKVHLAMPLRTMVYDALGYIKEYNQIRQKNMESGYKGSDKEEFLSGLKYSDRFHPIITIVFYYGEKKWNGPTSLSDMMVDMPAEIKEMFNDYHINLIQAGDQKTYNFNNDDVKALFDIIHSIYNKDFEYLAQKYANKSLSVDFIDMIGRITGTKNLIITSDDVRKGKVVKVEMWSAMKEFREGGRLEGRLEGKDQAMLESIKALMRKLNQSEEEAMDTLDIGEEDRERYHKMLNG	PF04754	COG0534	COG4677,2FI4Y,COG2843
GCA_000436535.1	d__Bacteria;p__Firmicutes_A;c__Clostridia;o__Lachnospirales;f__Lachnospiraceae;g__Lachnospira;s__Lachnospira sp000436535	GCA_000436535.1_01492	MSYSTRKRTSDDIIVKEFWRNNERFADLFNAVLFKGKCVIKAENLQEIDTDVSGTIRVQEYKETLKRARDVVKKYYNGVEFNILGLEMQEKVHLAMPLRTMVYDALGYIKEYNEFKSNNTKNSIKKKRKAYTDDKDKADNKTNTEYKSDNKAASYRTSEEFLSGLNYSDRFHPIITIVFYYGEHRWNGPISLSDMMVDMPDEVKEMFNDYRINLVQIGDTADYDFNNDEVKALFDITNSIYNKDFNAISRNYSEKSLSVELIDMISEMTGTKELAKMVNKEKEDREDDVHMWSAMKEFRDSGVQEGRLEGRREGRLEGKREGIIEGQLKGQEEARLDSIKTIMRKLNQTVDEAMDTLDIEEKDRARYRELINS	PF04754	COG0438,2BVGB,COG2244,COG0562,COG1215,COG1835,COG3757	-,COG5279,COG3274,COG3209
GCA_000436535.1	d__Bacteria;p__Firmicutes_A;c__Clostridia;o__Lachnospirales;f__Lachnospiraceae;g__Lachnospira;s__Lachnospira sp000436535	GCA_000436535.1_02005	MCNAFKELEAEWMERGIKQSNQQAIISMLEFGITKEQIITRYTKEELENAEAAMVVSTMNNL		COG2221,COG2873,COG0609,COG1120,-,COG0642,COG0834,-,-,-	COG2207,COG2211,COG1073
GCA_000436535.1	d__Bacteria;p__Firmicutes_A;c__Clostridia;o__Lachnospirales;f__Lachnospiraceae;g__Lachnospira;s__Lachnospira sp000436535	GCA_000436535.1_02050	MQIKTLYKIRTRKNNLKLHNINNKDLFNLFGIILNRKGTTNETREKVIEYARKHNVEKSVIMTFTGAVNCNIDYNAIKKEGDAGMCTVFEETRKEGLEQGLKTGRIEGQARGIVELGLEFGLSKEDILKKLEDKLNISLQKAQEYLVMFGKQTSSR		COG0449	COG1672,-,COG1309,-,COG4974,COG2199,COG0727,2DMPJ,COG0389,COG0796,COG0488
GCA_000436595.1	d__Bacteria;p__Bacteroidota;c__Bacteroidia;o__Bacteroidales;f__Bacteroidaceae;g__Prevotella;s__Prevotella sp000436595	GCA_000436595.1_00489	MSENLIRFDWAMKRLLRNKSNYVVLEGFLSTLLGEDLRICRFLESESNQDDATDKFNRADMLVEDTNGKLLIIEVQNNRELDYFHRMLYGVSKTISEYINLGDDYDKVRKVYSINIVYFDLGQGKDYVYHGKTEFRGLHDKNDILQLSVRQREIFIGKDAGDIFPEYYVLRVNDFDKVAKTPLDEWVKFLKTGEIDATATAKGLPEARERLRIDSLPEREKHAYYRDMEALRYQRSVIKTGWDEGHADGLAEGRAEGRAEGRAEGRAEGIAEGRTQKAIDIARSMKAMGISVDVISKCTSLPPEEIEKL	PF12784	COG1629,COG1629,COG2913,2C0TP	COG4206,COG0519
GCA_000436595.1	d__Bacteria;p__Bacteroidota;c__Bacteroidia;o__Bacteroidales;f__Bacteroidaceae;g__Prevotella;s__Prevotella sp000436595	GCA_000436595.1_00530	MENKKTQYIRFDWAMKRLLRNKANFGVLEGLLTTLLNERITINRLLESESNQEDEFDKYNRVDMLAENSKGELILIEVQNNNEYAYFQRMLFGTSKLVTEYINRGDSYSNIRKVYSVNIVYFSLGAGKDYVYHGKTVFKGIHNGDVLELTPFQKQTFKVDTVSQLYPEYYILKVNDFNNVAKSPLEEWIYYLNTGELPDGATAPGLDKVRERLKLDKMSKDELNAYYRHLDNIVILKDNIFTEREEGRAEGRAEGRAEGREEGRKEGRAEGRAEGRAEGEKKKNMENAIKMKRLGLGTEIINKVTGLSPSEIDELQS	PF12784	COG1609,COG1629,COG3637,28JY0,COG0366	COG3681
GCA_000436695.1	d__Bacteria;p__Bacteroidota;c__Bacteroidia;o__Bacteroidales;f__Bacteroidaceae;g__Prevotella;s__Prevotella sp000436695	GCA_000436695.1_00153	MESSNKYIRFDWAMKRLLRNKADFGVLEGLLTTLLGEKITINRLLESESNQEDEFDKYNRVDMLAEDSKGELILIEVQNNNEYAYFQRMLFGASKLVTEYINRGEGYGNVRKVYSVNIVYFSLGSGKDTVYQGKTEFRGIHNGDILELTPFQKQTFKADTVSQLYPEYYILKVNEFNKVAKSPLEEWIYYLNTGELPDGASAPGLDQVRERLKLDRMTKDELKAYYRHLDNIVILRDNIFTERAEGRAEGRAEGRAEGRAEGRAEGLAEGMAEGEKKKNIENATRMKALGLQTDIIEQVIGLSAEEIANL	PF12784	-	COG2244,COG1216,-,COG2246,COG0560,COG0382,COG1835,COG1835,COG2194
GCA_000436755.1	d__Bacteria;p__Firmicutes_A;c__Clostridia;o__Lachnospirales;f__Lachnospiraceae;g__TF01-11;s__TF01-11 sp000436755	GCA_000436755.1_00031	MTELESRIIVELSKKVVDNIAKKYEKIRRGVDVIMGGKVIETEAKKMYIRGIKIGEENGRIEGRNEGRSEGLKDQIKKKLAKGKDIAQIADEIEESEDTVLELIKQIEAEKK		COG5464	298BH,COG0171,COG1522,COG0642,COG0735
GCA_000436755.1	d__Bacteria;p__Firmicutes_A;c__Clostridia;o__Lachnospirales;f__Lachnospiraceae;g__TF01-11;s__TF01-11 sp000436755	GCA_000436755.1_00138	MEGKAFEQLQIKDDFMFSVIMRNPKYCKPFLERILGVKISHIEYPKSQETIDITADAKSVRLDIYVEDAENTVYNVEMQTVENRNLPKRTRYYQGMIDLNILEKGENYKNLKKSFVIFVCTFDLFGEGRHIYTFENRCIENLQLPLGDDTVKIILNTKGTMDDVTPELKRLLDYIDGAQPDDDFTKELEHAVDLVRRNEKWRLDYMTLQMNYQEKYEQGIEQGNKQSAVRMIKAGKLSSEEISTYTGLTIEQIVELEKELHCNSLQSL	PF12784	COG2089,COG1670,COG0399,COG3980,COG1208,COG0451,COG0399,COG3475,COG0079,COG4641	COG0286,COG1895,COG0183,2ANER,COG0079,2BX75,2EGRK,COG0641,COG0119
GCA_000436755.1	d__Bacteria;p__Firmicutes_A;c__Clostridia;o__Lachnospirales;f__Lachnospiraceae;g__TF01-11;s__TF01-11 sp000436755	GCA_000436755.1_00717	MGKVDIATKQYMSHRDVIADVFNFYIYDGRQVIKPEKLQKIDTAEVALPYGNDAEIAVQKLRDNIMLWTMAMDDKAAYAVLGIENQDKIHYAMAVKNMLYDALQYAKQVEEAKRSYRNGLNKKRIKLNSEEFLSGLKKADRLMPVITLVVYFGDKDWDGAKSIHEMLSVDDDELLSYVPNYKINLIEPAKISDEDYDKFKTDVGSVLQFIKHQSDEDGSWIKGKTRFKHVEKEAVELINLITGSKITGEEKEEVVDMCRAWENSINNAMREGMREGELKGKIEILYEECNMSIHDIARKVSKPEEYVREVIRKMSTAYL	PF04754	COG5464	COG1309,-,COG2206,COG1744,COG3507,-,COG1653
GCA_000436755.1	d__Bacteria;p__Firmicutes_A;c__Clostridia;o__Lachnospirales;f__Lachnospiraceae;g__TF01-11;s__TF01-11 sp000436755	GCA_000436755.1_01223	MCNLGQGIEDRAIEKGIEKGIEKGIAKGETIAKMNIILNMYNNNFTIEQIALATQYNVDEVKEIIAKNNNN		-,-,-,-,COG3935,2CUTW,28PQ6,2BZYB,-,-,2DII2,-,28ZHN,2FHJD,2EU9F,-,2EKPK,COG1396,COG2856,arCOG07672,arCOG06833,2EVPB	COG0582,COG0231,COG1404,COG0784,COG0703
GCA_000436755.1	d__Bacteria;p__Firmicutes_A;c__Clostridia;o__Lachnospirales;f__Lachnospiraceae;g__TF01-11;s__TF01-11 sp000436755	GCA_000436755.1_01534	MGKVDIATKQYMSHRDVIADAFNFYIYDGRQVIKPEKLQKIDNTEVLLPYGNDADIAIQKLRDNLMLWTMAMDDEAVYVVLGIEKSVRPRQQLDKRKNKV		28JM7	-,COG2017,COG0642,2BE1V,COG0561,COG1032,COG1345,COG1385,COG1104,COG0301
GCA_000436755.1	d__Bacteria;p__Firmicutes_A;c__Clostridia;o__Lachnospirales;f__Lachnospiraceae;g__TF01-11;s__TF01-11 sp000436755	GCA_000436755.1_02200	MGGKVIETEAKKMYNRGRNEGENKKLKDQIKKKLAKGKGIAQIADEIEESEETVLELIKQIEAEKQVI		COG5464	2AE00,COG4506,COG2207,COG2207,COG0840,2AUKD,COG0744,COG0463,COG0640
GCA_000436875.1	d__Bacteria;p__Firmicutes_A;c__Clostridia;o__Oscillospirales;f__Oscillospiraceae;g__Dysosmobacter;s__Dysosmobacter sp000436875	GCA_000436875.1_00781	MDGEKTYLSNELELSGKDAQYDDCAKRLFRDKGLGAWVLKGTTDEFRDVPLDVIQECIEGPVEVSRIPIHPGNQPESIIGIPTETKFQYGDEVDFDVRFFVVTPDEKHEKIFIDLELQNGFNPGYDLTERGVFYLGQMLSEQENSEFSGSDYGQLKKVYSIWICLNCPPDAENTIVKFALAKEDLYGHFSHDMCYDLCTVVLVCLGAGEDNCSGSQLHQLLGTIFSRTLNGIEKVDILEEKFGIRKTKSRKEMFDNMCNLSAGIREEGRKEGRIEGAIEQLCALVHRGLLSFSNAVNESGLTEEKFMAWMQKLYPDYKP		COG0582,-,-,COG0791,COG0389,2DMPJ,COG1476,2F5JV,COG3655,-	COG0643,2DKHA,-,COG4928,COG4928
GCA_000436915.1	d__Bacteria;p__Bacteroidota;c__Bacteroidia;o__Bacteroidales;f__Bacteroidaceae;g__Prevotella;s__Prevotella sp000436915	GCA_000436915.1_01893	MAQFINPFTDIGFKRIFGQEISKPLLLDFLNNLLAGEEHIVNLSFLDKEQPALYEDDRSLIYDIYCETDEGKKIIVEMQNKSQPYFKNRSIYYVSEAIARQGERGSGWNYSIDAVYLVAFLNFCPMDFKEKFRTDVVLKDKETNDDFSDKIRMTYMQLPLFNKEADECENEFERWIFVLKNMETLTRLPWAAQNAVFKKLEDIADVAALSRQERMKYDEGLRKYRDTISVLQGAREDGYAEGQAKGYAEGQAKGYAAGQEEGYAAGQEEGRAEGRAEGLEQGLAQGLAQGKQQQALAIAQKMKAMGLSNDDILKVTGISLNEF	PF12784	COG5464	COG1595,2BI2P,-,COG1262,COG1615,COG1615,COG1615,COG0516,COG0760,COG0760
GCA_000437215.1	d__Bacteria;p__Firmicutes_A;c__Clostridia;o__TANB77;f__CAG-508;g__CAG-269;s__CAG-269 sp000437215	GCA_000437215.1_00894	MEQNKRLLNPKLDVVFQALFGEEGSEGITKSFLEEILEVKILKIQLNINPILRRKKQDDKLGILDVAVKINENQNCDIEMQMIKQEYIKERILFYWSKLYIRSIAKGQDYNKL	PF12784	-,COG1853,COG0267,COG0690,COG0250,COG0080,COG0081,COG0244,COG0222,-,COG3804,-,-	COG5464,COG0747,COG0468,COG2137,COG1354,-,COG3874,COG0232,COG1686,-,COG3935,-,COG4509
GCA_000437215.1	d__Bacteria;p__Firmicutes_A;c__Clostridia;o__TANB77;f__CAG-508;g__CAG-269;s__CAG-269 sp000437215	GCA_000437215.1_00895	MECHTKWKILETKNKQKILTDKLEIHIIQLDKLKENIKNINDNLLDWLMFLENPKSERVIKKMDENKALKEAKKKLDKLSEDGKMQQLAWWREKAVYEENTRKREEEEMRKLKIQIDEGKKQLDEGKKKLDEGQRKLDEGQRKLDEGQRKLNEGQRKLDEGQRQIDEGKKQLDERQRQLDEDRKQFVEDKKRLDEEKDKFFKQIEKNKQIEIAKKMKEKKMDIEQIKEITGLTTQEIDIL	PF12784	-,COG1853,COG0267,COG0690,COG0250,COG0080,COG0081,COG0244,COG0222,-,COG3804,-,-,COG5464	COG0747,COG0468,COG2137,COG1354,-,COG3874,COG0232,COG1686,-,COG3935,-,COG4509,-
GCA_000437215.1	d__Bacteria;p__Firmicutes_A;c__Clostridia;o__TANB77;f__CAG-508;g__CAG-269;s__CAG-269 sp000437215	GCA_000437215.1_01447	MNRKFVSKSNLVLSKILNSNNCLDILKDFIETILKVKIKNITLNNPKENKYYSSTTYYSMGIVEVRIQTEDEELNVGIQIIDGNYVQNKMFLYYARVHTNQITYNDNRKIAKTVTINILDFNYFSSYNYHRKISIKTNIIDDNILETMEMHVIELPKFKMLNLSNIKKEEAWIGYFQGQNLKLIQLSKEKFSKISKLDELLEKYWKEEKIE	PF12784	COG0577,COG1309,COG1136,COG0577,COG0323,COG0428,COG0745,COG0761	-,2E3FD,-
GCA_000437275.1	d__Bacteria;p__Firmicutes_A;c__Clostridia;o__Lachnospirales;f__Lachnospiraceae;g__CAG-411;s__CAG-411 sp000437275	GCA_000437275.1_01080	MKEMDTLLANDIDATDGKSKYDAQVKKVLANKIILAWILKYTVREFFEFSIFDIEKCIEGTPEVAKVPVDTGLSNMESIEGLNTEDAIPNEGKITYDIKFYVMLPDGEHTKIIINIEAQKDSEPGYDIVTRAVFYCARLLSSQLGKEFTNKTADKVKYDGIKKVYSIWICMNSRQNAKDSIVEYHMQPNVLYGNPSKSSRYDLLSAIMIHLGGDELVSENRLVNMLTTLLSSSIDKEKKRKKLQEEFEIPMSIAFKQEVEDMCNLSGYVEEKGKAEGRAEGEMNIMILYNWLRENARDTEAEAVMKPENEELRSTLYKEYDEVKNKKLE		COG2873,-,COG0037,COG0465,-,COG0366,COG0360,COG0629,COG0238	COG0515,COG1674,COG3279,-,-,-,-,-,COG0366
GCA_000437315.1	d__Bacteria;p__Firmicutes;c__Bacilli;o__RF39;f__UBA660;g__CAG-460;s__CAG-460 sp000437315	GCA_000437315.1_01031	MFNKLYSKSGFLRDLEFRKLFLETPQLLNYVYNYALDLLDLPIDDSIHLLDNNLNDNINIKNRESDLLYESNNYLVNIEGNCQTSVSVNLKNLSYLCALLLRQVKPGDADKVKKVLQININNKSPFKTKNFINITELIDSITNEVRNELFFIVDFNLENSYNMTYNEIASLPGDDPRKIFYVFTSENNDKYYELYKNNKLGQLILRRMEYMVENFDAIFYYDRDKFNEQVAKEVGFEEGKTTGMAIGIDKGKKEIILNLLKAGMNELDIMKYLGITESDLEEIKKCK		COG0466,COG0596,COG0770,COG1181,-,COG3764,COG0358,COG0568,COG2384,-	COG1459,COG1989,-,COG0318
GCA_000437355.1	d__Bacteria;p__Firmicutes;c__Bacilli;o__RF39;f__UBA660;g__CAG-460;s__CAG-460 sp000437355	GCA_000437355.1_00058	MVETKEFVWLTNDLVFKHVFSHKEITLNFLNSYLEFVNTEVRVTDILITPQRYVQNDHIKLHDYYLDICVVLSNGEIINLEMYNNFGITECKKSLTYASMLYSHQLKKQETYDNAKKVTSLNITSGNYVGVNDKLINKYELVNENNHKLLLKDGLEILLLRLDISDKIEYSINKSRCIKWLKFMNCKNYEEALNMAKGDKIFMSTVDIVKSFVSDPEVMNLFDRDKLKEESAELRGKEEGKTLGLREGQRKEKLETAKNMLKENFSFEQISKITHLSTSEIKKLV	PF12784	COG0021,-,-,-,COG0073,-,COG0535,COG0232,COG0612,COG0612,COG0522,COG0242	-,COG0772,COG1396,-,COG1273,COG1793,COG0776,-,COG2813,COG0085
GCA_000437355.1	d__Bacteria;p__Firmicutes;c__Bacilli;o__RF39;f__UBA660;g__CAG-460;s__CAG-460 sp000437355	GCA_000437355.1_00615	MISQETKTFYAFNIDKMFKAVFVGTDEVSKRLLLELLSECLDTKVDRIVDFIPIELGVRSKHERSKRLDLIVEVDGRKINVELNSSFDEVTRIRNLNYYFSFCSQYTIEGDAYDIESDFIHISLNYKASSKSPLIACYTFYDKENKKELDRRFRYYEINVEKFAKLWYDKDMKIVREKPLLTMIGIKDPEELDKYSEKMAISSIKESVDKLKTLNSDKKFVYNITPEQDDILTKNTLKKIYKSEGIAEGLAEGEAKGKIEAQREMTINLLKNNYPIEEIAKITGLSKEEIKNISKTI		COG1610,COG0828,-,-,-,COG2274,-,COG0635,-,-,-,COG0481,-	COG0494,-,COG0860,COG0400,COG0268,COG0103,-
GCA_000437355.1	d__Bacteria;p__Firmicutes;c__Bacilli;o__RF39;f__UBA660;g__CAG-460;s__CAG-460 sp000437355	GCA_000437355.1_00669	MHGVKTEELIMKDTTIKKLFTSTEEGREYLATIVCKILDLPPENFTFEMIHPEIGVNENVVNSEVDIALESNEIVVNVEINSQKRHSYERKNVFYVCQLLLRQIKSSDDYKKKLKKIYQINLNSFNISGDDRFVVVSKMLDVETNQELHPIFEIFDVNLAKIFDKDYTIIKEDKESLMNLLYILVCNKEADLWDMYSGDDFMAKIVEVTKSITDDFDRKLYYDKEALDKADYEEGMADAKLNVAKAMLEENCNIEFIAKMTKLSYEDVEKLKEELK	PF12784	-,-,COG0745,COG0642,COG0607,-,COG4632,-,COG2367	COG1686,COG2715,COG0700,COG1187,COG0701,-,2B51H,-,COG4470,-,COG2334,COG0694,COG1098,-
GCA_000437675.1	d__Bacteria;p__Bacteroidota;c__Bacteroidia;o__Bacteroidales;f__Bacteroidaceae;g__Prevotellamassilia;s__Prevotellamassilia sp000437675	GCA_000437675.1_00006	MNSNKNNQVIRFDWAMKRLLRNKANFSVLEGLLTTLLGEKIVIQKLLESESNQETEFDKYNRVDMLAEDSKGELILIEVQNNSEYAYFQRMLFGTSKLVTEYIERGDNYDKVRKVYSVNIVYFELGHGKDYVYHGKTEFRGIHTNDLLELTPFQRQTFKADTVSQLYPEYYILKVNGFNQVAKSPLEEWIYYLNTGEIPSNATAPGLDEARQKLKLAMMTRNELAAYYRHLDNIVILRNNIITEREEGRAEGRAEGREEGAMNKAIEVARFLKASGSPIELIMGATGLTKEEIDNIN	PF12784	COG5464	-,COG0249
GCA_000437675.1	d__Bacteria;p__Bacteroidota;c__Bacteroidia;o__Bacteroidales;f__Bacteroidaceae;g__Prevotellamassilia;s__Prevotellamassilia sp000437675	GCA_000437675.1_01624	MNSNKNNQVIRFDWAMKRLLRNKANFSVLEGFLTTLLGEKIVIQKLLESESNQEDEFDKYNRVDILAEDSKGELFLIEIQNNSEYAYFQRMLFGTSKLVTEYIERGDNYAKVRKVYSINIVYFSLGHGKDYVYHGKTEFRGIHTNDLLELTPFQRQTFKADTVSQLYPEYYILKVNGFNQVAKSPLEEWIYYLNTGDIPSNATAPGLDEARKKLKLAMMTHDELKAYYRHLDNIVILRNNIITEREEGRFEGHEKGLAEGLAEGAKNKAIEVARFLKASGAAIALIMGATGLTKEEIDSIN	PF12784	COG0275,2E4WB,COG0768,COG0769,COG0472,COG0771,COG0772	COG0366,COG1381,-,COG4412,-,COG1600,COG0612
GCA_000437735.1	d__Bacteria;p__Firmicutes_A;c__Clostridia;o__Lachnospirales;f__Lachnospiraceae;g__Lachnospira;s__Lachnospira sp000437735	GCA_000437735.1_00496	VTADEKISIIESEYNIEAKNELRKDVRKVSGLGESLVESAAEEAWEQSKIKFIINMNEKGYTIEQIADVTEKSREEVEAVLEKEK		2EEM4,COG1209,COG3468,COG0489,COG0846,COG4481,COG0360,COG0629,COG0238,COG3887,COG0359,COG0305,COG2221,2ENS3	COG2846,COG4862,COG0515,COG0515,COG3858,COG0860,COG0009,COG0394,COG0698,COG2131,COG2306,2DR0U,2BVZD
GCA_000437735.1	d__Bacteria;p__Firmicutes_A;c__Clostridia;o__Lachnospirales;f__Lachnospiraceae;g__Lachnospira;s__Lachnospira sp000437735	GCA_000437735.1_00590	LNTEITNAVSAAGDKVQYDTRVKRILAQKNILAHILVKTVDEFKEMKPEDAVMYIEGEPKIGIVPVEPGLTNTEKTDITGRSFM		COG5001,COG0044,COG0284,COG0543,COG0167,COG0210,COG0620,COG0789,COG3804	COG5464,COG1477,COG2717,COG0344,COG0707,COG0840,COG0461,2DRBT,COG4767,2ETB0,COG2309
GCA_000437735.1	d__Bacteria;p__Firmicutes_A;c__Clostridia;o__Lachnospirales;f__Lachnospiraceae;g__Lachnospira;s__Lachnospira sp000437735	GCA_000437735.1_00591	VSRLVSSQKERDFVNTNYDDIKQVFSIWICMNMASNSMSHIHLIKDEMLEPYDWKGNMDLLNIVLIGITDELPEHDEKYELHRLIGTLLSSGLKEQEKLDIIEHEYNIPVSNEIREDVRVMCNLSAGIEERAEERATEKTSEKFILNMYKKGYTLEQIADVAEISVDAVEAVIQKKAPVMA		COG0044,COG0284,COG0543,COG0167,COG0210,COG0620,COG0789,COG3804,COG5464	COG1477,COG2717,COG0344,COG0707,COG0840,COG0461,2DRBT,COG4767,2ETB0,COG2309
GCA_000437735.1	d__Bacteria;p__Firmicutes_A;c__Clostridia;o__Lachnospirales;f__Lachnospiraceae;g__Lachnospira;s__Lachnospira sp000437735	GCA_000437735.1_00644	MKDGLSQIIINVEAQKDEPQRYGILNRAVFYVSRLISSQKERDFENTEYDDIKRVYSIWVCMNMEENSLSHIHLVKDDLVGYHDWRGKLDLFNIVMIGLARKLPKQGEQYELHRLLGALFAEGLTAGERLNIIKEEYDIPIEQTIEQEVDVMCNLSQGIKETGIAEGRAEEIIETGYEFGLSEQDILERLQKKLSISLQKAQEYLLMFGKRTV		COG5464	COG3344,COG5464,COG3279,COG0791,COG1959,COG0396,COG0719,COG0719,COG0520,COG0822,COG5279
GCA_000437735.1	d__Bacteria;p__Firmicutes_A;c__Clostridia;o__Lachnospirales;f__Lachnospiraceae;g__Lachnospira;s__Lachnospira sp000437735	GCA_000437735.1_00646	MCNLSQGIKEAGIAEGRSEGRAEEIIETGYEFGLSEQDILERLQKKLSISLQKAQEYLLMFGKRTV		COG5464,COG3344	COG3279,COG0791,COG1959,COG0396,COG0719,COG0719,COG0520,COG0822,COG5279,-,COG1216
GCA_000437735.1	d__Bacteria;p__Firmicutes_A;c__Clostridia;o__Lachnospirales;f__Lachnospiraceae;g__Lachnospira;s__Lachnospira sp000437735	GCA_000437735.1_01339	MGVDSLSHIFTSNILTVQFPDSAIVSLRHTQNTPEHMTVKVLTPGGKVSYIVPVLKVKRYTIHELFEKKLFFLIPFHIFVYEKDFKELEENKKKLKQLEEEYAAIRERLEIACQKKQLRSWHGRRISQNADTQIFLLQSKKFQYTFTKINVYWNCIY		COG0535,2E3FD,2DSBN,COG1794,COG1020,COG0236,COG1696,COG2755,2EAQQ,COG0775,2AMJK,COG1052	2CGVU,COG1490,COG0205,COG1051,2E66T,COG1853,COG4637,COG0739,COG0766
GCA_000437735.1	d__Bacteria;p__Firmicutes_A;c__Clostridia;o__Lachnospirales;f__Lachnospiraceae;g__Lachnospira;s__Lachnospira sp000437735	GCA_000437735.1_01356	MDNTPYDDVFRTLLTDCTELMIPVVNEIFHTDYTGKETICLLQNEHFIKMPNGSEQERITDSSFEIIRKETSPELQIQRKRYHIECQSTEDGSMIIRMFEYDVQLALENKEMTADTLTVRFPDSAIVSLRHSKNTPEVMTVKVQTPGGRISYTVPVLKVKRYTINELFEKKLFFLIPFHIFAYEKDFKELEENNKKLKQLEAEYASIRERLEIACQMGDLTEYPKVAILNMSHKVIEHLAVKYQKVAKGVSRKMGGKVLEYEAKDILNRGRMEEKFQLAAKLLKSGSSVEYVAELTELPQEAVLELAQTLQSEQ		COG1696,COG0236,COG1020,COG1794,2DSBN,2E3FD,COG0535,COG0707,COG0308,COG0735,COG1592	COG1433,COG0778,COG2730,2ECZX,COG1704,COG0590,COG1670,2BZEU,COG0030,COG0084,COG0143
GCA_000437735.1	d__Bacteria;p__Firmicutes_A;c__Clostridia;o__Lachnospirales;f__Lachnospiraceae;g__Lachnospira;s__Lachnospira sp000437735	GCA_000437735.1_01413	MDNTPYDDVFRTLLTDCTELMIPVVNEIFHTKYTGKETPIPQVLKNQLYGGSARWVT		28J5A,COG2206,COG3866	COG5464
GCA_000437735.1	d__Bacteria;p__Firmicutes_A;c__Clostridia;o__Lachnospirales;f__Lachnospiraceae;g__Lachnospira;s__Lachnospira sp000437735	GCA_000437735.1_01414	MGDLTRYSKAAILDMSRKVIEHLAAKYKNVAKGVSRTMGGKVLNYEAKDILNRGRAEGRTEGEAAGIKKVQSAVKLLKNGKSITEVAFHTELPQETVAELAQSISTEVK		28J5A,COG2206,COG3866,COG5464	COG5464
GCA_000437735.1	d__Bacteria;p__Firmicutes_A;c__Clostridia;o__Lachnospirales;f__Lachnospiraceae;g__Lachnospira;s__Lachnospira sp000437735	GCA_000437735.1_01834	MCNLSQGIEEKGIAIGRAEGEAGLIIKMYKNGFTAEQIASATDKDIEEVKAIIAGKEPALV		-	COG0286,COG0732,COG0610,28JYP,COG0639,COG3943,COG0534
GCA_000437735.1	d__Bacteria;p__Firmicutes_A;c__Clostridia;o__Lachnospirales;f__Lachnospiraceae;g__Lachnospira;s__Lachnospira sp000437735	GCA_000437735.1_01888	LGALFTNELTADEKISIIESEYNIEAKNELRKDVRKVSGLGESLVESAAEEAWEQREIKFIISMNEKGYTIEQIADVTEKSREEVEAVLEKSK		COG1344	COG5464
GCA_000437735.1	d__Bacteria;p__Firmicutes_A;c__Clostridia;o__Lachnospirales;f__Lachnospiraceae;g__Lachnospira;s__Lachnospira sp000437735	GCA_000437735.1_01956	MVNTPYDDVFRTLLTDCTALIIPVVNELFHTSYTGKEIIHLLQNEHFIKLPDGSEQERITDSSFEILGRERKRYHVECQSTEDGSMIVRMFEYDTQLALENREVTAGALVVHFPDSAIVALRHTKNTPEVMTVMIRTPGGEVSYAVPVLKVRQYTVEEIFEKKLYFLIPFHIFVYEKSFKELEENSEKLAKLEEEYTAIVNRLEEDRKNGDLNEYEKVTILEMSDTVIKHLAAKYEKVRKGVGESMGGKVLEYEAKDILNRGRAEGRDEGRREGRAEGEITGMKKAKMQLAVKLLQAGNSVAYVADLTELPEETVQKLSQAVEREDE		COG0458,28NW4,COG1917,COG1434,COG4667,COG4912,-,COG4684,COG1521,COG0452,2BW99	COG4886,2DXCZ,COG0614,COG4225
GCA_000437735.1	d__Bacteria;p__Firmicutes_A;c__Clostridia;o__Lachnospirales;f__Lachnospiraceae;g__Lachnospira;s__Lachnospira sp000437735	GCA_000437735.1_02487	MGRYMGIKDLTEKILEDYNDIFADIVNVLVFKGKQRIKSETLVNTGVHSQYKKDKTGVLHEQERDVAKYWMNGKVRIALCGLENQTAVEPKMPLRVFGYEGASYRGQLEEKSAVPVITLVLYFGNEHWRAEKHLKDLLDIPEGMEEYVNDLKINVFEIAWLTDEQISMFKSDFRIVADFFVRKRKNKDYVPDNKTEIRHVDAVLKMLSAVTGDRRYENILSDGKGKVSNMCEVAERLEQMGIEKGRLEGEQMTVYSFVQDKTITPEQGAHKLNISVAELEKKMKEAGYTYPVF	PF04754	COG3209	COG1253,2E3KV,COG0232,COG0358,COG0568,COG2384,COG0572,COG2333,COG0287
GCA_000437755.1	d__Bacteria;p__Firmicutes_A;c__Clostridia;o__Lachnospirales;f__Lachnospiraceae;g__CAG-303;s__CAG-303 sp000437755	GCA_000437755.1_01105	LFDDVFRKLLEKCTKLIVLVINEVFGTDYAMEEKVELLSNEHFYLEGEKQVDRRITDSCIRIRNNMYHIECQSSEDAEMKEIDSLHLHNLVNLMVRLVRYVFRFAGRTISGIPG		COG0263,COG4224,-,COG0212,-,COG0696,COG2843,COG1314,COG0557,COG0691,2C9NK,-,COG1897	-
GCA_000437755.1	d__Bacteria;p__Firmicutes_A;c__Clostridia;o__Lachnospirales;f__Lachnospiraceae;g__CAG-303;s__CAG-303 sp000437755	GCA_000437755.1_01919	MYMGRKDIVTKEYIRRPEIFADIFNYRLYDGKDRIQPEQLAEENITENLVLEREEHGKQKRIKLEAVEKYRDVKKVFRDGSYRCLILGVEEQDSVHYAMPVREFVYDAMAYEHQIREISRTHRKEKDYKEHGKEEFLSGFYREDRILPVITLVLYFGTIPWDGPRSLKEMMRWTGEEAEKYIQDYRLNLIIPAEMEDEEIEKLQSSLREVFYFLKYAGDWKKLEKILTDDERFQRLETEAATVIRELTNTEIEIKEEQEEQNMCKAIEQMKENERKIGLKIGLEDGKRIGLEDGKRIGLEDGKRIGLEDGKRIGLENGKRIGRELGEAEIILRMYQKGYGSDQIAEMTDMEEERVKAIICMKLEIK		COG5464	COG3507,-,2ERPW,-
GCA_000437855.1	d__Bacteria;p__Firmicutes_A;c__Clostridia;o__TANB77;f__CAG-508;g__CAG-273;s__CAG-273 sp000437855	GCA_000437855.1_01166	MQLIDKNNIIERMLYYWSKIYTKQIKAGEDYNKLEKTIVILIADFNIKGLEEVTYHSTWKIMETNYAKKLILTDKLELDIIELSKIKGRENEKDQLLDWLIFLENPESERVTLKMEENENLKDAVEKLNKISEDEKMQRIIELREKAIRDEHAIYEKGVNDGVEKGSKEKELQIAKNMLKKGIKESDIKEITGLTKEEIEELKRK	PF12784	-,COG1948,2EGCD,-,COG0436,COG0436,COG0184,COG1185,COG1215,COG2949	COG5305,COG1302,COG0283,COG1087,COG1086,COG0399,COG2148,COG1670,COG0399,COG0399,COG2348
GCA_000438075.1	d__Bacteria;p__Firmicutes;c__Bacilli;o__RF39;f__UBA660;g__CAG-460;s__CAG-460 sp000438075	GCA_000438075.1_00367	MSDVIVKKLFSSENGQKYLAKIICTVLNMPEDSVSFKVIHPDIGINKNVINSQADLVLESDEALVNVEVNCYNSRLLQNKNNSYICHLILKQTRTDKDYKVKLKKVYQINLNAFDITKDDRFVVISRLVDTKTHQEIHPFLEIVDVNLAKIIKTSYTSVKEKESLEKLLYLLVCNDEQVLRNVYDGDDLMEKMVDEAKSLTSDFDSMLYYDAEALKDASSYELGEETGRNEEKKSIVVNMIKENADISFIARVSGLSIEEIEDIKKEMNL	PF12784	2FFES,COG0218,-,COG1160,COG0474,COG0726,COG2340,COG4845,-,COG0494,COG0583	COG1696,COG2755,COG0060,-,COG4405,COG2179,COG1161,COG0323,-
GCA_000438075.1	d__Bacteria;p__Firmicutes;c__Bacilli;o__RF39;f__UBA660;g__CAG-460;s__CAG-460 sp000438075	GCA_000438075.1_00726	MKEYKSFIYDISPEEEETLEKNTLQKIAMKKGEEKGIAENQKEVVINSLKENIPIKTIEKITGLSEEQIKEIKQNKILD		-	-,COG0860,COG1073,COG0268,COG5279,COG4632,COG0324,COG1323,COG0233,-,COG0526,-
GCA_000438075.1	d__Bacteria;p__Firmicutes;c__Bacilli;o__RF39;f__UBA660;g__CAG-460;s__CAG-460 sp000438075	GCA_000438075.1_01016	MSIPEYVKDFVNAYLEYCGSPLKVAYVNTIPQKYIQNDNVALHDYYLDILVTLSNNEIYNIEIYNDFGSEQCKKSVAYTSWLYSHQLKKQETYSKANKVTSINLITNEFLENNEFLNDYQLRNEFTSKILLNDLMDIVLIRLDKTSEKEYTKRKQRLNQWCRFIVANSYEKMEEVAEGDEMFMSSIEVIKDFVNDPDVIKFKKNDKSRLIDACTIAENKGETKERVKMIQSLGKSLSCKKIAKILNMPINDVKNYMNTVL	PF12784	-,COG0681,COG1401,-,-,-,COG0750,COG0575,COG2304	-,COG0726,COG1277,COG1131,COG3385,-,-,-,-,COG0482
GCA_000438155.1	d__Bacteria;p__Firmicutes_A;c__Clostridia;o__Lachnospirales;f__Lachnospiraceae;g__CAG-95;s__CAG-95 sp000438155	GCA_000438155.1_00518	MKNKDTKDLVMKDFEAYPDVAADLLNVFLHEGQQRVKQENLLAAPTETLYQGQEKLRNQLEDVGKYEMHSGRVRAMYLFANQSRVDSKMLFRKAGYVGGAYREQYKSRKNAFFPVIELVLYWGEERWNCRESLHELLHNRDASETLLKFTDNLKLHVFEMRNLSAETRRLFQSDMRIVVDYLAEGNGYCSDRKIVHKEALIKLLRVLSGDENVEDTLSMMQEMKTKEEDDVKVCELFEQYKRSGQEEERERSIERMILDNQEEHRTEETIIGKLVRWFSLTREQAKMYYDKYARVVV	PF04754	COG5464	COG0226,COG0573,COG0581
GCA_000438155.1	d__Bacteria;p__Firmicutes_A;c__Clostridia;o__Lachnospirales;f__Lachnospiraceae;g__CAG-95;s__CAG-95 sp000438155	GCA_000438155.1_00982	MGEKDHTQKMLIGCRDVFAELINVLVYSGENVVNEADLLAGPTESLYIEADKLQN		2BTEX,2BCSM,-,COG1807,2CGVU,COG1272,COG1087,COG4284,COG2355	COG5464
GCA_000438155.1	d__Bacteria;p__Firmicutes_A;c__Clostridia;o__Lachnospirales;f__Lachnospiraceae;g__CAG-95;s__CAG-95 sp000438155	GCA_000438155.1_01767	MSKRYEELDFTDDFIFCKILYNNEPLCKELLEVILGKKIRKIVYHDWQKQIEMTAEGKGVRLDVYLEDGHTVYDLEMQAARKKNLPKRSRYYQGMIDLNLIERGADYEELKESYVIFICTYDLFGKNACVYTFENRCREVGGLCLDDGTMKVFLNAEGDTSKLTPELRDFLDYVAGRRIHGKLVAKIEEEVRKARKHEEWRTEYMTFEMLQREKYKEGVEYGKKLGERRGEKRGEKRGIGLGKLDAIRRMQRKGLSMEEIMDMGYTRTEYEKALRTEKIN	PF12784	COG0606,COG0758	-,COG2804,COG1459,COG4968,COG1989
GCA_000438155.1	d__Bacteria;p__Firmicutes_A;c__Clostridia;o__Lachnospirales;f__Lachnospiraceae;g__CAG-95;s__CAG-95 sp000438155	GCA_000438155.1_01875	MQKNTSIPQSGALIVPMTNDYLFRALLQRNNLVLKGLICALLHMKEADISSVIITNPIRLGDSIDNKTFVLDINVILNQHHIINLEMQVVNLNNWQDRSLSYLARNFDHLKKGEDYKLTHPVIQIGLLDYTLFPEHPEFYSSYQFLNVKNHTLYSDKWRISVLDLSRIDLATEEDRQYQLDYWAALFKAKTWEELQMLAQDNHYFKEASETVYELTQEERXXXXXXXXDPPAMSCP	PF12784	COG2244,COG0394,-,-,COG1476,COG2172,COG2186,COG1346,COG1380,COG0463,COG4974	COG0562,COG1004,COG2159
GCA_000438155.1	d__Bacteria;p__Firmicutes_A;c__Clostridia;o__Lachnospirales;f__Lachnospiraceae;g__CAG-95;s__CAG-95 sp000438155	GCA_000438155.1_02314	MNYRKDKRKFLSLEKDERYAHLSKETWEAIATMTGRSFFEENRETYKSQNGDQEEYNMCQALREIREDFFNEGKAEGREEGREEEREVGIRRLIEDNLEEKKTNEIIIQKLIRWFSMDEQTAQLYLDKYAGSGV		COG5464	-,COG2826,2BYUV,COG1414,COG1653,COG1233,COG1175,COG0395,COG0111,COG3534
GCA_000438195.1	d__Bacteria;p__Firmicutes;c__Bacilli;o__RF39;f__UBA660;g__CAG-776;s__CAG-776 sp000438195	GCA_000438195.1_00054	MELHEWVHKYVNDEETQEKLNKWDMLIAKNQFTELGKQERNIEIAKNMLKDGISKDKISRYTGLSVEEIEKLKEED		COG1546,2EJ4P,COG2244,-,COG0220,-,COG4509,-,COG1190,COG5464	COG1288,-
GCA_000438195.1	d__Bacteria;p__Firmicutes;c__Bacilli;o__RF39;f__UBA660;g__CAG-776;s__CAG-776 sp000438195	GCA_000438195.1_00055	MKYKDTLMNDLLFKETFASPDNRRQLEFLLEQLLEYPKGYLHNKLEVEYESPLEKNHLTQKSARGDIVVEFEDSTVNIEAYRVFDHQSVDKSLYYVMRIEANKLEVGEQYYELGKTIQINFVENSKLDLGEEVIENFYITGEHNPDIKLGKERFCVKVVQLTKHES	PF12784	COG3645,COG3645,COG1546,2EJ4P,COG2244,-,COG0220,-,COG4509,-,COG1190	COG5464,COG1288,-
GCA_000438195.1	d__Bacteria;p__Firmicutes;c__Bacilli;o__RF39;f__UBA660;g__CAG-776;s__CAG-776 sp000438195	GCA_000438195.1_00201	MNTKINVTLSDDICFKYIFSKEEILKDFLNSFFQFIREKKKVVKVRASSNVPIYGDKYHYKVYYGDALVWLDTGEVVAVEMYRKFGSMEYKKSLAYITRLYSNQYDRGKKYDEGRKVIGINIIENNYQRNNAFLVNDYGFVNKFNYGKVGIEELEMYNVRLDLVREKVYNVEEERFIKWLKLIRGGEIEEMKKIANQEKEMEDAVRFMEEFLADEEIRNVYDKIVDVERNAREEGEEKGLKKGEKNGIIKTAKNMLKKDFSFEEISEITNLTFDEIAALKGGGSHIN	PF12784	COG1162,COG0036,-,COG0249,COG0781,-,COG1570,-,COG0442,COG0793	-,COG3857,COG1074,COG1704,COG4907,COG2247,COG0268
GCA_000438195.1	d__Bacteria;p__Firmicutes;c__Bacilli;o__RF39;f__UBA660;g__CAG-776;s__CAG-776 sp000438195	GCA_000438195.1_00399	MKGNYHYNNFYLVNNYGFVNKLNYGVIKDECLEMYLIRLDLVKEKVYNEEEKRFIKWLKIINGKEIEEMREEAKEDEVMERALQFMEEFLADEEIKNVYDKINDVERVALHKGEKKGIIKTAKNLLQLNIAIEDISKATGLSIQELKNLE	PF12784	COG0019,COG0236,COG1696,COG2755,COG0063,COG0632,-,COG2255,COG0190,COG0112,COG0125,COG0809,-	-,-,-,-,COG1739,COG0322,COG4656,COG4658,COG4932,COG3764,COG0358
GCA_000438195.1	d__Bacteria;p__Firmicutes;c__Bacilli;o__RF39;f__UBA660;g__CAG-776;s__CAG-776 sp000438195	GCA_000438195.1_00540	MEDAVRFMEEFLADEEIRNVYDKINDVEREAEERGIIKTAKNLLQLNIAIEDVSKATGLSIQELKNLE		-	COG0343,-,-,COG1396,-,2E8Q1,COG2323
GCA_000438195.1	d__Bacteria;p__Firmicutes;c__Bacilli;o__RF39;f__UBA660;g__CAG-776;s__CAG-776 sp000438195	GCA_000438195.1_00567	MREEAKEDEVMERALQFMEEFLADEEIKNVYDKINDVERVALHKGEKKGIIKTAKNLLQLNIAIEDISKATGLSIKELENLN		COG0769,COG4869,COG0042,-,COG5464,COG0773,-,-,-,-,-	28TSC,28P9C,COG0433,2EGT2,COG0194,COG2931,COG0463,-,-
GCA_000438195.1	d__Bacteria;p__Firmicutes;c__Bacilli;o__RF39;f__UBA660;g__CAG-776;s__CAG-776 sp000438195	GCA_000438195.1_00574	MELHEWVHKYVNDEETQEKLNKWDMLIAKNHFTELGIEQGKQERNIEIAKNMLMKNMDINIISEITGLSVEEIEKIRES		COG0542,COG0613,COG1351,COG0125,COG0626,COG0253,COG0769,COG4869,COG0042,-	COG0773,-,-,-,-,-,COG5464,28TSC,28P9C,COG0433,2EGT2
GCA_000438195.1	d__Bacteria;p__Firmicutes;c__Bacilli;o__RF39;f__UBA660;g__CAG-776;s__CAG-776 sp000438195	GCA_000438195.1_00784	MRDILFKETLASESNRELLEYLLEQLLEFPEHSLRGKLNVKYESLLKKGSIRDKNVRADILVEFDNTIIDIEAYTYFNKKSLMKSFYYLIRMQSGNLETGDDYEKLKNNFQINLVDHVHTSLDEHPLTRYYLTSEHDINKKIFKNKFCFIVVRIDKIKELTYNLTGVLKLFKFLSLTRQEERDELAKGDELLMKLNSWIYENISDEKTIQDLEKIAQDIQDEQYYLAGKNDGIIQEKREIAKNLFKLNMPLEEISKATGLTIEEIKVLKEEK	PF12784	-,-	-,COG0051,COG0087,COG0088,COG0089,COG0090,COG0185,COG0091,COG0092,COG0197,COG0255,COG0186,COG0093,COG0198,COG0094,COG0199,COG0096,COG0097,COG0256,COG0098,COG0200,COG0201
GCA_000438255.1	d__Bacteria;p__Firmicutes_A;c__Clostridia;o__TANB77;f__CAG-508;g__CAG-269;s__CAG-269 sp000438255	GCA_000438255.1_00222	LSDQYEKYYVVNHQHDKIFRTVLDRKSDALALINKALNTQLEVQDIEKYNSSFINKVRKSDAIVLINKALNTQLEVQDIEKYNSSFINKVFQNREADIVYKIKDRSIFILIEHQTKVDYLMPYRILEYEVAIMQSAIDLDKIKNKESKIPLVISIVLYTGNKKWNAKKYLEENQEKIEGIENGLGNYNLIDINELTEKDLLEDNSFISKMMLIEKSKNTENIVEILEKIVKITKEEDKDTLRRIISIILEEKIGITKAKELIEKMEGDEGNMLAVVDMIRRENQMYIEIGKKEGELKEKIKIVTNMLKEKFNIETIQKITGINKEEIEKIAQNNNDN	PF04754	-	COG1454,-,-,-,COG0556,2B39J,2CEWW,2E555,2CPUI,2C2CG,2E7KE,2E6BB,2E3US
GCA_000438255.1	d__Bacteria;p__Firmicutes_A;c__Clostridia;o__TANB77;f__CAG-508;g__CAG-269;s__CAG-269 sp000438255	GCA_000438255.1_00437	MAENKNETLKKAREEMNYLTGDAELRRLAELREKWEMDRISAISHATKIGKEEGIKERNKGTVKKNGKKEEKINVAKKLLKMKMTVEQVEEATGLTKKEIEEIKKDI		-,COG0436	COG3481,COG0632,COG2256,COG0730,-,COG0730,-,2C13D,-,COG3459
GCA_000438255.1	d__Bacteria;p__Firmicutes_A;c__Clostridia;o__TANB77;f__CAG-508;g__CAG-269;s__CAG-269 sp000438255	GCA_000438255.1_00600	VNRKFISNSNYVFRKILNSEDCLGILKNFIESILNINIKKIELNPYLKHKENYLPKEENFGIADVRIKNDENEELNVGIQFIDGIYVQTKMLMYYSQIHLNQLEYGDNREFARTITINLIDFKYFSSKGCEKTIKIKANEGDIQLEKIEMITIELPKFICYDYDAMTEGEQWIQYIKGCDERTLEKIKKENKYIKMLDEKAEKYWVEEKME	PF12784	COG0745,COG0539	COG0768
GCA_000438255.1	d__Bacteria;p__Firmicutes_A;c__Clostridia;o__TANB77;f__CAG-508;g__CAG-269;s__CAG-269 sp000438255	GCA_000438255.1_00745	LKLKNKIKENKVEKYNSSFISIDFRNQESDIVYKIKNKEIYILIEHQTKIDYLMPIRILQYEIEIIRKENIKNKNNNILYPIVIPIVLYTGRKQWDASIKLPTLKTEFNKYKGIKDIRYNLVDINNYEFQELLKEESILSKIMIIEKSKTNKELKENIEKIINEILNKNNKYNDTQKNLLFNIIEYTLNNILSENEIKKYKEKLEGEKNMLAVFEMIEEEKQNSYISGKKEGITKGITKGKKESIKQIAKKMIKMKIDKNIIINVTGLNEKELEQIEKQK	PF04754	COG5464	-,COG1396
GCA_000438255.1	d__Bacteria;p__Firmicutes_A;c__Clostridia;o__TANB77;f__CAG-508;g__CAG-269;s__CAG-269 sp000438255	GCA_000438255.1_01065	MENETQQTKEKKYNLKNDVIFQTFFARKGNEEFLIDFLNALLNKNIQKIEIREEVNLERLTREEKGGRLDLQAKLEDGTIVSIEMQIRDEGNFKERTTLYAGKVEARETKKGTDYEDISQIIMINILGFNLLDVDDYISETAIVLDKHRNYEVLDGIKWYFIELPKFRKTNPNMNEKINQWLAFIDDNNKELVDMAENKNETLKKARIEMNHLAGDAEIRRLAELREKWEMDRISAINYATKIGKEEGIEEGKKKEKFEIAIEMLKEKMPIETIAKLTKLSKEEIEKIELN	PF12784	-,COG1704,-,-,COG0370	-,COG0747,COG0747,COG0468,COG0468
GCA_000438255.1	d__Bacteria;p__Firmicutes_A;c__Clostridia;o__TANB77;f__CAG-508;g__CAG-269;s__CAG-269 sp000438255	GCA_000438255.1_01154	MIYFSYNDFMDNQEKGKRIRRIEEEISEYEQKSGKFTESITKYPITEILSDKNELTDFLTDFFNITSIIEDPNIVYCSKIKANTDKNSKNIIICKIKGKEIFLIIKEIDKIDTNIAYKMFEHSSNIINRWKKESKEQKIRNPIVIPIVIYTGNSIWKTNNCKENGKINYVTYKDNIINFSYNMLNINDIGEQELKNMKSKVSLIILDIKNKYLQIN	PF04754	COG0495,COG2206,COG0550,COG1197,COG1197,COG0566	COG1396,COG1116,COG0600,COG0600,COG0715,COG0698,COG0472,COG1281,COG1227,COG0791,COG0658
GCA_000438255.1	d__Bacteria;p__Firmicutes_A;c__Clostridia;o__TANB77;f__CAG-508;g__CAG-269;s__CAG-269 sp000438255	GCA_000438255.1_01250	MTETKQKMLPLSSDIVFKRVFSREGTEDILKDFLEAILNVKIEKVEVKNPELPKNIYDEKAGILDLKVEIDENTICDVEMQVRDEYNVDKRSLKYAANLIEMQLKIGDQYTKLKKVIVINILKFNFYKRNGYHHIAHMKFEKTDKNEYVNMGFLEEDELATEDIEMHFIELPKFKQKNPEVASRLEQWLWLIEGEGEKIKMAKSKNEKIKEAINLIREVSMDDKEWQMYEARQRWIADIKTDMSCAKEEGKKERNRRTELEK	PF12784	COG1074,-,-,COG1328,COG0602,COG0474,COG0474	COG1971,COG2217,COG2217,COG2340,2BBD7,COG0789,COG2818,COG4152,COG1668,COG0217,COG2265
GCA_000438355.1	d__Bacteria;p__Firmicutes_A;c__Clostridia;o__TANB77;f__CAG-508;g__CAG-273;s__CAG-273 sp000438355	GCA_000438355.1_00187	MGVLQNKKNEDEDVARDMLKLGLDIEQISQITGLSVEEIKELC		COG0398,COG0192,COG4905	COG0328,COG1323,COG0237,-,-
GCA_000440235.1	d__Bacteria;p__Firmicutes;c__Bacilli;o__Lactobacillales;f__Streptococcaceae;g__Streptococcus;s__Streptococcus suis_F	GCA_000440235.1_00773	MINQLAYSAANHFGELETSFILGRKRGQEEGMAQGLQKGIQKGIQKGRAEGMLDGQLKVARQMLAKHFADELIKELTGLSQEDLDGLKTGGLDATKADF		COG4932,COG4932,COG4932,COG5464	COG3764,COG3764,COG3764,COG0708,2BW99,COG0531,COG5523,COG1266,COG1266,29QZH,29BBG
GCA_000440235.1	d__Bacteria;p__Firmicutes;c__Bacilli;o__Lactobacillales;f__Streptococcaceae;g__Streptococcus;s__Streptococcus suis_F	GCA_000440235.1_00774	LTKFRHSINPMIDIVAKKIFNDHEITIDFIETFLGFRPKSVQILNGTLADLKKEREGYFSTTVDVLARLDDGTQVIIEIQVVHQHSFIKRLWTYSCQHLVKDLPNVRDKVKRTHDMYDKISPVYSIALVATQYFDDKHPFIPLS	PF12784	COG4932,COG4932,COG4932	COG5464,COG3764,COG3764,COG3764,COG0708,2BW99,COG0531,COG5523,COG1266,COG1266,29QZH
GCA_000445185.1	d__Bacteria;p__Firmicutes_A;c__Thermoanaerobacteria;o__Thermoanaerobacterales;f__Thermoanaerobacteraceae;g__Thermoanaerobacter;s__Thermoanaerobacter sp000445185	GCA_000445185.1_00077	MPKKRTNIIKKIEKSNIKLNRIIAESLPYTMISDGKGVKLKEKFDYEIIGINNNEAEIKLSAEIGFDPQKIFNIKIELIGTFHFSEVITEDKIKENISDLLNFMASEMSFIVSFITDKMFGKPYIFPPIVELKE		2C4K8,2CM8T,COG1598	COG1434,COG1595,2DR1N,COG1933,2BBIP,COG1131,COG1277,COG1387,COG0493,COG0543,COG1063
GCA_000445185.1	d__Bacteria;p__Firmicutes_A;c__Thermoanaerobacteria;o__Thermoanaerobacterales;f__Thermoanaerobacteraceae;g__Thermoanaerobacter;s__Thermoanaerobacter sp000445185	GCA_000445185.1_00352	VPIVLYNGDHKWTAKTSYKETLNSYETFGEYAVDFKYILVDVNRYTKEELLKLENLIASVFLLEQKVEFEEIMKRLKELSEILNNLDKDEILLFKAWFKKILLARLPEEERENIERIIDENKEVKIMISNLEKTILQEMKEREKRGIKKGIKKGIEKGIEKGIEKGIEKGMEKGIGVTVIKLLEKKFGNVPEEYVKKIDGANRETLMDIVDNIFDIDKIEDLDKFLK	PF04754,PF14261	COG0419,COG0438,COG2148,COG1087,COG3206,COG3206,COG5658,-,2EH2U,2DQAY,COG0551,COG0551,COG5464	COG0714,arCOG08979,COG0457,COG2161,COG4115
GCA_000445185.1	d__Bacteria;p__Firmicutes_A;c__Thermoanaerobacteria;o__Thermoanaerobacterales;f__Thermoanaerobacteraceae;g__Thermoanaerobacter;s__Thermoanaerobacter sp000445185	GCA_000445185.1_00353	MDDKNVKEAIHNQHDKGYKFLLSSKRVFIELLRSFVMEKHTKRYTKKRIKKERF		COG0420,COG0419,COG0438,COG2148,COG1087,COG3206,COG3206,COG5658,-,2EH2U,2DQAY,COG0551,COG0551	COG5464,COG0714,arCOG08979,COG0457,COG2161,COG4115
GCA_000445185.1	d__Bacteria;p__Firmicutes_A;c__Thermoanaerobacteria;o__Thermoanaerobacterales;f__Thermoanaerobacteraceae;g__Thermoanaerobacter;s__Thermoanaerobacter sp000445185	GCA_000445185.1_00383	MMETDKNKKNLNAPHDKGYKYLLSHKKVFIELLRSFVKKDWVNEIDESKVIRINKSFILQDFKNKEADLVYQVKLKDKEVFFYILLELQSKVDFQMPYRLLLYIIEVWREILKDTSLNQQKRKDYKLPAIIPIVLYNGVNRWTASLSFKETIDSYQLFGENIIDFKYIFIDVNRYNEEELLQLSNLIGSVFLLDRRIDREELIERLKKLTDVLKNLSEEEFILLRNWFVSIIFRFLPEGKREEVKKIFEKSEGVEKMISNLERSLKEEFKKTRKEGKIEGKIEGKIEGKIEGIRMVLLEQLKEKFKDIPFEYINGLEKLDDKALLALARDILKIEKLDDLKKYIN	PF04754	COG0697,COG0171,COG0600,COG1116,COG0715,COG3063,-,COG1429	COG1004,COG0451,COG0463,COG0438,-,COG3547,COG0438,COG3593
GCA_000445185.1	d__Bacteria;p__Firmicutes_A;c__Thermoanaerobacteria;o__Thermoanaerobacterales;f__Thermoanaerobacteraceae;g__Thermoanaerobacter;s__Thermoanaerobacter sp000445185	GCA_000445185.1_02345	MALNLRSCCGATFTSMRAVTISQFVFSQFISENILGLFFVFKLFYCISYFFFSKPIEEEEYLKKCAEAIRDMPVDKGKKGNIATSAQILAWIVYDKEIIERIFSEVIGMSILEESKIYREILDKGKKEGEREKSIEIAKELLKEGMDINKIAQITKLSVEEIKKLLN	PF02796	COG2159,COG1940,COG1840,-,COG3842,COG1178,COG0165,COG2971,COG5297	COG4608,COG1173,COG3653,COG3653,COG0747,COG2355,COG3711,COG3964,2EHW8,292C3,2AJY2,28HBR,2CHGF
GCA_000445185.1	d__Bacteria;p__Firmicutes_A;c__Thermoanaerobacteria;o__Thermoanaerobacterales;f__Thermoanaerobacteraceae;g__Thermoanaerobacter;s__Thermoanaerobacter sp000445185	GCA_000445185.1_02410	MILEKGIEKEIEKDVMQEKIAIVKEMLKEGIDIDKIAKITKLPVEEIKKLLN	PF02796	COG3864,COG0714,COG0157,COG0029,COG0379,COG1775,COG1775	COG3328,COG3547,COG0655,COG1249,COG0798,COG3547
GCA_000494225.1	d__Bacteria;p__Calescibacterota;c__Calescibacteriia;o__Calescibacteriales;f__Calescibacteriaceae;g__Calescibacterium;s__Calescibacterium nevadense	GCA_000494225.1_00293	MRNKIGNPHGRKSKENEKRLKRFDPILKEIFSKAAGKLISVATGEKIEEKLEDITGEIEFVKSLRPDMVLRTKEKIFHIEIQVQTDKTLPERMLIYSLAIKEKFGKKPXQIVLFVGKGNPPFSFFKDEFTLHKFIVVDMKKIDPDDFIKSKKPEEVIVGILAGKFKEKPQIIEKVKKRIVEIVKDEKEIAKYIDSVSFLAGLFDVKIEVKPMPIEVDIRKTFLYKWGKEEGLKEGKQQGKQEGLKEGIKKGLKEAILRIVQVKFSSSKARQIKNFLQKVDDIRYLKKIETEAIKAKNWKDFIRSIRNSN		COG0840,COG0767,COG1004,2DM57,COG1960,COG0419	COG1024,-
GCA_000494225.1	d__Bacteria;p__Calescibacterota;c__Calescibacteriia;o__Calescibacteriales;f__Calescibacteriaceae;g__Calescibacterium;s__Calescibacterium nevadense	GCA_000494225.1_00322	MKKQRKIPPKEIKRFDPILKEIISHSIGKVIELATGEKLEAKGKVKFLPEEIRFLKTLRADFLLEVSNKIFQLEIQAQKDKTLPERMFKYFFAPLPILLNFATYLSISS		COG2211,COG0231,-,COG2165,COG1508,COG1413,COG0206,COG0849,-,-,COG1663	-,-,COG0726,-,-,COG1270,-,COG0755,COG0457
GCA_000494225.1	d__Bacteria;p__Calescibacterota;c__Calescibacteriia;o__Calescibacteriales;f__Calescibacteriaceae;g__Calescibacterium;s__Calescibacterium nevadense	GCA_000494225.1_00347	MKKIKKQRKIPPKEIKRFDPILKEIISHSIGKVIELATGEKLEAERKVKFLPEEIRFLKTLRADFLLEVSNKIFHIEIQAQQDKTLPERMFEYSYAIRGKYGKEPIQIILFVGKGKPPPPVFKSKYTTHSFIVLDMKEVSPDLFIRSDKPEEVILAILTGKFKEKYKIIKDVIEKIAKIEKREEKIIKYIDGISFLASLFDIKIKLELKSMPIQVDITKTFLYKEGEKRGIQKGLKEGEQRGILKGIKEGLREGLKEAIAMVVLVKFGQLKSKQVKKLLEKIDDIKQLKKIKKEVITVKRWDEFIKVLRNSQSKKINSK		-,COG0840,COG3474	-,2BFSX,COG1157,COG0353,-,COG2151,COG2220,2C678,COG1314,COG0439,COG0054,COG2931
GCA_000494225.1	d__Bacteria;p__Calescibacterota;c__Calescibacteriia;o__Calescibacteriales;f__Calescibacteriaceae;g__Calescibacterium;s__Calescibacterium nevadense	GCA_000494225.1_00425	MLKYFIAIKEKLKRNPIQIVLFIGKGKPPPSLFKEKSTYHKFKVVDMKNLNPLNFIKSNKPEEVVIGILAGKYKDKQKTFDKVIKKIPKIVKDNTKLIKYIESINFLASLFDIKLNLEPMPIEIDITKTPFYKWGEKRGFEKGIKEGEQKGLKEGLKEAILMGVELKFGRSKAKQVKAIVCRIDDIKHLKKIKKEVIKVKSWNEFXKILRNSG		COG5464	-,COG0751,COG1987,COG0361,COG0243,-,-,-,COG0059,COG0792,COG1522,COG1305
GCA_000494225.1	d__Bacteria;p__Calescibacterota;c__Calescibacteriia;o__Calescibacteriales;f__Calescibacteriaceae;g__Calescibacterium;s__Calescibacterium nevadense	GCA_000494225.1_00586	MRIRKRMKTKKTIKRKELKRFDPILKEIFSEALGKIYYLATGKKISEKVKVLHSEIRVVKTFQPDILVEADGEIIQLEIQAQQDKTLPRRMLSYYYAIEEKYKKEPTQIVLFVGKGNPPPPEYRTPKLTLKYEVLDMKKIEPDIFIKSKKPAEVILGILAGKFKDKPEIIKXVKKRIVEILKDEXEXAKYIDSISFLAGLFDVEIRVKPMPIEVDIRKTFLYKWGEKEGEKRGFKKGKQEGLKEGLKKAILLGVELKFGSSKAKRIKNLLDKINDMNRLRKIKKEVIRAKTWGDLIKSVQSSNSK		-,COG4166,29YAX,COG0297,COG0691,COG0451,COG0268,-,-	COG1516,-,COG1344,COG0457,COG0457,COG1699,-,COG1593,COG3090,COG1638,COG1638,COG1638
GCA_000494225.1	d__Bacteria;p__Calescibacterota;c__Calescibacteriia;o__Calescibacteriales;f__Calescibacteriaceae;g__Calescibacterium;s__Calescibacterium nevadense	GCA_000494225.1_00838	VRKXIRGVKKEVKRFDPILKEIISHSIGKIIELATGEKLEAKGKVKXLPEEIRFLKTLRADFLLEVSDKIFHIEIQAQQDKTLPERIFEYSYAIREKYGKEPIQIDYFICRKGKTSTSCF		-,-,COG0319,COG0294,COG0465,-,-	-,COG1413,COG0399,COG0518
GCA_000494225.1	d__Bacteria;p__Calescibacterota;c__Calescibacteriia;o__Calescibacteriales;f__Calescibacteriaceae;g__Calescibacterium;s__Calescibacterium nevadense	GCA_000494225.1_01694	MKKQRRITAKKGIKRFDPILKEIISHSIGKIIELATGEKLKAERKVKILPEEIRFLKTLRADFLLEVSDKIFHIEIQAQKDKTLPERMFKYFFAIRENMEKNLSR		-	-,-,-
GCA_000494225.1	d__Bacteria;p__Calescibacterota;c__Calescibacteriia;o__Calescibacteriales;f__Calescibacteriaceae;g__Calescibacterium;s__Calescibacterium nevadense	GCA_000494225.1_01898	LKEIISHSIGKIIELATGEKLEAKGKVKILPEEIRFLKTLRADFLLEVSDKIFHIEIQAQQDKTLPERIFEYSYAIREKYGKEPIQIDYFICRKGKTSTSCF		-,COG0286,COG0732,2CXUI	COG5464
GCA_000522425.1	d__Bacteria;p__Tectomicrobia;c__Entotheonellia;o__Entotheonellales;f__Entotheonellaceae;g__Entotheonella;s__Entotheonella factor	GCA_000522425.1_00154	MADDIHQIHDKLVHRVLVNPESATDLLRRHLPETVSQALRWNTLKQLDRSFVDEALRGTEADFLYEVEHASGSDSVWLYVLVEHQSAPDKWLRFRLLRYCCRIWEMNRDRKPEPSELWPIVPLVFYQGRDRWTYATEFAELFAESVRDWPGVPRFSHELVDQSGIEPDAIEGELKVRIMQLVMLAAYHPDRPWMELLGELFNTLSAMPPRGGINYMQVFMLYVLRTQEPEAIERFRDALRRQAPQLGGDLMTYAELLEERGELRKQVEIIENLLELGDDWLRIEAITGVTEAQFEPLKQRLREITD	PF04754	28N8D	-,COG3677,COG1662,-,COG2217,COG2977,-,-,COG3344
GCA_000522425.1	d__Bacteria;p__Tectomicrobia;c__Entotheonellia;o__Entotheonellales;f__Entotheonellaceae;g__Entotheonella;s__Entotheonella factor	GCA_000522425.1_02336	MAEEIHNPHDALVRAVLGDVAAASSFLQIHLSQEVNQALNWSTLQRLEGSFIDEDLRGSEADLLYEVEHISGAGSAWVYLLIEHQSSADRWMRFRLLKYCCRIWETQLSANPRPNELRPIVPLVFYQGERRWPHTTEFADLFAESVRDWPGVPSFTHELIDQSGLPVDAVQGEDKVRIMQLLLLAAYHPAERWMERVAELWNSLSSPGPSGGMNYVRVFVLYILATQEPEAAASFREVLGRYAPDAGDDVMTYAQQLLAEGRAEGRAEGQAEGEAKGKMIERVTLIESLLREEVDWAVIERATGLDEAQFETLKQQVADLSS	PF04754	COG0500,COG0405,-,arCOG13343,COG0346,COG4636,COG0251,COG1838,COG1951,COG0479,COG2009,COG1053	-,-,COG2141,COG0667,COG1100,COG4615,2BVWF,-,COG3743,COG1196
GCA_000522425.1	d__Bacteria;p__Tectomicrobia;c__Entotheonellia;o__Entotheonellales;f__Entotheonellaceae;g__Entotheonella;s__Entotheonella factor	GCA_000522425.1_03841	MADIIHNPHDKLVQAVLGDVASATSFLQTHLPETLSETLNWPTLQRLDASFVDEALRSSEADLLYEVQSLSGEDSVWLYLLVEHQSSVDSWMRLRLLKYCCRIWEMQLSAEPKPKTLRPIVPLVFYQGERAWSPSTEFAGLFPESVRHWPWVPRFAHELIDQSSLHVDAVAGEVKVQIMQLLLLAAYHRAEGWMERVAQLWVSLSDTASSGGLNYVQVFVLYVLATQEPEVVSWFGEVLGGALGDSYTP	PF04754	-,COG0697,COG1487,2EE0Y,COG0457,2AAKD,-,COG5001,COG3473,COG1028,-	COG5464
GCA_000522425.1	d__Bacteria;p__Tectomicrobia;c__Entotheonellia;o__Entotheonellales;f__Entotheonellaceae;g__Entotheonella;s__Entotheonella factor	GCA_000522425.1_04560	MAETDGPLKRLASQFSNEFAAWLLRANVRQTQPLNTNLPGAPVAADQVFQATLASGQDIVLHIEFQGRRSRQPMPWRMLDYMTRLAAEYRLAMHSVVLYVGRGAGTNDRGIHQVEGIDDLPALSWRYGVVRLWQMSAQELMALGSPALLALVGQTHIDQPEVVFPEVIRRLRQIPEVESRSRLLTEMLMLIDDQEMEAMVERLIDSDELLLDTPFLRRLREESREEGREEGKEEGREEGREEGELRRQRQNILQAITLRLGPPDEGLITALEQIRDADRLEALFTAAIQSAALDDFRAVLDHSEQGS		COG1988,-,COG1277,COG1131,-,COG0346,2E7GG,COG0673	2BGHG,COG3386,-,COG0747,COG1716,COG1506
GCA_000522425.1	d__Bacteria;p__Tectomicrobia;c__Entotheonellia;o__Entotheonellales;f__Entotheonellaceae;g__Entotheonella;s__Entotheonella factor	GCA_000522425.1_05137	LLKYCCRIWDVNLHERPTPTELRPIVPLVFYQGERSWSYSTEFADLFAEGVRAWPWVPRFSHELLDQSGMEPEEVQGDLKARLMQLLLLAAYHPGRLWQELVVELLATLSSLPPEGGMNYIRVFLIYILQTQDREAIELFQEVLQRQTPQLGGDLMTYAQELLAEGRTEGRTEGRAEGRTEGKLRNQVEVIEGMLQEGIAWAVIERVTGVHEAQFESLKQQVEEMNE	PF04754	COG5464	-,2BUZT,COG3266,COG5499,-,COG4102,-,-,COG5267,COG4636,COG0535
GCA_000522425.1	d__Bacteria;p__Tectomicrobia;c__Entotheonellia;o__Entotheonellales;f__Entotheonellaceae;g__Entotheonella;s__Entotheonella factor	GCA_000522425.1_08406	MAPTDSPLKRLVSTFIEDFASWLLRSDVQAAHPLNVELPAETQVADQVFHVTRQDGYELILHIEFQGRRTQQPMRWRMLEYMTRLAAIHRLDLYSVVLYVGQGAGVNDTGKHQVNGPGGIATLSWQYEVIRLWQMPAENLLALDRPALLALVGQTRIAQPEVVLPAVVTRLRREPDPEIRGRLITSLLALIPEEEMIHMVEELLEDDGLLLDTPYLRRIREEGRQEGRQEGRQEGRQEGRQEGRQEERLELNRRHILQALEFRFTISEADRLILIQQLEALTDDASLERLFTAAMQSPSIEPFYEALRQELAI		COG2935,COG0145,COG0145,COG3535,COG4126	2BYEC
GCA_000522425.1	d__Bacteria;p__Tectomicrobia;c__Entotheonellia;o__Entotheonellales;f__Entotheonellaceae;g__Entotheonella;s__Entotheonella factor	GCA_000522425.1_08468	MADETHQIHDKLAQQVLGQPESAASLLERYLPERVSQALDWPSLQRLNRSFVDEHWRPSEADFVYEVRRLADDEPVWVYILLEHQATPDKWLRFRLLRYCCRLWELQLSQESEASELRPIVPLVFYQGRSRWTYSTEFADLFADSVRDWPGQPRFSHELVDQSGMQPSELGGELKVRVMQLVMMAAYHPERPWMALADELLRRLRALGPSGGTDYFYVFVDYILKTQEPEAIETFGEILRQGTPELGDELMSYAQQLEERGKEQGRLQAQVEIIENLLRLGYDWSQIEAIARVSESEFESLKQRLSELSA	PF04754	COG2801,-,-,COG4957,-,-,-	COG5464
GCA_000522425.1	d__Bacteria;p__Tectomicrobia;c__Entotheonellia;o__Entotheonellales;f__Entotheonellaceae;g__Entotheonella;s__Entotheonella factor	GCA_000522425.1_08744	LLLLAAYHPERSWSTLVIELLGTLSSLPDSGGINYIRVFLRYLLQTQDREIIESFQEALRDQAPAVGDDLMTYAQELLAEGKAEGKAEGREEGRLEERVRMIENLLRLKTAWTMIEEVTGVTESQFLLLKQQLNERPA		COG2863,2BVVW,COG3384,-,-,-	COG3384
GCA_000522425.1	d__Bacteria;p__Tectomicrobia;c__Entotheonellia;o__Entotheonellales;f__Entotheonellaceae;g__Entotheonella;s__Entotheonella factor	GCA_000522425.1_08899	MADEIPHPHDAMVGAVLRDLAEARSFLQAYLPEEVSQALDWSTLKLAEGSFIDEDLRRSESDLLYEVQRVSDESLIWIYILLEHQSVPDRWMRFRLLKYCCRIWDVNLNERPTPTELRPIVPLVFYQGDRSWSYATEFAHLFAEVVRDWPWVPRFSHELIDQSGMQPEEVQGDLKARLMQLLLLVAYHLERFWQGLVVELLDTLASLEPSGGINYVRVFLTYILQTQDREAIELFQEALQRQTPQLGGDLMTYAQELLAEGRTEGRTEGKLRTQVEVIEGMLQEGIAWAVIERVTGVHEAQFQSLKKQVEEMNE	PF04754	COG1961	COG1028,COG0657
GCA_000531095.1	d__Bacteria;p__Planctomycetota;c__Planctomycetes;o__Gemmatales;f__Gemmataceae;g__Gemmata;s__Gemmata massiliana	GCA_000531095.1_01204	MASPAMILGWKQEGRAEGFAEGLASGMIEARREDLLKLLRVKFVTIPPELSAAVRSENTLDPLTYWFDAALAAPTLEAFAVMIRSGVR		COG5144,-,-,-,COG0628,COG3631,2CHAP,COG4551,298Z8,2DFF7,2F32T,-,2FI31,COG1551	COG1446,-,-,2DX1R,COG2319,COG2319,-,-,COG0515
GCA_000531095.1	d__Bacteria;p__Planctomycetota;c__Planctomycetes;o__Gemmatales;f__Gemmataceae;g__Gemmata;s__Gemmata massiliana	GCA_000531095.1_01617	MRYNTLIDHQHELPVETVLVLLRPKALASDQNGLYTRHGVTGSIISQFRYRVERVWERSIDDWLRGGLGLAPLALLTDEASADLETALDRFHTCLVGTGADRTVTNSVLGSSYVLCGLRYDNERVAEMYRRLSMLMKESTTYQAILGEGREQGLEQGLEQGRLRASRDLLLRMGTKKFGSPSVANAAILNGITDLGRLERLADQILDATSWDEWLKTE		COG2271,-,COG0220,COG0764,COG1011,-,COG0665,COG0249,COG5464,COG3335	COG2172,COG1366,COG2128,2AJZG,COG2609,COG2609,COG0508,COG0515
GCA_000531095.1	d__Bacteria;p__Planctomycetota;c__Planctomycetes;o__Gemmatales;f__Gemmataceae;g__Gemmata;s__Gemmata massiliana	GCA_000531095.1_01619	MAKPFDATLNALIAVRPDDWAAYFARLAGIPPGPSESLDTDLATTLQADRIFRIILSVPWSDTIYP		COG2271,-,COG0220,COG0764,COG1011,-,COG0665,COG0249	COG3335,COG5464,COG2172,COG1366,COG2128,2AJZG,COG2609,COG2609,COG0508,COG0515
GCA_000531095.1	d__Bacteria;p__Planctomycetota;c__Planctomycetes;o__Gemmatales;f__Gemmataceae;g__Gemmata;s__Gemmata massiliana	GCA_000531095.1_02446	MSKPFDATLKELISSYPEDWLTQLGVPVTDPPEVLSADLSTVTASADTLLKVGDLVVHIDVESGPDDFLARRMLLYNVLAHHHTGLPVRSIVVLLRSKAVGSGPISGVEYAPAPGSSELRFRFETVRAWELPAEDLLKAGVGFLPLAVLGKPPPGKSREQALRGVVEQIAARAEREAKPDAGKLLTASYILSAMHVAPEVARGIFNKVIAMQESGTYQLILEEGAVKHMRELILRQGSTKFGTPTEKQKNKLATIEDLDRLDRIVMKVLSAKDWDALLKVQ		-,COG0457,-,COG1752,COG1716,COG2114,COG0217	COG2986,COG1090,COG2960,COG3258,COG1052,2FGP8,COG1082
GCA_000531095.1	d__Bacteria;p__Planctomycetota;c__Planctomycetes;o__Gemmatales;f__Gemmataceae;g__Gemmata;s__Gemmata massiliana	GCA_000531095.1_07323	VPWVIAIEFQTKPDPEMFGRLVGYLSGLWLERKPDTERGSRFHLGAAVVNLTGCGSASREMAWPAAGLHAQLQVAERNLELESAEELLAEIEAGHRAPALLPWLPLMSGGDNSDIIDRWKALAGSEPDRRRKAQMAAIAMLFATKVGRKAIWQAKLEDWNVDESEYVNEWIARGVVVGEARGEVREAQQLILRIGAKKLGPVPAGVESVLRAIQDRARLERIADRIFEAPGWGDLVATV		COG5316,COG0174,COG2071,COG2377	COG2971,COG1506,COG3828,COG0515,COG1595,-,COG1680
GCA_000585015.1	d__Bacteria;p__Proteobacteria;c__Gammaproteobacteria;o__Burkholderiales;f__Rhodocyclaceae;g__Accumulibacter;s__Accumulibacter sp000585015	GCA_000585015.1_01854	MASAHDTGYKLLFSTPELVRDLVLGFVPDEWLHGLDYGTLERVPGSYVTEDFSNRADDIVWRVRVGGEWVYLYLLIEFQSGVNKYMALRMMVYVGLLYQDLIRRGEVLADGRLPPILPIVLYNGSQRWSAVTDVCELIPPVPGLVEQFKPRMKHLLIDENAYSEQELGSLRNLVAAVFRIEHPASPQAIGGLLSLLAEWLADRPDLRRMFALWIRATLMRRAEYRIVLPRVDDLQELNVMLAERLEEWAHAYKAEGKAEGKAEGKAEGKAEGKAEGKAEGKAEGKAEGEALALQKLLRRRFGSIPAEVLQEISGASVEQIDIWLDQVLDAGSLEDLFGPIRS	PF04754,PF14261	COG0583,COG3937,COG1020,-,COG2256,COG0172,-,-,COG5380,COG4678	COG2909,COG0845,COG1994,COG0653,COG0845,COG0518,COG0516
GCA_000585015.1	d__Bacteria;p__Proteobacteria;c__Gammaproteobacteria;o__Burkholderiales;f__Rhodocyclaceae;g__Accumulibacter;s__Accumulibacter sp000585015	GCA_000585015.1_02998	VRDLILGFVPDEWLHELDYGTLERVPGSYVTEDFSNRADDIVWRVRVGGEWVYLYLLIEFQSGVNKYMALRMMVYVGLLYQDLIRRGEVLADGRLPPILPIVLYNGSQRWSAVTDVCELIPPVPGLVEQFKPRMKHLLIDENAYSEQELASLRNLVAAVFRIEHPASPQAISGLLSLLSEWLADRPDLRRMFALWIRATLMRRAEYRIVLPRVDDLQELNVMLAERLEEWAHAYKAEGKAEGKAEGEALALQKLLRRRFGSIPAEVLQEISGASVEQIDIWLDQVLDAGSLEDLFGPSRR	PF04754,PF14261	COG0457,COG0322,COG0558,-,-,COG3210	-,COG1708,COG1572
GCA_000585015.1	d__Bacteria;p__Proteobacteria;c__Gammaproteobacteria;o__Burkholderiales;f__Rhodocyclaceae;g__Accumulibacter;s__Accumulibacter sp000585015	GCA_000585015.1_03746	MMQVPKDLQNQLWQDIEQLERNRTMPYITSVERIGIEKGMQQGMQQGVAAGVKVARN		COG0577,COG1136,COG0845,COG1538,COG0250,COG1089,COG0451,COG1236,COG1846	COG5464
GCA_000585055.1	d__Bacteria;p__Proteobacteria;c__Gammaproteobacteria;o__Burkholderiales;f__Rhodocyclaceae;g__Accumulibacter;s__Accumulibacter sp000585055	GCA_000585055.1_02822	MAIVEQIAAADLEQVEAWFDAAITAPDMATVFAPTG		-,-,COG2885,COG4254,COG1699,COG2183,COG0546,COG0553	COG1373,-,COG5464,COG1208,COG0451,COG0399,COG0451,-,COG1134,COG2227,COG3306
GCA_000585055.1	d__Bacteria;p__Proteobacteria;c__Gammaproteobacteria;o__Burkholderiales;f__Rhodocyclaceae;g__Accumulibacter;s__Accumulibacter sp000585055	GCA_000585055.1_02825	MAAIFRMEHTHDTDDAKRAIRYLGQAVAQSPFKQTIDRAVMQWMQYRLSRKMPGLPLPELDDMLKGTEMLETNIDQWKAKAVAEGMLLGEQKGLQIGKLEGKLEGKLEGKLEGKIEGEAHALQHLLSRRFGAIPMDIVERIAAADLEQIEAWFDTAITAPDIASVFTPTRN		-,COG2885,COG4254,COG1699,COG2183,COG0546,COG0553,COG5464,COG1373,-	COG1208,COG0451,COG0399,COG0451,-,COG1134,COG2227,COG3306,-,COG0438
GCA_000585075.1	d__Bacteria;p__Proteobacteria;c__Gammaproteobacteria;o__Burkholderiales;f__Rhodocyclaceae;g__Accumulibacter;s__Accumulibacter sp000585075	GCA_000585075.1_02422	MEHTHDTDDAKRAIRYLGQAVAQSPFKQTIDRAVMQWMQYRLSRKMPGLPLPELDDMLKGTEMLETNIDQWKAKAVAEGLQIGKLEGKLEGKIEGEARALQHLLSRRFGAIPMDIVARIAAADLEQIEAWFDAAITAPDVASVFTPTRN		COG0840,COG2114,COG2885,COG4254,COG1699,COG2183,COG0546,COG0553	COG0451,COG1089,COG1232,COG0463,COG0463,COG2244,COG4122,COG4627,COG1216
GCA_000613065.1	d__Bacteria;p__Cyanobacteria;c__Cyanobacteriia;o__Cyanobacteriales;f__Nostocaceae;g__Richelia;s__Richelia intracellularis_B	GCA_000613065.1_01371	MLGITLKETKVYREIKQEGREEATVQLAIGQLSKRFGELSEEIRSSITGFPLPVLEDLSEALLDFSNLNGCDSFCKRGSGT	PF14261	COG0515,COG0515,COG1523,COG0296	2EEHD,COG3464,COG3293,COG3293,COG3293,COG3464,COG3280,COG3293,COG3293,COG5433,COG5433,COG5433,-,COG3975,COG2203
GCA_000613065.1	d__Bacteria;p__Cyanobacteria;c__Cyanobacteriia;o__Cyanobacteriales;f__Nostocaceae;g__Richelia;s__Richelia intracellularis_B	GCA_000613065.1_03571	VNQQTANLQSLGCLEKFAAYPARLESFRNPATVDEICDCIHQIIRSKG		COG5464	COG5464
GCA_000613065.1	d__Bacteria;p__Cyanobacteria;c__Cyanobacteriia;o__Cyanobacteriales;f__Nostocaceae;g__Richelia;s__Richelia intracellularis_B	GCA_000613065.1_05692	VKTDTIFYCLFQTFPTIFFELINQPPETANTYDFSSVKVKQIAFPIDGVFLPKNNPSSPIYFVEVQFKPDDKLYSRLFPEIFLYLHKAELTNNWPAVIVYPSRNIDTGKTEKYTELLTSGRVTRIDLDELEFPASSSFAIGTVKLVVENESNAVTKGRELIDLPKQQIDSEKKQREFIERIETIIGYKFPQKSRKEIEQMFGFSE	PF11103	COG0457,COG0457,COG5421,COG5421,COG3464,COG3464,COG3464,COG5421,COG5421,COG1861,COG1861,COG1861,COG4928,COG4928,-,COG1982,COG0012	-,COG5421,COG2267,-,COG5433,COG5433,COG5433,COG0169,2E9VC,COG0508,COG3039,COG4248,COG3464,COG3293,COG3293
GCA_000681355.2	d__Bacteria;p__Firmicutes_B;c__Desulfotomaculia;o__Desulfotomaculales;f__Nap2-2B;g__SCADC1-2-3;s__SCADC1-2-3 sp000681355	GCA_000681355.2_00241	VSYGSTEFIRDDLVKSMADMFIEISSGKTIYRYHIEFQTTYDKNIIIRMFRYGFEKAKELLDLADLTKPLEMEFPDPRVIFIEENEKIPDILQLRVKIPKQESLLYQVPAFKYWLYDTQQLYAKKMYLLLPLQVFKIRKYLRVKSKMDAEAYRNLLQTAEEVVKTITLALAEAKITPEDAGEMQAIMLNIMEYLYGKYGDYSKIDQEVKNMIKTFYDPGLVEKGRKEGRKEGRKEGTRLILQKLIKNRFGMVPPDIEERINALEQNQLEALAEKILEITTEEELRQAIAVRH	PF14261	COG0436,COG0436,COG0253,COG0474,COG1293,2E2ZT,2DSNR,-	arCOG07672,2DR9H,COG2161,COG1132,COG1132,COG0845,COG0845,COG1846,arCOG07672,-,29Y33
GCA_000681355.2	d__Bacteria;p__Firmicutes_B;c__Desulfotomaculia;o__Desulfotomaculales;f__Nap2-2B;g__SCADC1-2-3;s__SCADC1-2-3 sp000681355	GCA_000681355.2_00475	LPAKDIYDRSLKILAKQYPRPFIKLALGSVENINFETIENPEINLPEKRLDFVYGLTDEEKEYILHLDFQLHHKREVPERMHIYNALLTVSSNKPVISKVIYLERREYRNLPQEYVVSYQGKRENIFTYQAIKLWDYTKEIIAGEFKELAPLLILLTREKNKDVLTRSKELILESEDKKWQADALSLAVTVAGRYFPKDFLLKFFKEEMKMLQEASIVQDWINEGMEKGMEKGMEKGMEKGMEKGRIKTLQEDILGVLEERFGIIKKGLGKRVKAIDDPDVLKSLFKKSIKVAGLGEFAILLQEVEEE		COG0480,COG0002,COG1364,COG0548,COG4992,COG0078,COG0137,COG5493,COG0607,COG1520,-,2DR75	-,2EE47,COG4743,COG1266,2DF6U,COG0664,COG2203,2EEX1,COG2114,COG5492
GCA_000681355.2	d__Bacteria;p__Firmicutes_B;c__Desulfotomaculia;o__Desulfotomaculales;f__Nap2-2B;g__SCADC1-2-3;s__SCADC1-2-3 sp000681355	GCA_000681355.2_00849	METSPLFDGIREKWINQGEQRGEQRGAIKTQIEAILEVLEETTGRYPSDLENRLRAIQDITTLKTLHRRAVKVKTLDEFLMLLNEVERIKQ		COG1799,COG0345,COG0762,COG1872,COG0060,COG0328,COG1848,COG2002,2DTP2,COG5611,COG5464,2EDFG,COG2402,COG1943	COG2189,2BK4D,COG3421
GCA_000681355.2	d__Bacteria;p__Firmicutes_B;c__Desulfotomaculia;o__Desulfotomaculales;f__Nap2-2B;g__SCADC1-2-3;s__SCADC1-2-3 sp000681355	GCA_000681355.2_00853	LTGNRKNIIYYCATAIFSDSTCRLYSPLRFAIAGANYGDLYAPIIPVAEVFGVPKEIFVWDGKCLAIDDETGDIFTDLLEVHILEINKVKVIDRKPKDNLEAWMVYFSNLEGKEMEAIAMENAAIRKALTIEEMFWQSEKERRLYELREKAILEERSAIVEARAEGEAKGRAEAKQDDICKFMSKRFGIAPGEKMPKIKQMTNLEILDHVMEELFAANTVEEAQAIIHDGLGKSLHVENKI	PF12784	COG3421,2BK4D,COG2189,COG5464,COG1943,COG2402,2EDFG	COG5611,2DTP2,COG2002,COG1848,COG0328,COG0060,COG1872,COG0762,COG0345,COG1799,COG0325,COG0704,COG1117
GCA_000681355.2	d__Bacteria;p__Firmicutes_B;c__Desulfotomaculia;o__Desulfotomaculales;f__Nap2-2B;g__SCADC1-2-3;s__SCADC1-2-3 sp000681355	GCA_000681355.2_00921	MYLLLPLQVFKLRKYLKTKGKMDEVAYQSLVRTAEETIRTIGQALEERKVTLEDTGEMNAILVNIMEYLYGKYGDYRKIDQEVKEMIKTFYDPKLVEEGKIEGKMEKARDAICNFMVIKFNVDYDEMMGKIQQVANQELLDSLMEELFAANTLEESQDIIRRAVGKSFQ		COG2442,COG4634,COG5464,2DSKU,2AGV0,-,2E4D4,COG2026,COG1487,-,COG5464	COG2442,COG4634,-,COG2250,COG1708,2ERVS,COG0644,COG0368,COG0079,COG0406,COG0768,COG3816
GCA_000681355.2	d__Bacteria;p__Firmicutes_B;c__Desulfotomaculia;o__Desulfotomaculales;f__Nap2-2B;g__SCADC1-2-3;s__SCADC1-2-3 sp000681355	GCA_000681355.2_00922	MSTETPAIKMDELLKRLFHLSKKPLINLLNALYDDYLDETAQVDYGSTEFIRDDLVKSIADTFINISFGKTIYRYHIEFQTTHDKNIVIRMFRYGFEKAKETLDLTDLTRPVEMEFPNKNKDTQTGNTALPGTGS		COG2442,COG4634,COG5464,2DSKU,2AGV0,-,2E4D4,COG2026,COG1487,-	COG5464,COG2442,COG4634,-,COG2250,COG1708,2ERVS,COG0644,COG0368,COG0079,COG0406,COG0768
GCA_000681355.2	d__Bacteria;p__Firmicutes_B;c__Desulfotomaculia;o__Desulfotomaculales;f__Nap2-2B;g__SCADC1-2-3;s__SCADC1-2-3 sp000681355	GCA_000681355.2_00930	MGILAGGKYAAEVVYSMIRREMVMQSPVYQEWVKEERIEGRIEKAREDICKFMVRRFGADPDEITQKIGQISSLEILDKLMEDWN		COG0368,COG0644,2ERVS,COG1708,COG2250,-,COG4634,COG2442,COG5464,COG5464,-,COG1487,COG2026,2E4D4,-,2AGV0,2DSKU	COG4634,COG2442
GCA_000681355.2	d__Bacteria;p__Firmicutes_B;c__Desulfotomaculia;o__Desulfotomaculales;f__Nap2-2B;g__SCADC1-2-3;s__SCADC1-2-3 sp000681355	GCA_000681355.2_01172	LEIHILEIEKIKGLGRRPKDALEAWLVYFSNLEGKEMEEIAMENPAIRKALTVEEMFWQSEKERRIYELQEKALHERLSALAEARAEAMAEGEARGEARGEARGEARGEARAKQDAICKFLEKRFRADTSGLQQKVHQTSKLEVLDRILEELFSASTLEEAKGIINGQVH	PF12784	COG5464	COG3547,2DUCJ,COG1520,COG1520,COG1520,-,COG3291
GCA_000681355.2	d__Bacteria;p__Firmicutes_B;c__Desulfotomaculia;o__Desulfotomaculales;f__Nap2-2B;g__SCADC1-2-3;s__SCADC1-2-3 sp000681355	GCA_000681355.2_01408	LVLGARQNKAEVAKNLIKINLTIEQITEATGLPKKEVEKIAAEMGH		COG3307,COG3307	COG4372,COG1708,COG1895,2DR9H,COG1569,-,COG2445,29MUB,-,-,COG4372,COG1598,COG1724,-,-,COG1989,COG0337
GCA_000681355.2	d__Bacteria;p__Firmicutes_B;c__Desulfotomaculia;o__Desulfotomaculales;f__Nap2-2B;g__SCADC1-2-3;s__SCADC1-2-3 sp000681355	GCA_000681355.2_01472	MAQEFDLVIKALAERYPAHFVQLVRGFPVEKVERAEKEAVALKRESDIIFSVTENGYEYLMAIEAQTRVDREMPRRLLEYTALQHREFKKPVYPVVLNLTGRPQEDTYGFDCLGFTVVTFHYRVVNLEDLPGQEALKSGPLGIIPLVPLMRHELPAEAVLAECAKRIQQAPAGLQPDLYLGLAVFSSLRFTREIILKVIEVSKMETSPLFDGIREKWIDQGAIKTQIEAILEALEETTGRYPGELENRLRAIQNMAALKMLFRRAMKVKSLEEFILALDNERGQTN		COG1703,COG1669,COG2250,COG2337,2ECG4,-,-,COG1520,28TZB,COG4720,2EA6P	COG5464,COG3677,-,COG2337
GCA_000681355.2	d__Bacteria;p__Firmicutes_B;c__Desulfotomaculia;o__Desulfotomaculales;f__Nap2-2B;g__SCADC1-2-3;s__SCADC1-2-3 sp000681355	GCA_000681355.2_01473	LARQYPEAFIKVALGSTENIVFETIENPEINLPERRLDFVYGLSDEEKEYILHLDFQLRHEASLPERMHIYNALLTASNNKPVISKIIYLERREYRNLPQEYVVSYQGKRENVFTYQAIMLWDYTEKIASGELGELAPLLILLTKEKSEEVLVKSKELIFKSQDQRWQADALSLAATIAGRYFPKEFLFKFFKEEMKMLREASIVQDWINEGMEKGQIKTLQEGIPDVPAECFGLIKKGIGKKIMAIDDPLVLKSLPKKSVKVASLEEFAGLLEELEK		COG2337,-,COG3677	COG5464,2EA6P,COG4720,28TZB,COG1520,-,-,2ECG4,COG2337,COG2250,COG1669
GCA_000681355.2	d__Bacteria;p__Firmicutes_B;c__Desulfotomaculia;o__Desulfotomaculales;f__Nap2-2B;g__SCADC1-2-3;s__SCADC1-2-3 sp000681355	GCA_000681355.2_01654	MQITTSWHEKGKIEGKIEGKIEGKIEKAREAICKFMAKRFGVDSGETMQKIKQIPALEILDSLMEELFATNTQEEARAIIDRYIARALQ		COG5464	COG1134,COG5464,COG1134,2E4BH,-,COG5464,COG1134,COG5464,COG1134,2E4BH,-,COG2227,COG0438,COG0438,COG0438
GCA_000681355.2	d__Bacteria;p__Firmicutes_B;c__Desulfotomaculia;o__Desulfotomaculales;f__Nap2-2B;g__SCADC1-2-3;s__SCADC1-2-3 sp000681355	GCA_000681355.2_01656	MPKIDLPVKRLIQRCSYDWVKFLQPDCRQEWVKPFKSEYTPKIQSKLDDVFMVEDPGGAYLVNFEPMGYYDAALPARMMRYRSDLWEATLQDKKGTPSILQEEEPRQILQETFEVINKVKDEALRQDLLVVMGILAGGKYAAELVYSLIRREMVMESPIYQEWVKEERIEAEARGEARGRIEKAWEDICKFMVKRFGVDSGETMQKIKQIPALEILDNLMEDLFATNTQEEARAIIDRYIAIILQ		COG5464,COG1134	COG1134,2E4BH,-,COG5464,COG1134,COG5464,COG1134,2E4BH,-,COG2227,COG0438,COG0438,COG0438,COG0297
GCA_000681355.2	d__Bacteria;p__Firmicutes_B;c__Desulfotomaculia;o__Desulfotomaculales;f__Nap2-2B;g__SCADC1-2-3;s__SCADC1-2-3 sp000681355	GCA_000681355.2_01660	MKKNQIDHDQLFKELLETFFVEFMQLFFPEAYQAIDFTHLKFLQQEVFTDVTAKEKHIVDILVETRVKEEPGLILVHVEPQAYVQKDFNERMFIYFSRLYEKHRRKILPIAVFTYDQVRDEPDTFEQGFAFLDVLRFCFYKLELKKLSWREYINLDNPVAAALLSKMGFPEKEKIRVKLEFLRLLTRLKLDPARLELITGFFETYLKLNQKEEEQLSQELGKINQKETDLIMQITTSWHEKGKIEGKIEGKIEGKIEKAREAICKFMAKRFGVDSGETMQKIKQIPALEILDSLMEELFATNTQEEARAIIDRYIARALQ	PF04754	COG5464,COG1134,COG5464,COG1134,2E4BH,-	COG1134,COG5464,COG1134,2E4BH,-,COG2227,COG0438,COG0438,COG0438,COG0297,COG4485
GCA_000681355.2	d__Bacteria;p__Firmicutes_B;c__Desulfotomaculia;o__Desulfotomaculales;f__Nap2-2B;g__SCADC1-2-3;s__SCADC1-2-3 sp000681355	GCA_000681355.2_01662	MPKIDLPVKRLIQRCSYDWVKFLQPDCRQEWVKPFKSEYTPKIQSKLDDVFMVEDPGGAYLVNFEPMGYYDAALPARMMRYRSDLWEATLQDKKGTPSILQEEEPRQILQETFEVINKVKDEALRQDLLVVMGILAGGKYAAELVYSLIRREMVMESPIYQEWVKEERIEAEARGEARGRIEKAWEDICKFMVKRFGVDSGETMQKIKQIPALEILDNLMEDLFATNTQEEARAIIDRYIAIILQ		COG5464,COG1134,COG5464,COG1134,2E4BH,-,COG5464,COG1134	COG1134,2E4BH,-,COG2227,COG0438,COG0438,COG0438,COG0297,COG4485,COG0463
GCA_000681355.2	d__Bacteria;p__Firmicutes_B;c__Desulfotomaculia;o__Desulfotomaculales;f__Nap2-2B;g__SCADC1-2-3;s__SCADC1-2-3 sp000681355	GCA_000681355.2_01964	LPAIKGINRINDYAFKRILGSEEGKEALLGFLNAVLKFPPGKELISIELIDRELDPEYLLDRGARLDILARAADGTLINIEVQVVNKYNIDQRILYYWGRVYCGQLTSGDVFNKLKKTISIVLLAFNWFKDIRYYRSFHLKDDETGDIFTDLLEVHILEINKVKVINRKPKDNLEAWMVYFSNLEGKEMEEIAMENAAIRKALTIEEMFWQSEKERRFYELREKAILEERSAIVEARAEGETIGEARGEAKGRVEKTQEAICKFMSKRFGIAPGEIMPKVKQMTNLEILDHVMEELFAANTVEEAQAIIHDGLGKSLQ	PF12784	COG0664,arCOG07672,COG1656,COG1657,COG3291	COG3744,COG4118,COG2003,COG1313,2CDKX,COG1574,COG0008
GCA_000681355.2	d__Bacteria;p__Firmicutes_B;c__Desulfotomaculia;o__Desulfotomaculales;f__Nap2-2B;g__SCADC1-2-3;s__SCADC1-2-3 sp000681355	GCA_000681355.2_01970	LEIHILEIEKIKGIGRRPKDALEAWLVYFSNLEGKEMEEIAMENPAIRKALTVEEMFWQSEKERRIYELQEKALHERLSALAEAMAEGEARGEAKAKQDDICKFMARRFGIALSEILPKVKQMTNLEILDHVMEELFAANTVEEAHAIIHDGLSQVSSVENKV	PF12784	COG5464	COG1404,COG0745,COG0642,2E8WK,COG0406,COG0111,COG0075,COG0399,COG0311,COG0214,COG3335
GCA_000681355.2	d__Bacteria;p__Firmicutes_B;c__Desulfotomaculia;o__Desulfotomaculales;f__Nap2-2B;g__SCADC1-2-3;s__SCADC1-2-3 sp000681355	GCA_000681355.2_02045	LVLLTKEKKEEVLARSKELIFESGDEKWRAEALSLAVTVAGRYFPKDFLLKFFKEEMKMLREASIVQDWINEGIEKGIEKGIEKGIEKGKKSGKLEALQEDILDILEERFGIIKKGVSRKLELIDDPAVLKSLHKKSIKVASLDEFAKILDEVLEEE		-,-,arCOG05206	-,COG0677,COG4584,COG4584,COG4974,COG2801,-,-,COG1848,COG5559,-,COG1669,COG2361,COG5464,COG5464,COG2442
GCA_000681355.2	d__Bacteria;p__Firmicutes_B;c__Desulfotomaculia;o__Desulfotomaculales;f__Nap2-2B;g__SCADC1-2-3;s__SCADC1-2-3 sp000681355	GCA_000681355.2_02059	MFIYFSRLYEKHRRKILPIAVFSYDQVRDEPDSFEQSFTFLDVLRFRFFKLELKKLSWREYLRRDNPVAAALLSKMNFSKEERVQVKLEFMRMLTRLKIDPARMELLGGFFETYLKLGQEEYYRKLGNIDKKEVDIIMQITTSWHEKGKIEGKIEKAREDICKFITRRFNTDPGEVRGKVQQAASLEILDNLMEELFAVNTLEEAQNIIRKGSW		COG2442,COG5464	COG2361,COG1669,-,COG5559,COG1848,-,-,COG2801,COG4974,COG4584,COG4584,COG0677,-,COG5464,arCOG05206,-,-
GCA_000681355.2	d__Bacteria;p__Firmicutes_B;c__Desulfotomaculia;o__Desulfotomaculales;f__Nap2-2B;g__SCADC1-2-3;s__SCADC1-2-3 sp000681355	GCA_000681355.2_02060	VSKNQIDHDRLFKELLETFFAEFMVLFFPEAYQAIDFAHLKFLQQEIFTDVTEGERHEVDIIVETRLKEEPGLILVHVEP		COG2442	COG5464,COG2361,COG1669,-,COG5559,COG1848,-,-,COG2801,COG4974,COG4584,COG4584,COG0677,-,COG5464,arCOG05206,-,-
GCA_000681355.2	d__Bacteria;p__Firmicutes_B;c__Desulfotomaculia;o__Desulfotomaculales;f__Nap2-2B;g__SCADC1-2-3;s__SCADC1-2-3 sp000681355	GCA_000681355.2_02196	VAKNLLLLNMDIDNIAKATGLTKEELEKLQKQLQVH		COG5464	-,COG0582,COG4974,-,-,COG0542,-,COG4992,28IDQ
GCA_000681355.2	d__Bacteria;p__Firmicutes_B;c__Desulfotomaculia;o__Desulfotomaculales;f__Nap2-2B;g__SCADC1-2-3;s__SCADC1-2-3 sp000681355	GCA_000681355.2_02264	LSAIKGINRINDYAFKRILGSEEGKEALLGLLNAVLKPPPGKELESIELKDRDIDPEHLVDRGARLDILAKTTEGTLINIEVQIANEYNLDQRILYYWGRVYCGQLTSGDLFSKLKKTINIVLLAFNWFQDNRYHRSFHLKDDKTGEALTDLLEIHILEIEKIKGLGRRPKDSLEAWLVYFSNLEGKEMEEIAMENPAIRKALTVEEMFWQSEKERRIYELQEKALHERLSALAEARAEAMAEGEARGEARAKQDDICKFLEKRFRADTSGLQQKVHQTSKLEVLDRILEELFSASTLEEAKGIINGQVH	PF12784	COG5464	-,COG1708,COG1209,COG1209,COG2886,-,COG3464,COG0399
GCA_000681355.2	d__Bacteria;p__Firmicutes_B;c__Desulfotomaculia;o__Desulfotomaculales;f__Nap2-2B;g__SCADC1-2-3;s__SCADC1-2-3 sp000681355	GCA_000681355.2_02310	LPVKDIYDRSLKVLAKQYPKVFIKLALGSIENLIIETIENPEINLPERRLDFVYGLTDEEQEYILHLDFQMHHEMDLPERMHIYNALLTASNKKPVISKVIYLERREYKNLPQEYVVSYQGRKENVFTYQAIKLWDYIEEIIAGELKELAPLLVLLTKEKNEEVLARSKELIFESGDEKWRAEALSLAVTVAGRYFPKDFLLKFFKEEMKMLREASIVQDWINEGIEKGIEKGIEKGIEKGKKSGKLEALQEDILDILEERFGIIKKGISRKLELIDDPAVLKSLHKKSIKVASLDEFAKILEEVLEEE		COG5464	COG5464,COG0662,COG1898,COG1091,COG1088
GCA_000681355.2	d__Bacteria;p__Firmicutes_B;c__Desulfotomaculia;o__Desulfotomaculales;f__Nap2-2B;g__SCADC1-2-3;s__SCADC1-2-3 sp000681355	GCA_000681355.2_02311	LSAIKGINRINDYAFKRILGSEEGKEALLGLLNAVLKPSPGKELESIELKDRDIDPEHLVDRGARLDILAKTTEGTLINIEVQIANEYNLDQRILYYWGRVYCGQLTSGDLFSKLKKTINIVLLAFNWFQDNRYHRSFHLKDDKTGEALTDLLEIHILEIEKIKGLGRRPKDALEAWLVYFSNLEGKEMEEIAMENPAIRKALTVEEMFWQSEKERRIYELQEKALHERLSALAEARAEAMAEGEARGEARGEARGEARGEARAKQDDICKFLEKRFRADTSGLQQKVHQTSKLEVLDRILEELFSASTLEEAKGIINGQVH	PF12784	COG1088,COG1091,COG1898,COG0662	COG5464
GCA_000681355.2	d__Bacteria;p__Firmicutes_B;c__Desulfotomaculia;o__Desulfotomaculales;f__Nap2-2B;g__SCADC1-2-3;s__SCADC1-2-3 sp000681355	GCA_000681355.2_02317	MQKRATYYWSVVFTSQMLIGMQYSELRKTIGINILDYNFLKQTEKYHTVFHLREETENFKLTDVEEIRFIELPKMLKNWERGKLKEEEDPLTKWFLLLEAKEDQKIARALEVKAMNDAVLEKAIKEWQRLSQDPKTRAQYLSRLKGKMDYFSSMKTAESRGWERGMEKGRTEAKQDAICQFLFKRFGLDPAGIQEKVRRLTNLEILDDVLTQLFAAGSPEEAQRIIEEGLNKSLPQA	PF12784	COG5464	-,COG4632,COG1520,COG0472,COG1210
GCA_000681355.2	d__Bacteria;p__Firmicutes_B;c__Desulfotomaculia;o__Desulfotomaculales;f__Nap2-2B;g__SCADC1-2-3;s__SCADC1-2-3 sp000681355	GCA_000681355.2_02333	MSTETPAIKMDELIKRLFHLSKKPLINLLNALYDDHLNKTAQVDYGSTEFIRDDLVKSIADTFINISFGKTIYRYHIEFQTTYNQNIVIRMLC		COG1569,COG2002,COG1669,-,COG5559,COG1848	2E4K5,COG2402,COG5464
GCA_000681355.2	d__Bacteria;p__Firmicutes_B;c__Desulfotomaculia;o__Desulfotomaculales;f__Nap2-2B;g__SCADC1-2-3;s__SCADC1-2-3 sp000681355	GCA_000681355.2_02336	MPKIDLPVKRLVQRRSSDWVKFLQPGCQKEWIKPFKSEYTPKTQSRLDEVFAVEDPKGAYLVNFEPMGYYDLILPVRMMRYRSDIWEATLHAGQGTPPLLQAVFFFYPEHDNKNHRLTDHWEELKTLEFTYRVVRVWEESRQSVIERELVGLYPLLPLMKEKEGEEAKQVLQESITVVSKIKDEALRQDLLAVMGILAGGKYAAEVVYSMIRREMVMQSPVYQEWAKEERIEGRIEGRIEGRIEGRIEKAREDICKFMVRRFGADPDEITQKIGQISSLEILDKLMEELFAANTKEEAQNIIGNGTARLS		COG5464	COG2402,2E4K5,COG5464,COG1848,COG5559,-,COG1669,COG2002,COG1569
GCA_000681355.2	d__Bacteria;p__Firmicutes_B;c__Desulfotomaculia;o__Desulfotomaculales;f__Nap2-2B;g__SCADC1-2-3;s__SCADC1-2-3 sp000681355	GCA_000681355.2_02417	MFRYGFEKAKEVLNLSDLSKVIEMEFPDPQVIFIEENEKIPDMLQLKIKIPKQAPVLYRVPAFKYWLYSARQLYDRQMDLLLPLQVFKIRKHLKAEGKMNEAAYQSLVKTAEETVRIIGQAVEEGKVTSEDAGEMNAILVNIMEYLYGKYGDYNKIDQEVKNMIKTFYDPGLVEKGRQEGTRTILLKQIKKRFGAVSKDIEERINSLGIEQLELLAEKIFEITTEEELRQAIVIRH	PF14261	COG1680,COG1569,COG2002	COG1404
GCA_000681355.2	d__Bacteria;p__Firmicutes_B;c__Desulfotomaculia;o__Desulfotomaculales;f__Nap2-2B;g__SCADC1-2-3;s__SCADC1-2-3 sp000681355	GCA_000681355.2_02456	MNKNQIDHDRLFKELLETFFAEFMQLFFPDAYQAIDFTHLKFLQ		COG4743,COG1266,2EDHI,COG2337,-,COG1724,2CD07,COG2026,2DR75	-
GCA_000681355.2	d__Bacteria;p__Firmicutes_B;c__Desulfotomaculia;o__Desulfotomaculales;f__Nap2-2B;g__SCADC1-2-3;s__SCADC1-2-3 sp000681355	GCA_000681355.2_02472	MNKNQIDHDRLFKELLETFFAEFMQLFFPDAYQAIDFTHLKFLQ		2DNSR,2DR75,2E6MJ,COG1724,COG1598,-,-,COG4113	-
GCA_000681355.2	d__Bacteria;p__Firmicutes_B;c__Desulfotomaculia;o__Desulfotomaculales;f__Nap2-2B;g__SCADC1-2-3;s__SCADC1-2-3 sp000681355	GCA_000681355.2_02495	LSAIKGINRINDYAFKRILGSEEGKEALLGLLNAVLKPPPGKELESIELKDRDIDPEHLVDRGARLDILAKTTEGTLINIEVQIANEYNLDQRILYYWGRVYCGQLTSGDLFSKLKKTINIVLLAFNWFQDNRYHRSFHLKDDKTGEALTDLLEIHILEIEKIKGLGRRPKDSLEAWLVYFSNLEGKEMEEIAMENPAIRKALTVEEMFWQSEKERRIYELQEKALHERLSALAEARAEAMAEGEARGEARAKQDDICKFLEKRFRADTSGLQQKVHQTSKLEVLNRILEELFSASTLEEAKRIINGQVH	PF12784	COG5464	COG3039,2AM2K,COG2929,COG0367
GCA_000681355.2	d__Bacteria;p__Firmicutes_B;c__Desulfotomaculia;o__Desulfotomaculales;f__Nap2-2B;g__SCADC1-2-3;s__SCADC1-2-3 sp000681355	GCA_000681355.2_02529	MNTVIKMDELIKRLFHLSKKPLLNLLNALYNDNIEETAGVEYGSAEFVHDNLVKSMADMFVNVYSRRAIYRYHIEFQTTHDKNIVIRMFRYGFEKAKEVLNLSDLSKVIEMEFPDPRVIFIEENEKIPDMLQLKIKIPKQAPVLYRVPAFKYWLYSARQLYDRQMDLLLPLQVFKIRKYLKAEGKMNEAVYQSLVKTAEETVRIIGQAVEEGKVTSEDAGEMNAILVNIMEYLYGKYGDYNKIDQEVKNMIKTFYDPGLVEKGRQEGTRTILLKQIKKRFGAVSKDIEERINSLGIEQLELLAEKIFEITTEEELRQAIVIRH	PF14261	COG5464	COG1361
GCA_000681355.2	d__Bacteria;p__Firmicutes_B;c__Desulfotomaculia;o__Desulfotomaculales;f__Nap2-2B;g__SCADC1-2-3;s__SCADC1-2-3 sp000681355	GCA_000681355.2_02541	MQSPIYQEWVKEERAEAEEKGRVEGRVETKQEDICKFLARRFGIDSAETQEKVQQLTNLEILDNVLTELFVANSLEEAQHVIKEGLNKYLQ		COG3905,COG1569,COG1598,2CIXY,COG4987,2CBXQ	COG2442
GCA_000681355.2	d__Bacteria;p__Firmicutes_B;c__Desulfotomaculia;o__Desulfotomaculales;f__Nap2-2B;g__SCADC1-2-3;s__SCADC1-2-3 sp000681355	GCA_000681355.2_02552	LLIDLLNSILKLKEEKKICQVTILNPIKTRDHLKDKEAIMDILARTGEGTLITIEIQVADEHDMQKRATYYWSVVFTSQMLTGMQYSELRKTIGINILDYNFFKQTEKYHTVFHLREETENIQLTDVEEIRFIELPKMLKNWERGQLKEEEDPLTKWFLLLEAKEDQKIARALEVKAMNDAALEKAIKEWQRLSQDPKTRAQYLSRLKGKMDYFSSMKTAESRGWEKGMEKGMEKGMEKGMEKGMEKGMEKGMEKGKIKAKQDAIGKFLAGRFDLDPAEIQEKVRQLTNLEILDHVLTELFAAGSIAEAQNIIEEGLNKSLPRP	PF12784	COG5464	COG5464,-
GCA_000681355.2	d__Bacteria;p__Firmicutes_B;c__Desulfotomaculia;o__Desulfotomaculales;f__Nap2-2B;g__SCADC1-2-3;s__SCADC1-2-3 sp000681355	GCA_000681355.2_02553	LPAIKGINRVNDYAFKRILGSKEGKEALLGFLNAVLKFPPDKELVSIELIDRELDPEYLLDRGARLDILARAADETLINIEVQVVNKYNIDQAFNWFKDIRYYRSLHLKDDETGDIFTDLLEVHILEINKVKVINRKPKDNLEAWMVYFSNLEGKEMEAIAMENAAIRKALTIEEMFWQSEKERRFYELREKAILEERSAIVEARAEGETIGEARGETIGEARGEAKGRLEAKQDDICKFMTRRFGIAPGEIMPKVKQMTNLEILDHVMEELFAANTVEEAQAIIHDGLGKSLHVENKI	PF12784,PF12784	-	COG5464
GCA_000681355.2	d__Bacteria;p__Firmicutes_B;c__Desulfotomaculia;o__Desulfotomaculales;f__Nap2-2B;g__SCADC1-2-3;s__SCADC1-2-3 sp000681355	GCA_000681355.2_02558	MKSCQKTYKSLSRTMYLLYDISRYADEEIKGEARLRILFTIFRDIFTKDNKGLQESILRAAKHLRELEDRETGIEYFETLIRYVFSARTNLTRTDVDEIIKKIEGTYPEGSEVIMTLIERIREEGKEEGKEEGILTGMELGARQNKAEVAKNLIKLNLAIEQITEATGLPKKEVEKIAAEMGH	PF04754	COG5464	2DR5F,2DNSR,2DR75
GCA_000681355.2	d__Bacteria;p__Firmicutes_B;c__Desulfotomaculia;o__Desulfotomaculales;f__Nap2-2B;g__SCADC1-2-3;s__SCADC1-2-3 sp000681355	GCA_000681355.2_02559	LSYYYSLVVAVERRLRLIKDFWQKLLPKKNYFMGVDVGIFQIKAAEIKVIDNFPEVFALRRYPSPPGLWSDQFDEESLVEALREVTNPRLEDGHLLYFHDIIVVGDEMKIENPHDKFFKEIFGKVEVAKDFLNNYLPENIMKVIYVDTLEPQKDSFIYEELQEVFSDMLFKVNINNREGYVYILFEHKSYTSKDIAFQLLKYMLEILEAKIKKEKTYELPVIIPLVIYHGKDRWNIRTTLGELITGYEELPKDIQKFIPDYVFAL	PF04754	COG5464	COG5464,2DR5F,2DNSR,2DR75
GCA_000681355.2	d__Bacteria;p__Firmicutes_B;c__Desulfotomaculia;o__Desulfotomaculales;f__Nap2-2B;g__SCADC1-2-3;s__SCADC1-2-3 sp000681355	GCA_000681355.2_02561	MVRRFSADYDEVIEKVRPVASLSADTASLEILDGIIEELFAANTLEEAQAIIRRAVGKSLQ		COG5464	COG2886,COG2405,COG0451,COG1598,-,-,-
GCA_000681355.2	d__Bacteria;p__Firmicutes_B;c__Desulfotomaculia;o__Desulfotomaculales;f__Nap2-2B;g__SCADC1-2-3;s__SCADC1-2-3 sp000681355	GCA_000681355.2_02599	MPQIDLPVKRLVQRRSGDWVRYLKPECREEWVRPFKSEYTPKVESRLDNVFEVEDPSGTYLINFEPMGYHDIALPARMMRYRSDIWEATLNSQKVTPCIFQAVFFFYPEHDNKTHRLTDRWGEVVTLEFTYRVIRVWEQPRQPIIEQKLIGLYPLLPLMKSEAGEDAKQVLQQSIEVVSKIEDKALRQDLLAVMGILAGGKYAAELVYSMIRREMVMQSPIYREWVKEERAEAEEKGRVEGRVEGRVEGRVETKQEVICKFLARRFGIDSAETQEKVQQLTNLEILDNVLTELFVANSLEEAQNIIKEGLNKYLQ		COG5464	COG3041,2E6MJ,COG4987
GCA_000681355.2	d__Bacteria;p__Firmicutes_B;c__Desulfotomaculia;o__Desulfotomaculales;f__Nap2-2B;g__SCADC1-2-3;s__SCADC1-2-3 sp000681355	GCA_000681355.2_02600	VAKNLLLLNMDIDNIAKATGLTKEELEKLQKQLQVH		COG5464	COG5464,COG3041,2E6MJ,COG4987
GCA_000681355.2	d__Bacteria;p__Firmicutes_B;c__Desulfotomaculia;o__Desulfotomaculales;f__Nap2-2B;g__SCADC1-2-3;s__SCADC1-2-3 sp000681355	GCA_000681355.2_02632	MVRRFSADYDEVIEKVRPVASLSADTASLEILDGIIEELFAANTLEEAQAIIRRADGKSLQCRVGFQPAQG		COG5464	2DR5F,2DNSR,2CAI9,2EIPJ
GCA_000681355.2	d__Bacteria;p__Firmicutes_B;c__Desulfotomaculia;o__Desulfotomaculales;f__Nap2-2B;g__SCADC1-2-3;s__SCADC1-2-3 sp000681355	GCA_000681355.2_02633	MNKNQIDHDRLFKELLETFFAEFMQLFFPDAYQAIDFTHLKFLQQEVFTDVTAGERHEVDIIVETRLKEEPGLILVHVEPQSYVQKNFNERMFIYFSRLYEKHRRKILPIAVFSYDQVRNETDIFEQNFSFLDVLRFRFFKLELKKLSWWEYVQRDNPVAAALLSKMGFEQAGSLPYTKKKKYG	PF04754	-,-	COG5464
GCA_000681355.2	d__Bacteria;p__Firmicutes_B;c__Desulfotomaculia;o__Desulfotomaculales;f__Nap2-2B;g__SCADC1-2-3;s__SCADC1-2-3 sp000681355	GCA_000681355.2_02683	LPERRLDFVYGLTDEEHEYILHLDFQMRHEMDLPERMHIYNALLTASNKKPVISKVIYLERREYKNLPQEYVVSYQGRKENVFTYQAIKLWDYIEEIIAGELKELAPLLVLLTKEKNEEVLARSKELIFESGDEKWRAEALSLAVTVAGRYFPKDFLLKFFKEEMKMLREASIVQDWINEGIEKGIEKGIEKGIEKGKKSGKLEALQEDILDILEERFGIIKKGISRKLELIDDPAVLKSLHKKSIKVASLDEFAKILEEVLEEE		COG5464	-
GCA_000681355.2	d__Bacteria;p__Firmicutes_B;c__Desulfotomaculia;o__Desulfotomaculales;f__Nap2-2B;g__SCADC1-2-3;s__SCADC1-2-3 sp000681355	GCA_000681355.2_02712	MLREASIVQDWINEGIEKGIEKGIEKGIEKGIEKGIEKGKKSGKLEALQEDILDILEERFGIIKKGVSRKLELIDDPAVLKSLHKKSIKVASLDEFAKILEEVLEEE		COG3385	COG5464
GCA_000681355.2	d__Bacteria;p__Firmicutes_B;c__Desulfotomaculia;o__Desulfotomaculales;f__Nap2-2B;g__SCADC1-2-3;s__SCADC1-2-3 sp000681355	GCA_000681355.2_02718	LQEDILDILEERFGIIKKGVSRKLELIDDPAVLKSLHKKSIKVASLDEFAKILDEVLEEE		COG5464	-,COG1724,COG1598
GCA_000681355.2	d__Bacteria;p__Firmicutes_B;c__Desulfotomaculia;o__Desulfotomaculales;f__Nap2-2B;g__SCADC1-2-3;s__SCADC1-2-3 sp000681355	GCA_000681355.2_02727	LPERRLDFVYGLTDEEHEYILHLDFQMRHEMDLPERMHIYNALLTASNKKPVISKVIYLERREYKNLPQEYVVSYQGRKENVFTYQAIKLWDYIEEIIAGELKELAPLLVLLTKEKNEEVLARSKELIFESGDEKWRAEALSLAVTVAGRYFPKDFLLKFFKEEMKMLREASIVQDWINEGIEKGIEKGIEKGIEKGKKSGKLETLQEYILDILEERFGIIKKGVSRKLELIDDPAVLKSLHKKSIKVASLDEFAKILEEVLEEE		COG5464	COG5464
GCA_000681355.2	d__Bacteria;p__Firmicutes_B;c__Desulfotomaculia;o__Desulfotomaculales;f__Nap2-2B;g__SCADC1-2-3;s__SCADC1-2-3 sp000681355	GCA_000681355.2_02743	LPERRLDFVYGLTDEEQEYILHLDFQMHHEMDLPERMHIYNALLTASNKKPVISKVIYLERREYKNLPQEYVVSYQGRKENVFTYQAIKLWDYIEEIIAGELKELAPLLVLLTKEKNEEVLARSKELIFESGDEKWRAEALSLAVTVAGRYFPKDFLLKFFKEEMKMLREASIVQDWINEGIEKGIEKGIEKGIEKGKKSGKLEALQEDILDILEERFGIIKKGISRKLELIDDPAVLKSLHKKSIKVASLDEFAKILEEVLEEE		COG5464	COG5464
GCA_000702025.1	d__Bacteria;p__Firmicutes_A;c__Clostridia;o__Lachnospirales;f__Lachnospiraceae;g__Blautia_A;s__Blautia_A schinkii_A	GCA_000702025.1_00032	MKSTQTKSHLHEEKLSGKIPFGFTNDYMFRAVLQKNEKVLK		COG0697,COG0697,-,COG0111,COG1932,COG0028,COG0129,COG0473,COG1862	-,COG5464,2DBRM,COG0343,COG1924,COG2271
GCA_000702025.1	d__Bacteria;p__Firmicutes_A;c__Clostridia;o__Lachnospirales;f__Lachnospiraceae;g__Blautia_A;s__Blautia_A schinkii_A	GCA_000702025.1_00034	MPLCHEYMCRGGSCQEHRGITFLVAVGVALGFRNGGSQSPDRWLNSPRNNQLKGILSAVLRIPPEEITSCQITNPIILGEAINEKTCILDVRLLLNNEKQVNLEMQIGNIGNWPKRSLYYTCDMYVDLHSGEDYMNALPCIHIGFVNTSPFPDYHEFFSKYRLVNEENGHVYTSDLQIIMIQLDQVEKVDTAMKNTDIYRWTKLFTATKWEEVFQMAKESDVMQEAVVTLKNLTDDEKIKLQCKARKRYEADQKAIFLSGKEKGIEEGILKGVEALILDNIEENKTEQQILEKLMKRFSISQEMAEEYLHKYMVR	PF12784	COG0697,COG0697,-,COG0111,COG1932,COG0028,COG0129,COG0473,COG1862,COG5464,-	2DBRM,COG0343,COG1924,COG2271,COG1309
GCA_000702025.1	d__Bacteria;p__Firmicutes_A;c__Clostridia;o__Lachnospirales;f__Lachnospiraceae;g__Blautia_A;s__Blautia_A schinkii_A	GCA_000702025.1_00050	MQAILYALAVKTLDSKDLEEIKEAISMTILGQMLVEDGIKKGEQKGRKEGRREGINVWKLSAQGESPEAISKKLQIPLDEVIEILKD		COG0107,COG0118,COG0395,COG1175,COG1653,COG2207,COG2972,COG1653	COG5002,COG0745,COG1595,28NHG,-,COG2234,COG2207,COG1680,COG0789,-,COG1453
GCA_000702025.1	d__Bacteria;p__Firmicutes_A;c__Clostridia;o__Lachnospirales;f__Lachnospiraceae;g__Blautia_A;s__Blautia_A schinkii_A	GCA_000702025.1_00081	MQGKTKLSTNQNISQNTNDKLLTRISSDEHTGNQEKVYAQLEDAALKAAAQFFSEELFPYFSMEEKPAAILPTEMVHLEVKKMYEDFNFLMKDNSWLHIEFESDRITKKDLRRFREYEAVTSNTYGRRLCSEKSVTKEKQRNREK		COG2326,COG1280,COG1533,COG1593,COG3090,COG1574,COG0389	COG5464,COG0561,COG1472,COG2207,COG2972,COG1879,COG0564,COG4905
GCA_000702025.1	d__Bacteria;p__Firmicutes_A;c__Clostridia;o__Lachnospirales;f__Lachnospiraceae;g__Blautia_A;s__Blautia_A schinkii_A	GCA_000702025.1_00082	MPEKERILQGFKWLSRKYPGIAEEDLNKMQAVLYALAVKTLKSKDLEEIKEAISMTVLGQMLVEDGIKKGMKKGRKEGRLEATNVWKLSVQGESPEAISETLKIPLKDVVKILKA		COG2326,COG1280,COG1533,COG1593,COG3090,COG1574,COG0389,COG5464	COG0561,COG1472,COG2207,COG2972,COG1879,COG0564,COG4905,COG1115
GCA_000702025.1	d__Bacteria;p__Firmicutes_A;c__Clostridia;o__Lachnospirales;f__Lachnospiraceae;g__Blautia_A;s__Blautia_A schinkii_A	GCA_000702025.1_00511	MQEKQNANTNEKRLIPNSADADSPNQEKIYSQLEDAALKAALQFFGEELFPYLGIDEKPIAILPTEMVHLEIKKMYEDFNFLMKDNSWIHIEFESDSITRKDLRRFREYEAVTSNTYGVDVTTVVVCSAKTKHPMSELKVGLNTYKVKAVRLKDTNADLILKKLSETENSQIEKDDLVPLVLTPLMGGEIPEKERILQSFTWLNNQYQNVSKEELDKMQAVLYALAAKTLKNKDLEEIKEAISMTILGQMLLADGIKKGKEEGKKEGIQQCKTAWKLSAQGESPEAISQKLQISLEEVLEILED		COG2207,COG0554,COG3958,COG3959,COG2407,-,COG1609,COG0642	COG3250,COG2207,COG2972,COG0395,COG1175,COG1653
GCA_000702025.1	d__Bacteria;p__Firmicutes_A;c__Clostridia;o__Lachnospirales;f__Lachnospiraceae;g__Blautia_A;s__Blautia_A schinkii_A	GCA_000702025.1_00520	MQESKSTNKNAQAYSQIEDAALKVAARFFGEELFPYFGIKEMPVGILPTEMVHLEIKKMYEDFNFLMKDNSWLHLEFESDSITREDLRRFREYEAVTSRTYGVEVTTIVVCSSRVKHPMSELREGLNTYKVKVVRLKDADAGFILKKLSEKERGGIKRKDLVPLVLTPLMGGEMEEKERIRQSFVLLNQNYPEVNKDDLGKMQAVLYALAVKTLKSEDLEEIKEAITMTILGQMLVEDGIKKGRELGRSEGRQEGRQEGLQEGRQEGIELTKSVLQLFAQGESAEAISVRLNLPIETVEQILSVLP		COG0441,COG0169,COG0710,29ECG,COG1191,2BVD7,COG0191,28JN4,COG1541,COG4747	COG0662,COG3408,COG1653,COG1175,COG0395,COG2972,COG2207
GCA_000702025.1	d__Bacteria;p__Firmicutes_A;c__Clostridia;o__Lachnospirales;f__Lachnospiraceae;g__Blautia_A;s__Blautia_A schinkii_A	GCA_000702025.1_00566	MGVKDHGFAEYAGDLVRYADLMNGTIFHGKQVVQAEYLKKALRKKRVYLGVQPDETVQKNNPVQKVQYLERERDILVLHDKPQARFYLASEAQTEADYVMPVRCFTYDAVEYTDQLKNGEQQENCKDGVSRPLIPIFHQVLYLGDKRWLSKHNLREMMHIPEVVQEFEYLLPDYQIHRIDIHEQNPELFQTEWKDIFRLMAHSRRKEELKKYVEENIQEIRTLSADTRKFLAILLDQYEIMEDGKIEVKDMCEAWDGAMLMYKEEGILEGGINTLILDNIEDGRQKAVILRKLQRRFSLTEEMANKYYERCIEESQLQRI		COG1129,COG5618,COG1879,-,COG1725,COG1131,COG1277,2AKH0,COG3655,COG0642,COG2233	2DNWW,COG0520,COG0425,COG0583,COG1695,28M4E,COG3408,29U1R,2DM3M,COG1132
GCA_000702025.1	d__Bacteria;p__Firmicutes_A;c__Clostridia;o__Lachnospirales;f__Lachnospiraceae;g__Blautia_A;s__Blautia_A schinkii_A	GCA_000702025.1_00784	MEEQIYQIYDRIFKRIFTLSNLAIVNMINGLFYTNYPPDSTVTYPNKEFINTMLKKRIADMFVTINGTHTYHLEAQIQKDNNIVLRVIDYGFQYALANSDDEINLRFPEPMVIYLSNENNIPEESVIYLDFGTQGKFEYHVKNFVYLKHDTVELNQRKLVILIPFQLLHLKEIIHKKPTRENFLKLQELIQHDILESVEANLKVGNITLEDANQLRELTRQLYDYLYVHYYEIGGCEDMKPLLEGALELPMDKYRIRIDELERENERIRKEAEEKAKKTEEQAKKTEELYLKEIESLRKKIQELQK		COG4716,COG1309,COG0534,2DPYM,COG0719,COG0396,COG1835,COG1278	-,COG0642,COG0745,COG1203,COG3649,2ED7F
GCA_000702025.1	d__Bacteria;p__Firmicutes_A;c__Clostridia;o__Lachnospirales;f__Lachnospiraceae;g__Blautia_A;s__Blautia_A schinkii_A	GCA_000702025.1_00996	MAKQSEAMQEAVVTLRELTEEEKIKLQCEARIMYQGDIHSAFLTGEAKATKNISKLIQLLLRDNRLDDLRKATHDLEFQNSLMTEYGILQE		COG0454,COG0495,COG1470,COG5492,COG5464	COG3250,COG2207,COG1180,COG1882,COG1882,2BW99,COG0480
GCA_000702025.1	d__Bacteria;p__Firmicutes_A;c__Clostridia;o__Lachnospirales;f__Lachnospiraceae;g__Blautia_A;s__Blautia_A schinkii_A	GCA_000702025.1_00997	MKNHTSENFISKPSSNLLTSQSINSSSYSTAQIFEQMQSELSGSLPYGFTNDYMFRAVFQENPIALKGLLCAVLELSPEDIISVDITNPILLGESIDSKTCILDIRILLNKNRMINLEMQIGNLLNWPQRSTFYTCRLYTDLHKGEDYAKVLPCVHIGFVNRSPFPDYHEFISKYQFTNSKNGHIFSGDITIIMVDLSQIEQTGQKKENPELYHWAKLFCATEWEEVLNMAKQSEAMQEAVVTLRELTEEEKIKLQCEARIMYQGDMHSAFLTGEAKGEAKGEAKGETKGEAKATKNISRLIQLLLRDNRLDDLRKAADDLAFQHSLMTEYGILQE	PF12784	COG0488,COG0454,COG0495,COG1470,COG5492	COG5464,COG3250,COG2207,COG1180,COG1882,COG1882,2BW99
GCA_000702025.1	d__Bacteria;p__Firmicutes_A;c__Clostridia;o__Lachnospirales;f__Lachnospiraceae;g__Blautia_A;s__Blautia_A schinkii_A	GCA_000702025.1_01461	MQENTQKKANSDTYSQAEDAALKAAAIYFGDTLFPYLGIKEKPLGIAPTEMIHMEIRKMYEDFNYRMKGNRWFHFEFESTSLTLDDLKRFREYEAVTSRTYGVAVTTFVICTSGVKNPMSQFTEGLNTYRVNIIRLKSLNADEVFRQLSSKDRECIRKSDLVPLLITPLMDGSVPQKERILQGFTWLNQPYTNISQKDTQKMQAVLYALAGKVLDKQEMKEIKEEITMTLLGQMLMEDGIKKGMEEGLQKGRQEGIKLAKTVWTLSTQGKSPDAIADKLQISLEEVHKILDD		COG1172,COG1879,COG0006,COG0149,COG0698,COG0404,2FFDF,-,COG1028,COG2508,-	COG0457,COG2207,COG0679,COG0395,COG1175,COG1680,COG1653,COG3408
GCA_000702025.1	d__Bacteria;p__Firmicutes_A;c__Clostridia;o__Lachnospirales;f__Lachnospiraceae;g__Blautia_A;s__Blautia_A schinkii_A	GCA_000702025.1_01553	MQLFLYLGIDEVPLGIAPTEQVHLEIRKMYEDYNFIMKDNRWYHLEFESDSITKDDLKRFREYEAIISRTYGVAVTTIVVCSSKIKNLMSEFTEGLNTYRVKVIRLKDTDADSVLKRLSDKGVERVEKKDWVPLILTPLMGGSMCDKDRIYQSLHWLKKDYPGISQNDIQKMQAALYALAAKFLNQKDLDGLKEAFTMTLLEQMLLEDVMKKGTKEGIRITLAVLKLSAQGEEPEYIAKNLNISDEMVQEILTSSMELKG		COG2972,COG2931,COG2931,-,2DBN5,COG0081,COG0080,COG0250,COG0690,COG5263	COG3822,COG1879,COG1172,COG1129,COG1129,COG2972,COG2207,COG2017
GCA_000702025.1	d__Bacteria;p__Firmicutes_A;c__Clostridia;o__Lachnospirales;f__Lachnospiraceae;g__Blautia_A;s__Blautia_A schinkii_A	GCA_000702025.1_01658	MQAVLYALAAKFLTQEDLDVLKEEIAMTLLGQMLMEDGIKKGRQEGTLEGIRLTKEVLKLTAYLSFPTTPQDCLTNIIKKQLLILRTGLL		COG0534,COG0177,COG1896,2ECRV,COG0673,COG4989,COG0395,COG1175,COG1653,COG1609	28I08,2B4B6,COG1744,COG1079,COG4603,COG3845,COG2188,COG0590,COG4908,COG0657
GCA_000702025.1	d__Bacteria;p__Firmicutes_A;c__Clostridia;o__Lachnospirales;f__Lachnospiraceae;g__Blautia_A;s__Blautia_A schinkii_A	GCA_000702025.1_02204	MDEPARWMNRQDGCVGEVEINQRKLVVLIPFQLLRLKNIISKNPSRDNFQKLQKLIQNDIIYSIEANLKVGNITLEDADQLRELTRQLYDHLYAHYFEIGGCEEMKPLLEGAMELPGDKYRIRIDELEQRGRQLEAERAKAEEECERLRKENEEYQRLKKENEEYQRLKKENEELKRKMQDLEGQISI		COG2936,COG3185,2CIU6,COG1804,COG0183,COG1082,COG0534,COG0053	COG2972,COG2207,COG1874,COG1653,COG1175,COG0395,2D4CF,COG1476,-
GCA_000702025.1	d__Bacteria;p__Firmicutes_A;c__Clostridia;o__Lachnospirales;f__Lachnospiraceae;g__Blautia_A;s__Blautia_A schinkii_A	GCA_000702025.1_02256	MKPKKSLKDLNLLDRFLFAEEMEDPDNLRILLEIILGREIVLKYEPQVEMERRNSPMYRFIRLDVFARDMERTVYDTEVQKRNTRNLPKRSRFYQGVVDGKLLEPGEIDFNKLNDVYIITIAPFDIFGMDKYIYTFRMTCEEVPGLRLEDGAVRIFLNTHGKNPDEVSPELVELLNYIENSNEQTANGCKSQRIHELQKRIEAIKSSEEVSVKYMQEWEERELEKNDARDEGRREGLQEGRQEGLQEGHREGREEGIRALIFDNLEEQKTREQIIGKLMRRFSLTEKEAGDYYEKTVPH	PF12784	COG0534,COG1719,COG2199,COG0549,COG0078,COG0624,COG1171,COG4198,2C2RJ	-,COG2357,2FI33,COG2964,COG0044,COG1301,COG3681,COG1975,COG0864,COG0502,COG0502
GCA_000702025.1	d__Bacteria;p__Firmicutes_A;c__Clostridia;o__Lachnospirales;f__Lachnospiraceae;g__Blautia_A;s__Blautia_A schinkii_A	GCA_000702025.1_02344	MVNLSQVEHIADMYKNSDLYQWAKLFRATEYEEVKKMAEHSPIMKEAGVFIRELTSDEEQKLRLEAREKYYADRRAIFSSGYDSGFNSGLDAALEKMNLLTQHLITDNRLDDLKRCSSDPHFLQELFREYGISLEAAEK		COG2133	COG2860,COG0329,COG0111,COG3395,COG1995,COG1454,COG1735,COG1593,COG3090,COG1638
GCA_000702025.1	d__Bacteria;p__Firmicutes_A;c__Clostridia;o__Lachnospirales;f__Lachnospiraceae;g__Blautia_A;s__Blautia_A schinkii_A	GCA_000702025.1_02668	MGAKEQGFFKYIESFPRYADLMNGTVFDGKQVVKPEYLRKMPRKKSVLVGTYTENATQRTKSSYNDIRYLKRERDMLMLYDEKYSRFYLACEVQLYADYAMPLRNFTYDGVEYSDQIKAASMTNKEDCHDKRTKGPSRPLIPVIHNVLYLGEKRWMSKHGLQEMMDIPKILRGFRHLVPEYKINLVDIHDQNPELFQTEWKDIIRVMNHSRKKKELKKYMEEHKEELCRLSVDTREFLAILLDQYDILEDGRVEVKDVCKAWDGAMMMYKEEGIQQANRQTTQNMYRRGYSAEDAAALVQESVETVKRWYSEFANE		COG0451,-,COG4464,2DMHI,COG0489,COG0489,COG5279,28RQE,-	COG0665,COG2217,COG3290,COG3290,COG3279,COG1305,2EYGG,COG1696
GCA_000702025.1	d__Bacteria;p__Firmicutes_A;c__Clostridia;o__Lachnospirales;f__Lachnospiraceae;g__Blautia_A;s__Blautia_A schinkii_A	GCA_000702025.1_02850	MDIAVGGVCLDSRTILPEDNGLQARYEKYKNIIKNLTIMSDVFMRNVFKKMECVEYVLQIILEKKNLKVLEQVIQKDYKNLRGRSAILDCVVRDADDKRFDVEIQQDNEGASPKRARYHSGLMDMNTLNPGQDFDELPQSYVIFITREDVLGYGLPIYHISRKINEIDKEFRDESHIIYVNSQIQDDTELGRLMHDLHCKNADEMYSEVLARCVRELKETQEGVDSMCREMDEIYYEGIEFGEKRGLELGEMKAKKETALSLAEMGISVEKIAQAVKVSASVVQKWISEEMALVK	PF12784	COG2207,COG4209,COG0395,COG1653,COG3822,COG3250,2ERDA,COG3546	2DBS8,COG2262,COG0695,COG1609,COG1653,COG1175,COG0395,COG3408
GCA_000702025.1	d__Bacteria;p__Firmicutes_A;c__Clostridia;o__Lachnospirales;f__Lachnospiraceae;g__Blautia_A;s__Blautia_A schinkii_A	GCA_000702025.1_02862	MQEWEERELERRDAREEGIEMGVEMGQELKLKELIKKKLSKGKTLEVIAEELEESVDTIRKLAGD		COG1158,COG0254,COG3872,COG2890,COG0216,COG1209,COG1109,COG0457,COG3538	COG0383,2CG95,COG2972,COG2207,COG4209,COG0395,COG1653
GCA_000702025.1	d__Bacteria;p__Firmicutes_A;c__Clostridia;o__Lachnospirales;f__Lachnospiraceae;g__Blautia_A;s__Blautia_A schinkii_A	GCA_000702025.1_02902	MKDIKKQMNSVKNEATGKIPYGFTNDYMFRAVFQKNQKALKGLLSAVLGMPQQEIVSCEITNPIILGEAIDDKTCVLDIRLVLNYDKKINLEMQIGNILNWPKRSLYYTCDMYVDLHKGEDYAQAQPCIHIGFVNTSPFPDYHNFYSKYQLVNVENGHVYTGDFVLIMIQLDQVNKVVVNDQNREIHRWVKLFMAREWEEVLQMAEESDAMQEAVVTLRNMTEDEKIKLQCWARKRYEADKKNIYTTGMERGREQGLEQGLEQGVKAFIKICTQFGRTRNETRQHLEQEFELSSEQAEEYLEKYWVT	PF12784	COG1061,COG1061,COG2315,COG0507,COG2315,COG0454,COG1168,COG0389,2CD9B,COG0350	COG1609,COG1129,COG1172,COG1879,-,COG0524,COG5426,COG0642
GCA_000702025.1	d__Bacteria;p__Firmicutes_A;c__Clostridia;o__Lachnospirales;f__Lachnospiraceae;g__Blautia_A;s__Blautia_A schinkii_A	GCA_000702025.1_03215	MSNKTNFKDLNLSNFFLFPTVMEDQDLCRDMLELCTGEYVAKVQVHTEENRHYHPHKRALRLDVKAWNSQAKYNTEMQNAHRLKLPKRSRYHQSLEDALSLTAGQDFIDLYDNYVIFICTFDPFCGGKYRYIYENRSREENLPLRDGTCKIYLNTKGKNDDEVSKELVHFLKYVENSTDECARKYPDDLFIQRLHQKVREVKRNRDKEMEYMLFGELLDEREELAEERGEKRGEKRGEAQGSMKTIKLVKRMMDDGLTDDIPKLENTEYRKKMMEKYNLL	PF12784	COG1131,COG1725,COG0454,COG0596,COG1476,COG2768,COG1479,COG4938,28QM1,COG0514	COG1896,COG1228,COG4194,2ANDK,COG4377,COG3290,COG3279,COG1653,COG2207
GCA_000702025.1	d__Bacteria;p__Firmicutes_A;c__Clostridia;o__Lachnospirales;f__Lachnospiraceae;g__Blautia_A;s__Blautia_A schinkii_A	GCA_000702025.1_03317	MQENPQKKTNTDTYSQAEDAALKAAAIYFGDILFPYLGIKERPIGIAPTEMVHLEIKKMYEDFNYQMKGNRWYHFEFESTSLTLDDLKRFREYEAVTSRTYGVAVTTFVICSSKVKKPMWFFTEGINTYRVNIIRLKSMKADEVFRNLSEKSAENILKADLVPIMLTPLMDGTIPQKDRIRQGFSWLKQTYDNISPIDTQKMQAVLYALAGKMLDKLDMKEIKEEMTMTLLGQMLMEDGIEKGKELGIEQGIEQGINQGIELTKTAWKLSAQGESAESIANKLQVSIEKVLKILDL		COG0673,COG0395,COG1175,COG1653,COG2972,COG2207,COG1309,2DB6M,2CBZ2	COG5464,COG5464,COG4219,COG3682,COG0361,COG0024,COG0563,COG0201,COG0200,COG1841,COG0098,COG0256,COG0097,COG0096
GCA_000702025.1	d__Bacteria;p__Firmicutes_A;c__Clostridia;o__Lachnospirales;f__Lachnospiraceae;g__Blautia_A;s__Blautia_A schinkii_A	GCA_000702025.1_03318	MQENTQKKTNTDTYSQAEDAALKAAAIYFGDILFPYLGIKEKPIGIAPTEMVHLEIKKMYEDFNYQMKGNRWYHFEFESTSLTLDDLKRFREYEAVTSRTYGVAVTTFVICSSKVKKPMCFFTEGINTYRVNIIRLKSMKADEVFRNLSEKNAENILKEDLVPIMLTPLMDGTIPQKDRIRQGFSWLKQTYDNISPIDTQKMQAVLYALAGKILEKLDMKEIKEEITMTLLGQMLMEDGILKGIELSKTVLKLSAQGESPESIANKLQVSIEKVLKILEE		COG1175,COG1653,COG2972,COG2207,COG1309,2DB6M,2CBZ2,COG5464	COG5464,COG4219,COG3682,COG0361,COG0024,COG0563,COG0201,COG0200,COG1841,COG0098,COG0256,COG0097,COG0096,COG0199,COG0094,COG0198,COG0093
GCA_000702025.1	d__Bacteria;p__Firmicutes_A;c__Clostridia;o__Lachnospirales;f__Lachnospiraceae;g__Blautia_A;s__Blautia_A schinkii_A	GCA_000702025.1_03319	MTLLGQMLMEDGIEKGINQGIELAKAALKLSAQGESPESIANKLQTSLETVHKILED		COG1653,COG2972,COG2207,COG1309,2DB6M,2CBZ2,COG5464,COG5464	COG4219,COG3682,COG0361,COG0024,COG0563,COG0201,COG0200,COG1841,COG0098,COG0256,COG0097,COG0096,COG0199,COG0094,COG0198,COG0093,COG0186
GCA_000702025.1	d__Bacteria;p__Firmicutes_A;c__Clostridia;o__Lachnospirales;f__Lachnospiraceae;g__Blautia_A;s__Blautia_A schinkii_A	GCA_000702025.1_03412	MCKALDDLYDEGIEKGEERLSAVIKLLLDNGRVNEISMAVSDKAYRESLFIEFDIQKEFPKSIWQ		COG4913,COG4924,2ERD8,COG2865,COG2865,COG0542,2EG1V,COG5464	COG1846,COG1132,COG1132,COG2169,COG1501,COG0393,COG3973
GCA_000702025.1	d__Bacteria;p__Firmicutes_A;c__Clostridia;o__Lachnospirales;f__Lachnospiraceae;g__Blautia_A;s__Blautia_A schinkii_A	GCA_000702025.1_03413	MGKNDIIMSRWLSDKGRFAGLFNGVLFKGSSIIQPGDLEVVKGEADILIVDKKGKEKAFKRYRDIVMRWKRGVQFVILASENQERTHYAMPVRNMLYDSVSYTEQIDEIWKTHLQNGDKLTEEEFLSHFKKEDVIYPVITLVFYYGNKPWDGSLDIHGMFPRELDLSSRKMLEKYVPNYRINLIDAMQIQDTQSFQRDLQVIFEMLKYKHEKQQLKDYINDNKSFFQKINQDTYNAICVLLNSEKQLKHIAENGHGEEEIDMCKALDDLYEDGVAEGVKKGIEKGIQKGIEKGIEKGIEKGIEKGIEKGIEKGEERLGAVIQLLIDNGRANEISMAASDKNYRKSLFKEFKM	PF04754	COG4913,COG4924,2ERD8,COG2865,COG2865,COG0542,2EG1V	COG5464,COG1846,COG1132,COG1132,COG2169,COG1501,COG0393,COG3973
GCA_000702025.1	d__Bacteria;p__Firmicutes_A;c__Clostridia;o__Lachnospirales;f__Lachnospiraceae;g__Blautia_A;s__Blautia_A schinkii_A	GCA_000702025.1_03754	MAGQKTFQDLTISNAFMFSAVMADEEICRKVIELALGFPIAKVRVCVEKTMAYHSEYHGIRLDVYAADENHTRFNVEMQVVFQSFLVKRGRYYHSYLDMDALEKGVSYGELPDTYVIFICDFDPFGKGLYRYTCESKCVEADFSINDGAKSIYLSTHGRNHEAVPPELVKFLRYVRASAQESEGDFQDSFVKCLQDKVKKIKNDRGMEERYMLLEEMMRDQRKMGYNEGWREATGAYIITLLEMRGHPSEELRKRIEAEQDNDKLSQWLRLAARAESLDEFTDGM	PF12784	COG1472,COG1472,COG1472,28NMC,-,COG1502,-	COG1321,COG0697,COG2252,COG0402,COG0628,COG2197,COG4585,COG1131,COG0842
GCA_000702025.1	d__Bacteria;p__Firmicutes_A;c__Clostridia;o__Lachnospirales;f__Lachnospiraceae;g__Blautia_A;s__Blautia_A schinkii_A	GCA_000702025.1_03806	MQENSHISTKEENHSQVSTNEKINDGTKVYRQTEDAVLKAAAQFFGEELFPYLGIDEKPLGVCPTEMVHLEIRKMYEDFNFLMNEDRWYHLEFESDRITKDDLKRFREYEAVTSRTYGVAVTTIVVCSSKVKNQMSEITEGLNTYRVKVVRLKEMDAGSVLEKLSAKGAERVEREDLVPLLLTPLMGGGMPEKERIRKGFEWLKRDYPRICQEDIRKMQAVLYALAAKFLTQRDLDVLKEEIAMTLLGQMLMEDGIKKGRIEGREEGTQEGIRLTKEVWKLSAQGKAPESIAKALDISYEMVCSILEE		COG2183,COG3326,COG0842,COG1131,COG1309,COG0668	COG1595,2CDM8,COG5464,COG5658,COG0640,COG0747,COG0601,COG1173,COG0444
GCA_000702025.1	d__Bacteria;p__Firmicutes_A;c__Clostridia;o__Lachnospirales;f__Lachnospiraceae;g__Blautia_A;s__Blautia_A schinkii_A	GCA_000702025.1_03809	MQENSYVKTNEKIESQFYANEKKDSGTDVYSQTEDAVLKVAAQFFGEELFPYLGIDEKPLGVCPTEVVHLEIKKMYEDFNFLMEGNRWYHLEFESDRITKEDLKRFREYEAVTSRTYGVAVTTIVVCSSRVGSRMSEFTEGLNTYRVKVVQLRDMDADTVLDRLSAKGIEMVRKEDLVPLALTPLMGGNMPEKDRIRKSFDWLKRDYPGIAREDIQKMQAVLYALAVKFLTQKDLNVLKEEIAMTILGQMLMEDGIKKGRIEGREEGMQEGIQMGREEGIQEGTQEGIRLTKEVLKLSAKGQTPEAIAEAMNVSYEIVCGILAD		COG2183,COG3326,COG0842,COG1131,COG1309,COG0668,COG5464,COG1595,2CDM8	COG5658,COG0640,COG0747,COG0601,COG1173,COG0444,COG4608,COG3669,COG1349
GCA_000702025.1	d__Bacteria;p__Firmicutes_A;c__Clostridia;o__Lachnospirales;f__Lachnospiraceae;g__Blautia_A;s__Blautia_A schinkii_A	GCA_000702025.1_04119	MQGKTNPKTHVNTNQTTNDKYSTRIVSDTDTSNQEKRYTQLEDAALKAAVQFFGDELFPYLGMGEKPVAVMPTEMIHLEVKKMYEDFNFLMKDGSWLHIEFESDSITRKDLRRFREYEAVTSRIYGVDITTVVVCSDKVKHPMSELKVGLNTYKIKPVRLKDTDADSILKKLSEKETSQINKSDLVPLLLTPLMGGKTPKKERILQSFTCLNREYSEVSVEDLRKMQAVLYALAVKTLKPKDLQEIKEAISMTILGQMLMEEGEEKGRRDAANVWKLSTKGESPEVIAQKLELPLEKVIKILEYYDFA		COG3547,COG0591,2943S,COG1523,COG0708,COG0475,-,COG1476	-,COG0454,2E3QR,COG3007,COG0756,COG0602,COG1185,COG0184,COG1283,COG0196
GCA_000702025.1	d__Bacteria;p__Firmicutes_A;c__Clostridia;o__Lachnospirales;f__Lachnospiraceae;g__Blautia_A;s__Blautia_A schinkii_A	GCA_000702025.1_04338	MGSKDQALKEYLEDCSRYADLMNGTVFRGKQVVHPEYLEKVTRRKTVFQGIYQEGSKAQLRKINNQAETQAKNQVRIQAHYLERERDMVMLHNKKGERFYVACEGQSQPDYDMPARNFIYDGVEYSDQLRCRKKKGGKHRRGRTKPLLPVFHLVLYLGEKRWLSKHTLFEMLDIPESLKEFCSLLPDYRIQVVDIHEQNPELFRTEWKDIFALMSHSRNKEKLKIYIEKHNEEIRKLSLETRKFLAVLLDQYELMDDGRMEVKDVCKAWDGAMLLYKEEGRAEGIHAFIELCMEFGFSKQAAQDKMQQKFNLSKKAATEYMKKYYTNNRQTN	PF04754	COG0642,COG3279,COG3209,COG3209	COG1917,COG0534,COG3533,COG1653,COG1175,COG0395,2D2A6,COG1609
GCA_000702025.1	d__Bacteria;p__Firmicutes_A;c__Clostridia;o__Lachnospirales;f__Lachnospiraceae;g__Blautia_A;s__Blautia_A schinkii_A	GCA_000702025.1_04726	MQEKPNVKTHLKTDPNTDLNTNDKNLTPNGSDMVAGNQEAVYPQLEDAALKVAVQFFSDELFPYLGMDEKPVAVMPTEMVHLEVKKMYEDFNFLMRDNSWVHIEFESDSITKKDLRRFREYEAVTSSTYGVDVTTVVVCSAKVKHPMSELRVGMNTYRVKIVRLRDTDADVILRNLSEKENSQICKNDLVPLVLTPLMDGDISEKERIRQGFKWLNRKYPKVTEEDLGRMQAVLYALAVKTLNSEDLEEIKEAISMTILGQMLMEDGIKKGKQEVINIVKLYIQGESPETIAKKLQIPLDEVSKILEDSTFI		COG2804,-,2E6QY,COG5279,COG1971,COG0530,COG4869,COG0332,COG5464,-	COG0791,2ESIJ,COG2055,COG1598,2E5T4,COG2239,COG0583,COG1027,2C36I
GCA_000702025.1	d__Bacteria;p__Firmicutes_A;c__Clostridia;o__Lachnospirales;f__Lachnospiraceae;g__Blautia_A;s__Blautia_A schinkii_A	GCA_000702025.1_04728	MQEKPNVKTHLKTNLNTDLNTNDKNLTQNGSDVVAGNQEAVYPQLEDAALKVAVQFFSDELFPYLGMDEKPVAVMPTEMVHLEVKKMYEDFNFLMRDNSWLHIEFESDSITKKDLRRFREYEAVTSSTYGVDVTTVVVCSAKVKHPMSELRAGMNTYRVKIVRLRDTDADAILRNLSEKENSQISKNDLVPLVLTPLMDGDISEKERIRQGFKWLNRKYPEVAEQDLGRMQAVLYALAVKTLNSEDLEEIKEAISMTILGQMLVEDGIKIGKQEGKQEGIQEVINVLKLYVQGESPETIAKKLQIPLDEVSKILEDSTFI		COG1459,COG2805,COG2804,-,2E6QY,COG5279,COG1971,COG0530,COG4869,COG0332	-,COG5464,COG0791,2ESIJ,COG2055,COG1598,2E5T4,COG2239,COG0583,COG1027
GCA_000702025.1	d__Bacteria;p__Firmicutes_A;c__Clostridia;o__Lachnospirales;f__Lachnospiraceae;g__Blautia_A;s__Blautia_A schinkii_A	GCA_000702025.1_04755	MGVKDQGFAEYAGDLVRYADLMNGTMFHGKQVVQAKYLKKALRKKRIFLGIQPEEKVQKNSSGQEAQYLERERDVLMLYDKPQVKIYLASEAQADADYAMSVRGFTYDAVEYSDQLKNREQQEQCEDGVSRPLIPVFHQVLYLGEKRWLSKHELKEMMLIPEEVQEFEHLLPNYQIHVVDIHEQDPELFRTEWKDVFRLMAHSRRKEELKKYVEENKEYIRTLSADTRRFLAILLEQYEITEDGKVEVKDVCEAWDGAMSMYKDEGVQEGIEKGIEALILDNLEEGRQKTVIIGKLRRRFLLSEEEAEKYYERYTAEPVQQVW		COG2165,COG5492,COG2165,COG2606,-	COG5464,COG0488,COG0703,COG1959,COG0674,COG4485
GCA_000702025.1	d__Bacteria;p__Firmicutes_A;c__Clostridia;o__Lachnospirales;f__Lachnospiraceae;g__Blautia_A;s__Blautia_A schinkii_A	GCA_000702025.1_04756	MGVKDQEFAEYAGDLIRYADLMNGTVFHGRQVVQAEYLKKALRKKRVYLGIQTEEKIQKNGSDQDVSKETGQKAQYVERERDVLMLYDKPQAKFYLASEAQAEADYAMSVRCFTYDAVEYSDQLKNGEQREKCEDGIIRPLIPVFHQVLYLGEKRWLSKHDLKEMMLIPEEVQEFAHLLPNYQIHVIDIHEQDPELFRTEWKDIFRLMAHSRRKEELKKYVEENKEYILALSADTRRFLAVLLEQYEITEDGKVEVKDVCEAWDGAMMMYRDEGLQEGLREGGIQALIWDNVEEGRQKTVIIEKLQRRFSLPAEEAEKYYERCTAEPVQQVW		COG5492,COG2165,COG2606,-,COG5464	COG0488,COG0703,COG1959,COG0674,COG4485
GCA_000702025.1	d__Bacteria;p__Firmicutes_A;c__Clostridia;o__Lachnospirales;f__Lachnospiraceae;g__Blautia_A;s__Blautia_A schinkii_A	GCA_000702025.1_05418	MKPKKLLKDLNLLDRFLFAEAMEDPDNLRILLEIILGREIVLKYQPQAEKERRNSPMYRFVRLDVFAEDMERTVYDTEVQKQNTRNLPKRSRFYQGVVDGKLLEPGEIDFNKLNDVYIITIAPFDIFGMDKYMYTFRMTCEEVPGLWLEDGAVRIFLNTHGKNPDEVSPELVELLNYIENSNEQTANGCKSQRIHELQERIEAIKSSEEVSVKYMQEWEERELEKRDARDEGHREGHLQGREEGIKALILDNLEENKNREQIIGKLVRRFSLSEEDAVKYCEKYAGMVVREEGD	PF12784	COG3973,COG0577,COG1136,COG0642,COG0745,COG1687,COG1296,-	-,COG0210,2E4IR,COG2265,COG1787,COG1247,2AA7Z,COG3943,COG3943
GCA_000702025.1	d__Bacteria;p__Firmicutes_A;c__Clostridia;o__Lachnospirales;f__Lachnospiraceae;g__Blautia_A;s__Blautia_A schinkii_A	GCA_000702025.1_05489	MAKESEAMQEAVVTLRSLTDDEKIKMQCKARKRYEADRKAIYMSGIEEGKKEGIEEGKKEGFNEGIQKGAEALILDNLEEGKTEQQIITKLMQRFALNHKTAEEYVKKYMVP	PF09811	COG2972,COG1653,COG1879,COG1129,COG1172,COG0673,-,COG1082	COG0290,COG0291,COG0292,COG1957,COG0683,COG0559,COG4177,COG0411,COG0410,COG1102,COG0726,COG2256
GCA_000702025.1	d__Bacteria;p__Firmicutes_A;c__Clostridia;o__Lachnospirales;f__Lachnospiraceae;g__Blautia_A;s__Blautia_A schinkii_A	GCA_000702025.1_05742	MQEWEERELEKRDAREEGRQEGIRALIFDNLEEKKTREQIIAKLMRRFSLSEEEAIGYYSECMEMSAQEKAD		COG3534,COG2019,COG0454,COG4933	COG3858,2CZKX,COG1131,COG0681,COG1595,COG0577,COG1136,COG3279,COG3290,COG0745
GCA_000715605.1	d__Bacteria;p__Actinobacteriota;c__Actinomycetia;o__Streptomycetales;f__Streptomycetaceae;g__Streptomyces;s__Streptomyces speibonae	GCA_000715605.1_00155	MPSRPYVRLMVSSSHEALHRIFQEVPDLFARVARPLGAAFPPPLSSAVLSTDLTETRLLERRVDTLLKMDTEDGSFLLAVESQSKPEPRKPASWAYYLSYVYAKYGIPPVLLVVCPDRGTAAWAARQFDIGPPQWPSLSLCPLVLGPDDVPVIDSPVEAARDIPLTVLSAALHRRDPEADAILAALAKALKGLSADDENTAVFIELTEQGLGKTPAADLWRHLMAVDLSFFQSQTAQQLRAEGHAEGRAEDLLLLLGHRGVEVSDRDRERIVGCGDPDVLGLWFRRALTAESMAEVFAADGQARAQG		-,2E72R,-,COG2114,COG0664,COG0048,COG0049,COG0480,COG0050	-,-,COG1309,-,COG0667,-,COG2141,-,-,-,-,COG3693,COG4106,-,COG2172,2B5CI,28RUQ,COG1476
GCA_000715605.1	d__Bacteria;p__Actinobacteriota;c__Actinomycetia;o__Streptomycetales;f__Streptomycetaceae;g__Streptomyces;s__Streptomyces speibonae	GCA_000715605.1_01572	MQDVVTHFPGHGTLFEEKYLEGKTEGKTEGKAEGKAEDILRVLQVRGLPVPDDIRERILGCSDLDTLTTWFDRSLTAARTEDLFPGEEGTAIQGS		COG3211,-,-,-,-,COG2304,COG0143,2DGBU,COG1476,COG3920,2EUQ0,2C0AA,2B245,arCOG12631	COG1028,COG0173,-,-,-,-,COG2208,COG1741,2EWMT,COG1960,-,2BRV1
GCA_000715605.1	d__Bacteria;p__Actinobacteriota;c__Actinomycetia;o__Streptomycetales;f__Streptomycetaceae;g__Streptomyces;s__Streptomyces speibonae	GCA_000715605.1_02046	VKEKAERLLHLMERRGLSLTEETRQRVTTCADAPLLDLWFDRAIDATTLDEVFAAPSTTERVPAPAQSPEHTADRGQGLTDPRPSAT		COG1960,2ERMS,-,COG0262,COG2378,COG0596,-,2ATZ7,28NTT,COG3945,COG1309,-,COG5464	COG2172,2AQDF,COG2319,COG0210,COG1275,COG1846,COG0654,2ARYN
GCA_000715605.1	d__Bacteria;p__Actinobacteriota;c__Actinomycetia;o__Streptomycetales;f__Streptomycetaceae;g__Streptomyces;s__Streptomyces speibonae	GCA_000715605.1_02047	VDTATAAWAATPLRTGLGRPTQVTVPHVLGPANVPRVSRIEDVLTDLDFAAFCLWIHSNDPDIEGILTVMGKALAQDSDREARDDLAGLIEDGLGSEHARKMQRNVMETLFTPRRGTIVGTLASQDARKDGGKDGRKDARKDGRKDA		COG1595,COG1960,2ERMS,-,COG0262,COG2378,COG0596,-,2ATZ7,28NTT,COG3945,COG1309,-	COG5464,COG2172,2AQDF,COG2319,COG0210,COG1275,COG1846,COG0654
GCA_000715615.1	d__Bacteria;p__Actinobacteriota;c__Actinomycetia;o__Streptomycetales;f__Streptomycetaceae;g__Streptomyces;s__Streptomyces cinnabarinus	GCA_000715615.1_02714	MVSSPHEGLHQICQKDPAGFTRTLQRVLHIPIPEPRDFAVLNADLTEIGPIERRVDTLLRAETDDGSYLLVIESQGKQDDDKRSSWAYYLSYLYAKYRWEPVLIVLTQSVSTARWAARPIRLGLPGWHSLTVRPLVLSPENVPLIEDETEAQRDVFLAAFSAMTHGRGPRATAILKPLAAALATTDTENAGMLAQFVESCLVDVEAKQTWKELMMAVHYFFRHEVAEKVREEGREEGRAQAKAEMVLQILDWRGVTVPDSVRGRVQDCADLEQLDLWAQRAVHATAAEDLFAAASEPPSHRAVCLE		-,2DYPA,2AY5F,-,COG2141,2AU2D,2BKEQ,COG3209,COG4585,2BGWA,COG2132,2BGWA,COG1430,COG0664,2DFPF,COG1426,COG2172	29MBY,29WZN,-,-,COG2885,2EKP8,2B43P,28XNP
GCA_000715635.1	d__Bacteria;p__Actinobacteriota;c__Actinomycetia;o__Streptomycetales;f__Streptomycetaceae;g__Streptomyces;s__Streptomyces violaceus	GCA_000715635.1_08080	MVGTYFPGRGTLFEETYLEGKAEGKAQGRAEDRTALILRVLEKRGIDIPEDTRDRITSCTDLDTLTLWFDRSLTAGTAEDLFAEE		COG2304,COG0143,arCOG12631,2DGBU,COG3920,-,-,2FIRU,2B6WI	COG0477,COG3485,-,-,-,-,-,-,-,-,-,COG2208,COG0628,COG1741,COG0477
GCA_000715685.1	d__Bacteria;p__Actinobacteriota;c__Actinomycetia;o__Streptomycetales;f__Streptomycetaceae;g__Streptomyces;s__Streptomyces lilacinus	GCA_000715685.1_06424	MVTSHHEAAHRIFQDRPELLEPVFSILGVPLPAKASIEVLTADTTEIRPLERRVDSVLRIEPPDGSTGLVLAIEAQGRRDPDKEVSWAYYLSYLKAKYRCPALLLVVCQDKATADWAAGPFRLGPKGWTALSVHPLVLGPGNVPVITDPDRAARNLALTTFSAMTHGHGEEAPAILEALARALDTADPESIAYYSELLEIGLGNSPARDIWRNLMPRTYFPGRGTLIEQTWMEGEAQGRLVERAEMVLRVLENRGIDVSPEIRERVMSCTYFDTLGYWVDRAFTVSTAEEIFISES		2EGCD,-,COG3409,COG0515	COG1219,COG0740,-,COG0740,COG0544,-,-,2DF3U,-,COG3594,COG3594,COG0550,COG1674
GCA_000719105.1	d__Bacteria;p__Actinobacteriota;c__Actinomycetia;o__Streptomycetales;f__Streptomycetaceae;g__Streptomyces;s__Streptomyces sclerotialus_B	GCA_000719105.1_00824	MVGSSHEALHHICQKEPAGFTRTLQRVLHIPFPEPRDFAVLNADLTEIEPVERRVDTLLRAETDEGTYLLVIESQGKRDENKRGSWAYYLSYLYAKYRWEPVLVVLTQSRSTARWATRPIRLGLPGWHSLTVRPLVLSPENVPLITDEAEAKRDIFLAAFSAMTHGKGPDAAAILKPLAAALATTDTDSAGMIAQFVESCLMDVQAKQTWKELMMPVNYFFRHEVAEQVREQGIELGVEKERASMVLQILQWRGIEVPDLVRERVTACSDLAQLKTWAERAVRATSAEDLFRDGEN		COG3583,COG0030,COG1947,COG0488,COG1520,COG2197,2B0N7,29S2T,COG1396,COG2172	COG5464,2C74X,COG0591,COG1085,COG1087,COG0153,296M2,COG1309,2AUZ8,2BJKS,2B245,2C0AA,2EUQ0,COG3920
GCA_000719105.1	d__Bacteria;p__Actinobacteriota;c__Actinomycetia;o__Streptomycetales;f__Streptomycetaceae;g__Streptomyces;s__Streptomyces sclerotialus_B	GCA_000719105.1_00825	VTADPDEESTPWRLPSYIWLDTARRAWLEAAEKAWIEGYTEGYEQSLQRSRAQSVVLQLFYWRGIDVPDAVRRKVRATTDLNQLRTWRDRAYEVTDPADLFADADEQPA		COG3583,COG0030,COG1947,COG0488,COG1520,COG2197,2B0N7,29S2T,COG1396,COG2172,COG5464	2C74X,COG0591,COG1085,COG1087,COG0153,296M2,COG1309,2AUZ8,2BJKS,2B245,2C0AA,2EUQ0,COG3920
GCA_000719105.1	d__Bacteria;p__Actinobacteriota;c__Actinomycetia;o__Streptomycetales;f__Streptomycetaceae;g__Streptomyces;s__Streptomyces sclerotialus_B	GCA_000719105.1_00892	MVTSTHEASHRIFQDHPEVLAPVFEALGLPPPLKAIAEALTPDATELRPLERRVDTVLKVEPSEGDGFLLAIEAQTKRAPDKGANWAYYVSYLRAKFKLPVLLVTVCRNRPTATWAAGPFECRVGPWSTQVTRPFVLGPDTVPQITDESEVARQPALATLSAVVHSENQDIAAILELLARGMRSFDAATAKYWSELVEIGLEDTPARETWRELEKMVITYFPGRGTVFEEAYLDGKAKGEAEGKAKGEAEGAKGVGKGILRILELRGLPVSDDVRERITTCTDLARMDDWLDRAGTVERAEDLFDEEPDASAEESREA		COG1376,2B3FW,COG0802,COG2267,COG0787,COG0449,2B526,2DFPF,2B526,2DFPF,COG1396,COG2172	COG0736,COG2128,COG0062,2APF8,2BUP0,COG2755,29GJT,COG1072,COG1808,COG1109,COG0103,COG0102
GCA_000719105.1	d__Bacteria;p__Actinobacteriota;c__Actinomycetia;o__Streptomycetales;f__Streptomycetaceae;g__Streptomyces;s__Streptomyces sclerotialus_B	GCA_000719105.1_01542	MVSSPHEAMHRIFQEFPDLFSRLSEVLGVDFPPPTSVTVMPTDLTENRPVERRVDTLLQLETEDDGPLLLAVEAQGKKDPAKPASWAYYASYLLAKYRQAQPILLVVCQDRATAEWAARPVHFGPRQWPLLTLRPLVTGPHNMPVITKSAEVRKDLVLATLSAITHATHPDIGAILKAMTTVLRDTPRDLADPIIEFIAQGLGTYPAAELWRTLVAVDLSFYKSPLSEEIRDEGRTEGEVRRAAQDVLDVLAVRGIDVPDEVRERITSCGDPEVFRHWLRRAITAATAEGIFEDD		COG3021,COG3211,COG2304,COG0143,2DGBU,COG1476,2EUQ0	COG1317,arCOG12631,COG1522,COG2227,COG3485,COG0173,COG2208,COG0628,2B2WS,2B0JP
GCA_000720555.1	d__Bacteria;p__Actinobacteriota;c__Actinomycetia;o__Streptomycetales;f__Streptomycetaceae;g__Streptomyces;s__Streptomyces sclerotialus	GCA_000720555.1_04932	MVTSSHEAAHQALRERPALLAPVFRVLGVPLPDKVSVEVLSVDDTGDTGSRPSGRCVDSVLRVVPAEGEAFLLAVEAQGRRDPAKAARWMYYLARLRAEHGCPVLLLVVCPDEATATWAAGPFTTGVTGWTGLTMHPLVLGPHNVPVVTDTAEAGQDPAMAALSALTHSRSHDVAPALEALASALGPAAPEAADYCTELLDIGLGDTPARSVWREMMTVNGSFFPGRGTLVEEKFLEGKAAGRAEGRAEGRLEGRAVGHAAGVAEGIAKAKAHAVLSLLAARGVPVPEAARERITGCAVPDVLDRWFDRAVTASSAQVLFTDEAAAH		COG0256,COG0097,COG0096,COG0199,COG0094,COG0198,COG0093,COG0186,COG0255,COG0197,COG0092,COG0091,COG0185,COG0090,COG0089,COG0088,COG0087,COG0051,COG0853,COG4636	COG0050,COG0480,COG0049,COG0048,2EGCD,COG0086,COG0085
GCA_000720555.1	d__Bacteria;p__Actinobacteriota;c__Actinomycetia;o__Streptomycetales;f__Streptomycetaceae;g__Streptomyces;s__Streptomyces sclerotialus	GCA_000720555.1_06375	MVNSRHEALHRAYQEIPELFTRAFDLLELPDPGPASVTVRNSDVTDVTPLERRVDTLLELECEAGDDYLLIVECQSRKDPDKARSWAYYLSVLANRHKRHHPVLLVLCTDVKTAKWAVGPFRIGIPGRPNLHVSPFVLSPENVPVITDVAHAAADLPMAVYSALTHSAGPRIGEILEALAGAMKQAPNDDALTVYADLITNGLSGSPAAELWRELMGTRLFDLPNSQSWVAEGFRDQGREEGRQEGRQEGEVKSKAEDLLQVLHTRGLMITAEEHARVTDCRDLELLNRWFLRAITAADVQEVFAEEPGDATDQAEVR		COG0531,COG1570,COG1722,COG0778,2EID2,COG1494,2CC1Y,COG4758,28IBY,COG1838	COG5464,COG0114,COG2306,COG0500,COG2172,COG0744,COG0330,COG4877,COG1136
GCA_000720555.1	d__Bacteria;p__Actinobacteriota;c__Actinomycetia;o__Streptomycetales;f__Streptomycetaceae;g__Streptomyces;s__Streptomyces sclerotialus	GCA_000720555.1_06376	MSTDPKSGASALFALSLLLRGVPEDMPPDERNHDLRRRIGQMVELRGVPLTPAERQRVAECDDPDLLYRWLGRAAFGGGPADVFREEDEDVAGAPVTE		COG1570,COG1722,COG0778,2EID2,COG1494,2CC1Y,COG4758,28IBY,COG1838,COG5464	COG0114,COG2306,COG0500,COG2172,COG0744,COG0330,COG4877,COG1136
GCA_000720845.1	d__Bacteria;p__Actinobacteriota;c__Actinomycetia;o__Streptomycetales;f__Streptomycetaceae;g__Streptomyces;s__Streptomyces sp000720845	GCA_000720845.1_03193	MVGSSHEALHWVFQKDPALLTRAFQRVLHVPFPEPRDFAVLNADVTEIEPVERRVDTLMRVETDEGAYLLVVESQGKKDERKRGSWPYYLAYLYEKYRCEPVLVVITQNSATARWAAQPIRRGLPGWDSLTVRPLVIGPDNVPVIASEREAERDVPLAVLSAMTHGRGAQAAAILEPLAFALRTVDGDSAAVFGQLIESCLADSRAKEIWRDLMSEIRYFFNNPVAEKVREEGRVEGREEGRLEDRAGMTLRILEWRAIPVPEAVRERVLACSDLDQLEIWARRAVTAERAEDLFSG		COG4965,COG4965,2B8J9,2E9PN,COG4961,COG4961,2APTH,2EMKX,2EFRR,2EGSY,2DMV4,2B9NY,COG1196,2DFPF,COG1396,COG2172	COG2132,2BR8Y,COG1652,COG1989,COG1060,COG0402,COG3469,2BI6B,COG0726
GCA_000724175.1	d__Bacteria;p__Bacteroidota;c__Chlorobia;o__Chlorobiales;f__Chloroherpetonaceae;g__GBChlB;s__GBChlB sp000724175	GCA_000724175.1_00277	MRNDVLFYEIFKTYPQIFFDVVEETRDGRNYQFSSVELKESSFRLDGVLVSTKPNEPIYFTEIQSQKDEKLYARLFAEIGLYLYQNAVERDWIAVVIYPSSSLEAPISNAHRFLLEMGKVKQIYLNELPDLENLSLGVALVKLIVEPEKNAVEKARRLLERAKADNQNPLHQQGFPALIETLILYKFSNKTREEVREMLGLSETLREGFRGTVLYNDIRQEVEKEVKEAALMKGMEEGMKEGMKEGIKEGLKAGKLEAVPLLAKAGYSAEEIARSLGLSIDDVTAAMGNGK	PF11103	COG4783,COG0703,COG0337,COG0474,COG1864,COG0845,COG0841	COG1066,COG2022,COG0352,COG0352,-,-,-,COG4120,COG0249
GCA_000724175.1	d__Bacteria;p__Bacteroidota;c__Chlorobia;o__Chlorobiales;f__Chloroherpetonaceae;g__GBChlB;s__GBChlB sp000724175	GCA_000724175.1_01304	MRTDALVYFLLKSLPHAFFVLIGRPADDAKNYRFQSVELKELSFRLDGVFMPLSADISYIVEAQFHLDHQFYPRLFAEVFVYLKQYGNAPWQAVVIYPSRKVESKNISGYEALFEAGLVQRIYLDELPDGLKLGNGIALFKLLIEPEQAAIRSAKTLLEQAPEQVDFIQQILFYKFSNLTREEILKMLSIEEAFEAELKKTRAYQEILQEGKLEGIKQGIKEGIKEGIKEGIKEGIKEGIKEGELQGKLAAVPILRRLGLSDEQIAAELSIPISAVKSISR	PF11103	COG1061,COG2227,COG0652,COG0652,COG1729	COG0084,COG0597,COG1305,COG0424,COG2062,COG0060,COG1734,2BY14,-,COG1404
GCA_000724175.1	d__Bacteria;p__Bacteroidota;c__Chlorobia;o__Chlorobiales;f__Chloroherpetonaceae;g__GBChlB;s__GBChlB sp000724175	GCA_000724175.1_01624	MKTDKLVYVLFKLVPQAFFMLVGRAAADAENYLFKSVELKEFSFRIDGLFVPTQLNDITYFVEAQFQRDEQFYARLFAEIFVWLKQYGDANWKSVVIYPSRSTEQLNLDAYRELLESGRVLRVYLDELPNIDELDSAVALFKLIVEPKKSAVTSAKLLMERAPEKLEFIQQILFYKFSNLTRKEILKMLDIEEEFEEELKKTRAYQEILQEGREEGIKQGFKEGFKEGMGEGLREGIKEGKLEGKLEGRLEGKLEGKLEGKLETVPLLRKLGLTDEAIAENLNLSLDAVKAVKK	PF11103	COG0612,COG3011,COG0420,COG0686,COG0479,COG0633,COG1092,2CDK8,COG1032,COG0405	COG0178,-,COG0274,COG3842,28UXA,28PT0,COG2971,COG0006,COG0322,COG4636,COG0520
GCA_000724175.1	d__Bacteria;p__Bacteroidota;c__Chlorobia;o__Chlorobiales;f__Chloroherpetonaceae;g__GBChlB;s__GBChlB sp000724175	GCA_000724175.1_01888	MRLDKLVYVLFQLMPQGFFALIGRAVEDAQNYVFKSVEVKETSRRFDGVFEPLRDDTTYFAEAQFQLDEQFYARLFAEIFIYLKQYGVRNWQAVVIYPNRKTEQKNLDGYRELIESGRVIRIYLDELPNAETMSKELGLFKLLIEPEKTAPTVARKLAENATLQQLDLLEQIIAYKFAKLTREEVKKMLGLQQELLKETQFYKDIYNDIYKEIRDAALRDGKEEGIKEGIKEGIKEGIKEGIKEGELKTVPLLRRLGLSDKQIAAELNLPLDLVQSVPPR	PF11103	COG0209,COG0208,28HQ3,COG2211,-,-,COG4185,COG1505,-,COG2026,COG3011	-,COG0863,COG3238,COG0614,COG1629,2E09V
GCA_000724175.1	d__Bacteria;p__Bacteroidota;c__Chlorobia;o__Chlorobiales;f__Chloroherpetonaceae;g__GBChlB;s__GBChlB sp000724175	GCA_000724175.1_02279	MRTDKLVYFLLKAVPQAFFALIGRAATDAERYQFKSVEIKELSFRLDGIFMPRFINDALYFVEAQFYLDNQFYQRLFAQIFIYLKQYGNLPWRAVVIYPSRSVESRNIAGYEELLASGLVQRIYLDELPVVEDVVNLAALFKLLIEPQKTSVQAAKFLLERFPEQVDFIQQVLFQKFSNLTRKEILKMLSIEEEFEEELKKTRAYQEILQEGKLEGVKQGIKEGIKEGIKEGIKEGIKEGELKGKLEAVPFLRELGVTDEKIAERLNLPLAAVKAIPLK	PF11103	COG1364,COG0454,COG0548,COG0078,COG1438,COG0137,COG1232,COG1215,COG0276,COG2866	2CE7Q,COG1028,COG0296,-,COG1524,COG0642
GCA_000739515.1	d__Bacteria;p__Moduliflexota;c__Moduliflexia;o__Moduliflexales;f__Moduliflexaceae;g__Moduliflexus;s__Moduliflexus flocculans	GCA_000739515.1_00339	MGDIANPHDKLFRETWSNRAFALDFLRNYLPDAVLQRINLESLNISKDSFVDPALKEFHSDLLYLVNFSGQAGYVYLLFEHKSYPEKYIHLQLMEYLLKIWRLHLKQQPESTTLPQIIPLVLYHGQRHWTMPLNFSGTFGRQEHLLTEYIPTFEYVLIDLSRYSDKEIRGSVMSRVALLLLKHIFDADIEQRLPAILSLLRDLLDKTSGLQYLETLLRYVASATDNIKKEQIVKIVEKTFEAMEGRNVVMTLAEQWIQEGFEKGFEKGVQYAEKQAEIGKKQGYCQGLLEGMNLVLRFRFGSDAATLMPVLQTIQDPETLKKIEQGFEQAQHLAEIKALIEQYRAVPQN	PF04754	COG0840,COG0840,COG0834,COG3127,COG1846,COG4636,COG4589,COG0743,COG0750	COG0821,COG2928,COG0673,COG1082,COG0346,COG0840,COG1307,2EJQZ
GCA_000739515.1	d__Bacteria;p__Moduliflexota;c__Moduliflexia;o__Moduliflexales;f__Moduliflexaceae;g__Moduliflexus;s__Moduliflexus flocculans	GCA_000739515.1_00877	MKFVNPRNDVAFKKIFGNEEHTEILISFLNAVLDLTGDKEIQSIELLNPYQAPRLEILKYTLLDVRAKDKRGVTFIVEMQVERVEGLRKRFAYYAAKAYVSQIERGDEYPRLNQVIFIGILNFNEFETPHYLTRIQWLNTATYQQELKDIEFNFIELPKFTVPEERLATNLEKWLYFLKHADELAVIPENADNVALRAAYNIADQFGWTKDELEVYDYWSIKEQDEIGAIQYALRTGTEEGMRRGMQQGIQQGIQQGEARKALNTARKMLAKGYAVADICELTGLTPEDIAALAAA	PF12784	COG1173,COG0444,COG4608,-,-,COG3335,COG3415,COG0309,COG0500,COG5379,-	COG1197,COG3254,COG0407,COG1172,COG1129,COG1879,-,COG1609
GCA_000739515.1	d__Bacteria;p__Moduliflexota;c__Moduliflexia;o__Moduliflexales;f__Moduliflexaceae;g__Moduliflexus;s__Moduliflexus flocculans	GCA_000739515.1_01879	MINRRLKNLMFTAITLMTGMTGIVSGSAAETMNLTIGAGKAAIEIPDTFFPTEGFVGVHDKLHVRTLLLDNGATRLGLVVVDMTSLFEEELGRISEIVKREGHVESTNLFIAASHNFSSPHIMHGQQIKTEEEKQKIEMQVLNVDGFEKRILYNVAKLYSTRLKKAQNYESLEPVIALAITDFEMFHEFRKVILYWDVREKETLLKYSDDIELIFVELAKFTKTEEELHTITDKWIYFIKHAGELDVIPTSFRESPLRDAFEMANTASLTEEEFELQSKRRDFIVMQRGSIEKARHDGIQEGIGLTAKKMLQAQLPLEMIMKCTGLTAKDIEQMGKS	PF12784	COG1477,COG4656,COG4658,COG4659,COG4660,COG4657,COG2878,COG0500,COG3086,COG1609,COG2020,COG1609,COG0477,-	COG3534,2E17B,2ATZ3,-,-,-,-,-,-,COG4461,COG2203,COG2006
GCA_000739515.1	d__Bacteria;p__Moduliflexota;c__Moduliflexia;o__Moduliflexales;f__Moduliflexaceae;g__Moduliflexus;s__Moduliflexus flocculans	GCA_000739515.1_02052	MQELADYDSPWKEMIEGYFLEFMTFFFPQIAADIDWEFGYEFLDKELQQVVREAELGRRVADKLVKVTRKGSHDDLWVFIHIEVQGFYEKAFGERMFVYYYRLFDRYHQPICSLAVLTDERPKWKPTRFQHDIWGCQVRLTFPVVKLLEYRGREQELEQSANPFALIALAYLKTLDTKKQPEQRFDWKFRLYKLLYERGYEKQDILELTRFVDWVMVLPDELQLRFDETITAYEEERRMQYVTSFERIGMEKGLRQGLEKGLQQGLEKGLQQGLEKGLQQGRKQGQLEQSQTAVIDALTVRFQTVPISIINQVLRCEEVAPLQNLFRQVITIPSLDEFEALLRKSLAESHEAAEEVKS		COG0451,COG1898,COG1209,COG0697,COG5439,2BVXN,COG3655,COG0739,-,-,-,COG0539	COG1032,-,COG3437,-,COG0014,COG0263,COG0732,COG0826
GCA_000739515.1	d__Bacteria;p__Moduliflexota;c__Moduliflexia;o__Moduliflexales;f__Moduliflexaceae;g__Moduliflexus;s__Moduliflexus flocculans	GCA_000739515.1_02380	MMSNYADYDSPWKEMLELYFQEFMMFFFPEIAADIEWEFGYEFLDKELQQVVRDAELGRRMADKLVKVTRKSSRHNLWVFIHIEVQGLPDVAFEKRMYIYNYRIFDRYDQPVCSLAVLADERQNWKPTRFQYDIWGCQASLTFPTVKLLDYQAADLEQSVNPFAMVVLAYLKALDTKKHPERRFDWKFRLYKLLYERGYDKQDILELTRFIDWVMVLPDELQLRFDETITAYEEERRMQYVTSFERIGMEKGRQQGIQQGILQGIQQGMQQGQEKGQLEQSRLAVIDVLSVRFTTLPPAILTWLFQCHELGVLNALLRQAVTIPSLKEFEALLHQIAAQRETPPTDRSA		COG0610,COG0732,COG1396,COG0286,-,COG2905,COG1719,COG2208	COG4813,COG2956,COG2084,-,COG1181,COG1181,COG0727,COG1509,COG3829
GCA_000739515.1	d__Bacteria;p__Moduliflexota;c__Moduliflexia;o__Moduliflexales;f__Moduliflexaceae;g__Moduliflexus;s__Moduliflexus flocculans	GCA_000739515.1_03377	MRFVDPKSNIAFKKIFGNQTHKDILISFLNAVLALSGSKQIQDVTILDSYQAPRLEDLKETILDVQAVNAEGVTFIVEMQVEKQAYFDKRALYYSSKAYVGQIQTGDDYPKLNQVIFIGILDFSIFSSSDYISRHLILNAKTHQQEMKDFEFNFIELPKFTKSENELQTILEKWVYFLKYAKKATIIPPQLKDTQEIVDAFTVAAQHNWTQHELDVYDYWQMQETGHRLALELAEKEARERGWQDGRETGRQEGRETGRREGREEGRQEGIEEGIEQGIEQGRTEGELHAKYEIAKNLLKSGISIEMLCQVTGLSAENVQQLSQK	PF12784	COG0642,COG2199,COG4277,-,COG1899,COG1355,COG0436	COG0628,28IHG,COG4634,COG2442,COG0553,COG2402,-,-,COG2929,-,COG2148
GCA_000739515.1	d__Bacteria;p__Moduliflexota;c__Moduliflexia;o__Moduliflexales;f__Moduliflexaceae;g__Moduliflexus;s__Moduliflexus flocculans	GCA_000739515.1_03594	MKPNIDPKVDCVFKAMLGSEEHKLLLTDFLNAVLAHDPGIRLQSIELLNPYNEREFETDKLSVVDVKARDEAGRVYQIEIQLVAHPGLAERMLHTWSAIYHRQIQKGQDFTALKPVIAIWLLNEPLFELPGAWHLPFVPYNLEYGLVLSGDFRIHLLQLSL	PF12784	COG2204,COG0745,COG0226,COG3203,COG0226,COG0745,COG2204,COG0642,COG0727	-,COG1475,COG1533,COG1940,-,COG0551,COG0827,-,COG0553
GCA_000739515.1	d__Bacteria;p__Moduliflexota;c__Moduliflexia;o__Moduliflexales;f__Moduliflexaceae;g__Moduliflexus;s__Moduliflexus flocculans	GCA_000739515.1_04044	LETITDKWIYFIKHAGELDFIPTTFVEPHLREAFDIANTASLTEEELDVQFKRRDFIYLQRGALEKARHDGIEYGEKHANILTAQKMLDDAFPLDVIHKYTGLTHEQIEELREKS		-,-,COG3842,COG4662,COG2998,COG4571,-,-,COG2944,-	-,COG0173,-,COG1136,COG0577,COG4591,COG2834,2DNEA,COG3605
GCA_000739515.1	d__Bacteria;p__Moduliflexota;c__Moduliflexia;o__Moduliflexales;f__Moduliflexaceae;g__Moduliflexus;s__Moduliflexus flocculans	GCA_000739515.1_04585	MSRLLNPKLDIVFKLLFMKGPELLIDLLNVIMEFPTAHHIETVEIKNPTILPEEPSKKYIVLDVLAVDNFSRQYDIEMQVLRFPFYPKRSIYYLSKMYAGQLDSGEHYRHLKPVIGIHFLNYEEFVNHPDFHFCFEFRDIRYPELRFADDMVLHLFELPKFERRIGNMALETKLGEWLHFLNHASEETTDEQRHQYTNPAIRKAFMVLDELSADTEARYVVEMREKALKDEASILAELTEAREIGREIGIEEGRAEGREEGHAEGKMKGLEEGLLKGELIGDIRLLQYQLEIPISSKETLSERSVEELNMLYHELTEQQGNGAPKTHS	PF12784	-,COG5036,2ATYU,2C2BG,COG5426,COG1357,COG1075,2EEHS,COG2199,COG1896	COG2509,COG1994,COG3830,-,COG4745,-,-
GCA_000739515.1	d__Bacteria;p__Moduliflexota;c__Moduliflexia;o__Moduliflexales;f__Moduliflexaceae;g__Moduliflexus;s__Moduliflexus flocculans	GCA_000739515.1_04598	MLARLDNSVIFKKLFTDREVLQAFVKDITGVTIEPDIIETEKSFAPPIGAIDIKMDIFAEDTAHRVIVEIQRVKYDYHYDRFLHYLLAAILELQRTHTQYQLGKTVYTIVWLTSKDDSRPHDLVTTQFQSLASDGTNVPLYPHKLFFLNPNYRSDVTPAGIRDWLELVFESIAHPAAPHLNSARSIIRKATGLIESDGLTPQERRIAMEEQGYEEHLALREEKGWQEGHEEGREEGRQLEKQAMAQGMLTEGFNPALIAKITGLSLEQVLALR		COG5002,COG0642,COG1723,COG2208,COG0768,2DPHH,COG2319,2CUP7	COG3719,292ZH,COG0170,COG1180,COG4467,-,-
GCA_000739515.1	d__Bacteria;p__Moduliflexota;c__Moduliflexia;o__Moduliflexales;f__Moduliflexaceae;g__Moduliflexus;s__Moduliflexus flocculans	GCA_000739515.1_04656	MKFVNPRNDVAFKKIFGNEEHTEILIAFLNAVLDLTGDKEIEEITLLNPYQAPRLEALKYTLLDVRAKDKRGVTFIVEMQVEHVEGLRKRFAYYAAKAYASQIERGQDYPKLNQVIFIGILNFNEFDTPNYLTRIQWLNTVTYQQELKDVEFNFIELPKFMTPEERLTTPLEKWLYFLKHADELDVIPDNADSVALRAAYGIADQFGWTKDELEVYDYWGIKEQDEIGAIQYALRTGKQQGIQQGAQQERLETARKMLAKEYATEDICELTGLTPEELADLASAS	PF12784	COG1352,-,COG0129,2CH3Z,-,-,2EBB0,2C396,-,2AIDW,-,COG1638	COG0406,COG4106,COG2830,COG0156,COG0502,-,28IZT,COG2834,COG4591,COG4591
GCA_000739515.1	d__Bacteria;p__Moduliflexota;c__Moduliflexia;o__Moduliflexales;f__Moduliflexaceae;g__Moduliflexus;s__Moduliflexus flocculans	GCA_000739515.1_04771	MKFADPKSNIAFKKIFGDEHHKHILISFLNAVLDLQGAKAIVDIIMLNPYQAPKIDGLKETMLDVSAKTQAGVTFIVEMQVEKQVYFDKRALYYASKAYVSQIDKAVDYPKLNQVIFIGILDFAYFDFPHYLSRHVMFETVTRQQTIKDIEFNFIELPKFQKQEQDLSSVLDQWVYFIKHAEDLHIIPDSLAATPEIVSAFEAAEQHRWTKEELDVYDYWQMEEAGHHDAIETAKRDGRLEGERKEKRNIAQKMLAAGMDRQTISQITGLSEAELDAL	PF12784	COG0515,COG1454,-,COG0438,COG1595,COG1595,COG3852	-,COG1848,COG5295,COG1388,-,-,-,COG3386,-
GCA_000739515.1	d__Bacteria;p__Moduliflexota;c__Moduliflexia;o__Moduliflexales;f__Moduliflexaceae;g__Moduliflexus;s__Moduliflexus flocculans	GCA_000739515.1_04980	MHTIHDAGYKKLFSNKTIFRELIQTFVRENWVKDLDFEQCEALDKSFVADHYKETESDLIYKVKFRGQDAYLFVLLEFQSSVDRFMAVRVLSYVTSFYLDYARDNKHVRKLPPVFPIVLYNGDRRWTAPTTLSALLQDPALLGKYTPRFQYFKVAEREYSKEELLQIRNIVSTLFLAEAYYDRELIINECVNVFRHEDDRQAVSLLLNWFRQLMEHGQVQADDYRELELVYQDVEEAKGMLITALEKERKRMRAEMRVELIDEVRDEVRAIIREEVRGEVREEVRGEVREEVRAEERSEGEHTGLIKGLQEGVILSLEIKFGETALSLLAEVRQIHDVALLQELISLIKTNAPLNAVADVIERGKRTSGN	PF04754	COG4953,COG4636,COG1988,-,-,2A4IP,COG0371,COG0616,2DC2H,-,COG4636,COG4577	COG4577,COG4576,COG4576,-,COG1487,COG1012,296N4,2C9PJ,COG4576,COG4576,-,COG0698,COG0274,COG1357,-,-
GCA_000739515.1	d__Bacteria;p__Moduliflexota;c__Moduliflexia;o__Moduliflexales;f__Moduliflexaceae;g__Moduliflexus;s__Moduliflexus flocculans	GCA_000739515.1_05265	MQEQADYDSPWKEMIEGYFLEFMTFFFPEIAADIDWDLGYEFLDKELQQVARDAEMGRRIADKLVKVRRNGSRSDLWVFIHIEVQGTHEIAFEERMYVYNYRLFDCYHQPICSLAVLADERQSWKPTRFQYDIWGCQAGLTFPVVKLIEYHAQDLETHPNMFALATLAYLKTLDTKKQPEQRYEWKFRLYRVLYDRGYERQDILELMRFIDWVMVLPDELQFRFDETITAYEEEQHMQYITSFERIGMEKGRREGIQQGVQQGLQQGLERGQLEQSRLAVIDVLTVRFQVVPISLVNQILRCEELVLLQALLRQAAIIPSLAEFEATLREAVAAQNPQRGIEK		COG0136,COG0834,COG0840,COG0714,COG1721,2DP8Y,2DQMB,-,-,COG3335	COG1251,2BA5J,2F3PY,COG0457,COG1360,-,2DBFF,2DBFF,29NZE,COG0760
GCA_000743035.1	d__Bacteria;p__Proteobacteria;c__Alphaproteobacteria;o__Caedimonadales;f__Caedimonadaceae;g__Paracaedimonas;s__Paracaedimonas acanthamoebae	GCA_000743035.1_00462	MSAIIEQHLKKTEGNKLPIIYPLVLYTGQKPFPYSTDLFDLYGANKDLAREIMGRPTQLIDLAQASDEELKKYFWFGAAALIAKHIKDPDILPTLKVAIDLFRKIENLGEKQYIEEYIYVTLSYIVEAAEIKDKEAFIETIKRGLTEIDEDKIMTLAEQWKQEGLQLGLEKGLQQGLEKGRLEIARSMLQKGLDTQMVMEITGLSKEQVSELIH	PF04754	-,-,COG5424,COG0018,COG3104,COG1396,-,COG3935,-,COG0819,-,2DHRS,COG5464	29EBC,-,COG0582,COG0681,COG0510,COG1020
GCA_000743035.1	d__Bacteria;p__Proteobacteria;c__Alphaproteobacteria;o__Caedimonadales;f__Caedimonadaceae;g__Paracaedimonas;s__Paracaedimonas acanthamoebae	GCA_000743035.1_00463	MSKSRLSPHDRFIRSVFTNPKIVREFFETHLPQKVKETIDLNTIQPQKDSFIDDKLRQQISDILFATKFNNEEGYIYCLLEHASTPDKMLPLRL	PF04754	COG2963,-,-,COG5424,COG0018,COG3104,COG1396,-,COG3935,-,COG0819,-,2DHRS	COG5464,29EBC,-,COG0582,COG0681,COG0510,COG1020
GCA_000743035.1	d__Bacteria;p__Proteobacteria;c__Alphaproteobacteria;o__Caedimonadales;f__Caedimonadaceae;g__Paracaedimonas;s__Paracaedimonas acanthamoebae	GCA_000743035.1_01707	VPKNRLSPHDRFIRSVFTNPKVAREFFEANLPEKVKEAIDLNNIEPQKESFIDDKLKQQISDILFATKFNNEEGYLYVLLEHASSPDKMLPLRLVKYMSAIVDQHLKKSEGNKLPIIYPLVLYTGQRPFPYSTDLFELYGANKDLAREIMGRPYKLVDLTQASDEELKKYFWFGAAALIAKHIKDPDILPTLKIAIDLFRKIETQGENQYIEDYIYVSLSYIYEAADIKDEQEFMKAIREGLLNIDEDKIMTLAQKWEQKGLEKGLQQGLEKGRLEVARSMFLKGIDPALISDVTGLSEEQILTLQH	PF04754	COG3505,-,-,COG0507,-,2CG76,2BPV4,2C9DA,2DHRS	COG1974,COG0389,2BQ4Q,-,COG3547,COG4804,COG4644
GCA_000743035.1	d__Bacteria;p__Proteobacteria;c__Alphaproteobacteria;o__Caedimonadales;f__Caedimonadaceae;g__Paracaedimonas;s__Paracaedimonas acanthamoebae	GCA_000743035.1_01861	MSKNRLSPHDRYIRSVFTNPKVVREFFEANLPEKVKEAIDLSNIEPQKESFIDDKLKQQISDILFATKFNNEEGYLYVLLEHASTPDKMLPLRLVKYMSAIVDQHLKKSGNNKLPIIYPMVLYSGQKPFPYSTDLFELYGANKDLAREIMGRPYKLVDLTQASDEELKKYFWFGAAALIAKHIKDPDIMPTFKVAIDLFRNIERLGEKQYIEDYIYVTLSYIYEAADIKDEEEFMRTIREGLPSIDEDKIMTLAQKWEQKGLEKGRLEERNEVARSMFLKGIDPTLISEVTGLSEADISKLLN	PF04754	-,COG0507,-,2CG76,2BPV4,2C9DA,2DHRS	COG0389,COG1974,-,COG3547,-,COG0457
GCA_000743035.1	d__Bacteria;p__Proteobacteria;c__Alphaproteobacteria;o__Caedimonadales;f__Caedimonadaceae;g__Paracaedimonas;s__Paracaedimonas acanthamoebae	GCA_000743035.1_02090	MSDNSGIKKPKSSKLSLHDRFLRAVFTNPQVVKEFFEATLPENIKSIIDLNSIEPQKGSFVTDELKLQVTDILFSAKFNNQEGFLYTLIEHSSRPDKFLPYRMLKYMTSIIDNHLKKTGETKLPLVYPIILHQGQKPYACSTDLFDLFEENKEIARQIMTNPVQLFDLATASDEELKSFFWFGASALIAKHIKDPNILPTLKIVVELLHNIEVREEKEYIKQYITVHLKYIAEAADIQDEEEFREIIRKGLTSIDEENIMTLAEKWKQEGMQQGLQQGKQEGLQEGLEKGRFEIARSMLQKGLDMQTIKEITSLSEEDLSQLLN	PF04754	COG0507,-,2CG76,2BPV4,COG0507,COG3109	COG0389,COG3547,-,COG3316,COG2002,COG4374,-,-,-,-,COG3547,-
GCA_000770645.1	d__Bacteria;p__Firmicutes_B;c__Desulfitobacteriia;o__Desulfitobacteriales;f__Desulfitobacteriaceae;g__Desulfosporosinus;s__Desulfosporosinus sp000770645	GCA_000770645.1_01576	MRIKKNSQRYHTKFRLLELEESIELTDAIEIHFIKLPKLTKEMANLRNPLDRWTMFLKGWDDMKLMERLSEEDPAIAQARQALEEMAADPKAKEIYEQRLKAIMDKSSDLYEAELKGELKDKLEAARNALKKGFSLEDIAEITGLPLETVQKLNVKLSK	PF12784	COG5464	COG0612,COG1686,COG0726,COG1185,-,COG0184,COG0196,COG0130,COG0618,COG0858,COG0532
GCA_000785145.2	d__Bacteria;p__Proteobacteria;c__Gammaproteobacteria;o__Beggiatoales;f__Beggiatoaceae;g__Thiomargarita;s__Thiomargarita nelsonii_B	GCA_000785145.2_00033	MKQVAPLRYDVIFKKAFGQPEMFAALVGDLLDIQLEIDEVENDKVFIPSVGKVATRFDLFAEDKKNRLIVEVQHAHYSDTYERFVYYQCGAMVETIASSTNYRFPVTVITLVFFTGKKAPNSDGSGILVHDFEPRDLATGEVVESVYRKKHRLIFIFTNSLKKQKTPANYLEWMQAIQDTLDERVNEEGYTNPHIHSLFELIEKDQITPDEYARMKDEYNQEESEKEAFEEGEEKGRKAGLKEGEERLKETARNFKALGTLTEEQIASATGLTLEQVKML	PF12784	-,28HRJ,COG1396,COG3550,COG1373,COG0340,COG1038	COG1404,COG2931,COG0205,COG1793,-,-,COG4886
GCA_000785145.2	d__Bacteria;p__Proteobacteria;c__Gammaproteobacteria;o__Beggiatoales;f__Beggiatoaceae;g__Thiomargarita;s__Thiomargarita nelsonii_B	GCA_000785145.2_00198	MKKVAPLRYDVIFKKAFGQPEMFTALVNSLLDLQIEINEVENVATRFDLFAEDKKNRLLIEVQHAHYSDTYERFVYYQCSAMVDLIASSANYSFPVTVITLVFFTGKKTPNPNGSGILVHDFEPRDLANGEVVEGVYGQKHRLIFVFTNSVKKKKTPKNYLEWMQAIDDSLDENVNEEGYTNPHIRRLFELIEKDQITPEEYARMKDEYNQEESEKQAEEKGRREGEDKLRKAASNLKTLGSLTEEEIAGAIGLSLDEVRAL	PF12784	COG2161,2EGPU,COG2192,COG2192,COG2255,2F7RN,-,-,COG0714,COG1721,COG1672	-,-,COG5483,COG5483,2EUED,2DZCY,COG0515,COG0741,COG0791
GCA_000785145.2	d__Bacteria;p__Proteobacteria;c__Gammaproteobacteria;o__Beggiatoales;f__Beggiatoaceae;g__Thiomargarita;s__Thiomargarita nelsonii_B	GCA_000785145.2_00313	LKKTQNPPEKPQQNVLFSQPEAEQTEKLSENPLEAVKNAFDITCKQAFLQNPEGALRLMGIPGKVTLIEKNVELQRTSDLKVDLAFWVEYPVGSKEYPDKFLLHIEFQRQAQKNMPLRMAEYNMELALANAERDKKGRILNYPKIRSYVLYFWPKEGKDDPENCSIEQVIEVRYRKILLYEKTLADLKQMALWEYMAFAPILKGMDEQQLNEAKELLEQYAGKDDKKRSRLLLTLAFYFKRKYKRNINEIIPNFDTMISKTAETGYYALTPEEARKEREDGMAEGMAEGMAKGIQKVLAMLSEAQREKIKQRLGEENGKFKS		-,-,-,-,-,-,-,-,-	COG1075,COG0652,COG0436
GCA_000785145.2	d__Bacteria;p__Proteobacteria;c__Gammaproteobacteria;o__Beggiatoales;f__Beggiatoaceae;g__Thiomargarita;s__Thiomargarita nelsonii_B	GCA_000785145.2_00671	MKQVAPLRYDVIFKKAFGQPDVFTALVKDFTGIELEIDEVENDKCFYPAVANVANRFDLFAEDKKNRVIVEMQHAHYPDTYERFLYYQLSAMVESIKSASNYKFPKTVITMVFFTEKKTPSPNSSILYRKFNVMEDFKGTEFNLFGREHQMLFIYTSSYGHGDLPEEIEEWMKAIDNSLTGTIYEEDYTNPQIQRIFDLIEMDNLTPEENALLKDDYYPEKSLREAGQAKVEEAQANIALNFKALGTLTDEQIANAIGLTLEEVKAL	PF12784	COG1404,COG0504,COG1132,COG0631,COG1408,28T31,2ESPQ,2EIR1,-,2EIR1	COG1391,2EVWS
GCA_000785145.2	d__Bacteria;p__Proteobacteria;c__Gammaproteobacteria;o__Beggiatoales;f__Beggiatoaceae;g__Thiomargarita;s__Thiomargarita nelsonii_B	GCA_000785145.2_00776	VKAEKSSDLIRKHSLLCKLLTLKADDRKTNPDELVYEIYRAAAAMKDDLTNEQLLLIDQWVGFYKKVSEPRLDKIKKEIKMSFIETTITEHIYNQGWIKGEAKGETKGKKETAINLLQMGIDVEIINQATGFSEKEIKQLSSQFL		COG1585,COG2268,COG1367,COG1353,COG1769,COG3209,2CUP7,COG1336,COG3337,COG1604,-	COG4006,COG4006,COG0689,COG0484,COG0249,COG2452,COG0104
GCA_000785145.2	d__Bacteria;p__Proteobacteria;c__Gammaproteobacteria;o__Beggiatoales;f__Beggiatoaceae;g__Thiomargarita;s__Thiomargarita nelsonii_B	GCA_000785145.2_00912	MAEIITPIDSPWKTLIEQYFEDFMAFFFPEVHATIDWTQGYEFLDQEFQQIVRDAELGKRLADKLVKAWEKNGDEAILYIHLEVQSQYDKDFDKRMFVYHYRIFDRFDQPIISLAILGDESDSWRPHCFGYEKGECQLSFKFPVVKLIDYKERWTELEQSGNIFAMVVRTHLKGLETRKTPEQRFHWKKELTKLLYEAKYSEKQILELFHFMDWMLRLPEELATRFDQFVKQKEAEKKVEYITHIEKKGIEKGIEKGRAEMLLRLLEEKFGTLEPNIQAMIYRLDDNRLFEWLKRSLTAQNLREVIGQ		COG0048,COG0049,COG0480,COG0051,COG0087,COG0088,COG0089,COG0090,COG0185,COG0091,COG0092,COG0197,COG0255,COG0186,COG0093,COG0198,COG1242	-,COG1199,COG1057,COG0799,2BWCM,COG2175,COG0438
GCA_000785145.2	d__Bacteria;p__Proteobacteria;c__Gammaproteobacteria;o__Beggiatoales;f__Beggiatoaceae;g__Thiomargarita;s__Thiomargarita nelsonii_B	GCA_000785145.2_00977	LVTAIIRLENTRTQKNEQDVAKAIGEVVKLLKDWLKGSEFVHLRRDIMTWLLRVLLPKNVPNVQIPEVVNFQEMNSMLYETMQDWYQTAEERGEKRGEKRGEKRGEAKMLLHLLTDKFGRVDKQTEAIISSLDEKSLFECVGRLSSARSVQDVIKPM		2DMK3,2E1PE,COG0208,COG1331,2CJ51,COG2303,COG1106,COG4634,COG2442,2DSRS,-,COG5464	COG1669,-,COG2361,COG5527,-,-,2EIWJ,-,-,COG1409,2DP2F,2DSKU,COG0388
GCA_000785145.2	d__Bacteria;p__Proteobacteria;c__Gammaproteobacteria;o__Beggiatoales;f__Beggiatoaceae;g__Thiomargarita;s__Thiomargarita nelsonii_B	GCA_000785145.2_00978	MARAQNTRNKKRKKPDLNQQKTDPNRFKHDQSYKRLFSHPKMVEDLLRGFVREDWIAQVDFTTLEVFKDSFVSDNLIERHDDIIWRVRWGNHGYMSICY	PF04754	COG0209,2DMK3,2E1PE,COG0208,COG1331,2CJ51,COG2303,COG1106,COG4634,COG2442,2DSRS,-	COG5464,COG1669,-,COG2361,COG5527,-,-,2EIWJ,-,-,COG1409,2DP2F,2DSKU
GCA_000785145.2	d__Bacteria;p__Proteobacteria;c__Gammaproteobacteria;o__Beggiatoales;f__Beggiatoaceae;g__Thiomargarita;s__Thiomargarita nelsonii_B	GCA_000785145.2_01174	MKQVASLRYDVIFKKAFGDKEIFTAFVRDLLGIKLEIDIVEKDKVYEPPIGSVATKFDLYAEDKKNRVIINMQHVRFSDHSHRFLHYHCAALLAQVVNSKNYSPKLKVFTIVFLTSGDKHKTDVSTIDFDPKNRQGEPLGEIDHKVIIICPKSIQDDTPKEYREWLEAIEDSLDEEIEESHYLNPQIQRIFELIKKDQVTPQERARMFDEYGVEEIKQGEFKKGEEKGFNDGYGEGKEEGREETARNFKALGVLTTEQIASATDLSLDEVMAL	PF12784	-,COG0708,-,2C5EY,2DNRM,-,COG0708,COG0515,COG2386,COG0755,COG3114,COG2332,COG1138,COG0526	COG0863,2F1RV,-,2EBCA,COG3919,COG0019,COG0739,COG3637,COG0457,COG3600,-,COG5480
GCA_000785145.2	d__Bacteria;p__Proteobacteria;c__Gammaproteobacteria;o__Beggiatoales;f__Beggiatoaceae;g__Thiomargarita;s__Thiomargarita nelsonii_B	GCA_000785145.2_01295	MAATDNPLKRLVTTFIEDFAEWVLGTQVAGVTSRNIELYADTIRSDQIFLVKLIDKRTVILHLEFQGRRTDKPMSLRELDYLSRLTQTYRDMELYSVVFYVGHGAGRHDTGSYQVKSPTGDDELLDTPFLRRIRTKSREDGVEEGREEGREKGREKGREEGREEGMLISRRDAILDVLMLRFEPQLSQFRKIERYLSTLTEMEQLERLLTEAVQSKDVSAFQATMAQS		COG0631,COG4245,-,COG3021,COG2128,-,2991H,COG1403,COG0338,COG0646	COG1724,COG0488,-,-,COG1952,-,-,COG4968,COG0646,COG5464,COG2452,COG0675,-,-,COG3645,COG0488
GCA_000785145.2	d__Bacteria;p__Proteobacteria;c__Gammaproteobacteria;o__Beggiatoales;f__Beggiatoaceae;g__Thiomargarita;s__Thiomargarita nelsonii_B	GCA_000785145.2_01305	MAATDNPLKRLVTTFIEDFAEWVLGTQVAGVTSRNIELYADTIRSDQIFLVKLIDKRTVILHLEFQGRRTDKPMSLRELDYLSRLTQTYRDMELYSVVFYVGQGAGRHDTGSHQVKSPTGDITLSWKYKVIRLWEMDAEEIWALDRTTFLPLIGQTQIENPDEMLPKVVEKIKGIQDNEQQKRLLTELKALMDDEEVYA		COG0338,COG0646,COG5464,COG1724,COG0488,-,-,COG1952,-,-,COG4968,COG0646	COG2452,COG0675,-,-,COG3645,COG0488,2AP0U,COG0286,COG0732,-
GCA_000785145.2	d__Bacteria;p__Proteobacteria;c__Gammaproteobacteria;o__Beggiatoales;f__Beggiatoaceae;g__Thiomargarita;s__Thiomargarita nelsonii_B	GCA_000785145.2_01640	MIKEKTTRNTDKAFLQLMKISGKSFLKLLGVSPEKAERYHFQTVTFQEKPEIECIVMLVSENQLVFIEFQAYPEPFSRYRLAAAIFQGCAQQKHKGEVIAGIIYTAPECQAAALPFETLKIGDTQCLKGWFREIVLSDYTEDDLRTMDPKLLVLAPFTLSAKDEKTNLLMMLMKGREWREQVRQTFPSNQQQEILDILAFFVLKRFRQIKREEVNAMLNFDMMETVVGKQLYNQGVQKGFQTGLQEGSLEEMRENVLEVLDARFGVVAFELIEQIRTISQRTDLKSILRQATLCPDWESFKEILSKTAHS	PF11103	COG0654,COG4637,COG4637,COG1403,COG0129,COG0745,2BVKV,2BVKV,COG2003	COG0515,-,-,COG1403,-,-,-,COG0354,COG3093,COG0675,COG0675,COG0742,COG3133,COG2373
GCA_000785145.2	d__Bacteria;p__Proteobacteria;c__Gammaproteobacteria;o__Beggiatoales;f__Beggiatoaceae;g__Thiomargarita;s__Thiomargarita nelsonii_B	GCA_000785145.2_01895	MHLSRLDNEVIFKKAFTDKLVFTQFVKDVIGIDIKVGKIETEKRFKPKICIRDTAYIDFAYDIFAESTDERVIVEIQRVNYDYNFDRFLHYHTMAIAELQRSATDYKIKPTVYTIVVLTASATIEDKDGEEVSDDVLISYVNPRNRKGKVVNLYGHQLIFLNPNFKNDDTPPSLKDWFDLINESIDNPEKPSLNLKNKAIKKVVKLIEEDNLTPEERKAAKIAVATEKTRLLVERKAEAKGRQEEKLEMAQKMIVKGFDIETISEMTGLDVETLNQLEKESYVGDV	PF12784	COG1403,-,COG4335,COG0210,-,COG1106,COG3593,28WAS,297CM,COG1262,COG1262,COG1262	COG0664,-,COG1690,COG1690,COG1690,-,COG0641,-,COG1385,-,-,COG2010
GCA_000785145.2	d__Bacteria;p__Proteobacteria;c__Gammaproteobacteria;o__Beggiatoales;f__Beggiatoaceae;g__Thiomargarita;s__Thiomargarita nelsonii_B	GCA_000785145.2_02185	MQVLNQAGFGKRILFNWAKAYSTQLGDEYYNLKQVIALTITDFTLLCLITPS	PF12784	COG0838,2E90H,28MX5,COG2453,COG4102,-,COG0330,COG0330	-
GCA_000785145.2	d__Bacteria;p__Proteobacteria;c__Gammaproteobacteria;o__Beggiatoales;f__Beggiatoaceae;g__Thiomargarita;s__Thiomargarita nelsonii_B	GCA_000785145.2_02473	MTTETQLVRFDWAIKSLLRDKANFDVLEGFLTALLREDIQVIEILDSESNQPDIDKKFNRVDILVKDQKQQQIIIEIQNHQETGYLERILWGVSKLIVDNLELGQDYRHVSKVISISILYFNLGIGKDYVYRNVNEIRGLHTKKELVSRRLNRETKKFEKRYSKDIFPDFYFITVERFQDVIESDLDEWIYMLKHSALRSDFKSKNIDRARDKLMLLKMSREERKRYENYIEDIVVENDVIETAQVQGRSEVKLEIAQKMLDQGMDIETIASLTDLSVDVIKSASPK	PF12784	-,-,COG0520,COG3338,COG1487,-,COG0472,COG0770,COG0028,COG0440	-,COG0454,COG0059,COG1183,COG0548,COG1724,COG1598,COG4571,COG3025,COG0665,-,28HHG
GCA_000785145.2	d__Bacteria;p__Proteobacteria;c__Gammaproteobacteria;o__Beggiatoales;f__Beggiatoaceae;g__Thiomargarita;s__Thiomargarita nelsonii_B	GCA_000785145.2_02505	MHYTHPPVQKAYALLQQISADQNARQMAEMRERALINELSMLADAKEEGIEEGKLAVARALLDVLDDQTIALKTELPIETIKELRA		COG2931,-,COG4914,COG1669,-,COG4737,COG4737,COG2944,COG0503,-,-,COG4637,COG1139,COG1556,COG4636,COG0591,COG2452	2E181,COG0695,COG2856,COG0438,2BVHD,COG0438
GCA_000785145.2	d__Bacteria;p__Proteobacteria;c__Gammaproteobacteria;o__Beggiatoales;f__Beggiatoaceae;g__Thiomargarita;s__Thiomargarita nelsonii_B	GCA_000785145.2_02541	MENKEKQGELFDFPSAESDDSPLFSKSYKEQQDSIDKTIDYVSRKAIELRPLDFLQFFAEFQNITPQERDKIKILDANRTLEIYLKKEADSLSLIVESDLKKLKDTVFHIEIQTAYDDTIDERILDYNFLIKRKTKKKKVKTLLINLDPDTKSQQLGQQNFGTVQIKYEVKNLWELTYEEIKQKELLGLLPFTPYLKGSGRPEILEASEIIQEQVEETQERAEMIFMLAILAGRKYNTAGFKLLSPSIATMNIEKLRDDPTAKELIHRLYPDEIAKARTQGVKEGVKEGVKEGVKEGVKEATSDFIHRLNGMLTEEQMKQVFGENVPLT		COG0515,COG0628,2DNZI,COG2929,COG3514,COG2877,COG0148,-,COG3203,COG1373,COG1373	COG1262,COG1262,COG0249,-,COG3344,COG3344,-,COG2885,COG2885
GCA_000785145.2	d__Bacteria;p__Proteobacteria;c__Gammaproteobacteria;o__Beggiatoales;f__Beggiatoaceae;g__Thiomargarita;s__Thiomargarita nelsonii_B	GCA_000785145.2_02610	MTSENEPFDETAKAFYHHLFKNWGIEVETEREVFSRSRTIDLVVTCSDVDRSKLQNSVFAHFQKLNALELKGVHDPLTVADYNLIVMRANGLGVKKYESQPKSNHQENDTQPTQLLNQITVTIVCVTRPNKILNQLKKELRLVKKEPGIYHCDDVLGKWIIHPSELDLVEKNYPLLPLARGKKLEEFISLCVREGLNDYLQLIIDIGLATDPELIWQKILEVKQMKHQIREETWPVIDQFFREMPEAIGKLPTFQDALAQSTLNNEHRIVLRQLNRKFTQVPKSIVQHIETSSDIDQLDNWLDQIILAKELADIDFNLPQQN		-,COG3216,COG2890,COG0642,-,2C7M6,COG0515,COG0079,COG0077,COG0313,-	COG4637,COG4637,COG2865,COG1192,COG3335,-,-,COG3646,COG2902
GCA_000785145.2	d__Bacteria;p__Proteobacteria;c__Gammaproteobacteria;o__Beggiatoales;f__Beggiatoaceae;g__Thiomargarita;s__Thiomargarita nelsonii_B	GCA_000785145.2_02624	LPLKAVTAKNGQRLDSFKEIVLTDYSEQQLLAIDPKLIVLAPFTLAAQTQKASLLKKSQVWKNKVTQVFPSQQQREVLDILGLFILNRFRNCTYEEVKAMLNFDLMDTVAGRQVYDMGVQKGIQEGLQEGLQEGLQEGLQKGVQKGFQKGLINTEREMVIEALKERFCVVDTEITEVIRAFYQSEELKELFRQALRCPDMESFKEILFLKVEQ	PF09811	COG4636,2DD27,29GYT,COG0280,COG0280,COG0280	COG3177,COG1397,-,COG3216,COG2890,COG0642,-,2C7M6,COG0515,COG0079,COG0077
GCA_000785145.2	d__Bacteria;p__Proteobacteria;c__Gammaproteobacteria;o__Beggiatoales;f__Beggiatoaceae;g__Thiomargarita;s__Thiomargarita nelsonii_B	GCA_000785145.2_02860	MKQVAPLRYDVIFKKAFGQPEMFTALVSDLLDIQLEIDEVKNDKVFIPSVGKVATRFDLFAEDKKNRVIVQHAHYSDTFERFVYYQCSAMVETIASSNNYSFPVTVITLVFFTGKKTPSPDSGILLHDFEPRDFVTGKLIDGVRKHRLIFIFTNSIKKNTPENYLEWMRAINDSLDEEVNEEDYTNPHILSLFERIEKDQISPEEYARMKDEYNRDESKSESKIYLGRALIQDKSWTPIPSNH	PF12784	2AQK9,COG1020,COG2091,COG1217	28HHG,2DN9B,2DN9B,COG3291,COG3291
GCA_000785145.2	d__Bacteria;p__Proteobacteria;c__Gammaproteobacteria;o__Beggiatoales;f__Beggiatoaceae;g__Thiomargarita;s__Thiomargarita nelsonii_B	GCA_000785145.2_02951	MHLSRLDNEVFFKKAFTDKLVFTQFVKDVIGIDIKVGKIETEKHFKPKIAYIDFSYDIFAESTDHRVIIEIQRVNYDYSFDRFLHYHLMAIAELQLNAKDYHIKPTVYTIVVLTASDIVEDKDGETVSEEVLISDVNPHNLKGETFNFYGHQLIFINPNFKSDKTPPRIKDWLDLILESIDNPENPKINLKKRAIKKAAKLIEDDNLTPEERRAAKIAFATEETRKIVERKAEAKGRKEANFEFAKKMIAKGFDTETILEMTGLDVETINQLERGGR	PF12784	COG0500,COG1020,2EVWS	-
GCA_000785145.2	d__Bacteria;p__Proteobacteria;c__Gammaproteobacteria;o__Beggiatoales;f__Beggiatoaceae;g__Thiomargarita;s__Thiomargarita nelsonii_B	GCA_000785145.2_02977	MVFFFPQVHALVDWSRGYEFWDKELQQDAELGRR		COG0307,-,2EGSU,COG0117,COG0112,COG0285,COG0468,COG2137,COG1262,COG1429	COG1672,COG1132,2EVWS,2EVWS,COG1075
GCA_000785145.2	d__Bacteria;p__Proteobacteria;c__Gammaproteobacteria;o__Beggiatoales;f__Beggiatoaceae;g__Thiomargarita;s__Thiomargarita nelsonii_B	GCA_000785145.2_02983	MKQVAPLRYDVIFKKAFGDKEIFTAFIHDLLGIQLEIDVVEKDKAYDPPIGSVATKFDLYAEDEKNRVIVDMQHVRFSDHYHRFLHYHCAALLAQVVKSKNYSPELKVFTIVILTSGDRHKEDVSTIDFDPKNRKGEPLGEIDHKVLFICPKYLQDDTPKAYREWLEAIQDSLDEEVDESHYLNPQIQRVFNMIEKDKVTPEERARMFDEYNEEEIKQGEFKKGEEKGFDKGFGEGKEEGIEQGIEQGIEQGIEKAKMETARNLKALGISEEQIASATGLSLAQVRAL	PF12784	COG5464	COG3217,COG0268,COG2844,COG3735,COG0413,COG0801,COG0617,COG0227,COG2002,-,-,COG1475
GCA_000785145.2	d__Bacteria;p__Proteobacteria;c__Gammaproteobacteria;o__Beggiatoales;f__Beggiatoaceae;g__Thiomargarita;s__Thiomargarita nelsonii_B	GCA_000785145.2_03490	MQVIPLKYGTIFKRAFGQPDVFCQFTKDILGIEINIDKVHTEYEYPEPIGFVRSKYDLFAEDTEKRIIVEIQQVKEDDFFDRFLYYHLISMVEQVGGYQAYGFDRTVYTIVVLTSTPRDGSINFSCAVSDMNPIDEYGRTFVVYPHRLVFLCPRQVNDKTPPLVKKWLNFIEDSLDGEMDEVDYPDTFWKKIMAAIQKQTINPALLSEIKDDAAWEEAKIRFVAEGVEKGLGKGREEGRAMLLKQQRETVLQAREMGLDEMAIAKLTGLTAQELKKITK	PF12784	COG0457	COG0845,COG0841,COG1487,-,COG2337,2EHW9,COG0515,-,COG0739,COG0162
GCA_000785145.2	d__Bacteria;p__Proteobacteria;c__Gammaproteobacteria;o__Beggiatoales;f__Beggiatoaceae;g__Thiomargarita;s__Thiomargarita nelsonii_B	GCA_000785145.2_03538	MTKKTSEFDSPWKKIIEHFFKEFMLFFFSQVHDSIDWTRGYEFLDKELQKLIRESITKERRVDKLVKVWLKNGETAVLYIHIEVQAQYDSEFKERMFIYHYRLYDRYGPNVVSLAILGDDRKNWLPKAYSYEKLGCGMSFHFPIVKLLDYRDKWDELDQSNNPFAIVVKAHLKSLETRKSLKERYSWKVDLYKALYQANYNKDEIRELYAFLDWVLTLPSGLEQNFDNFVYKYEEAKKVEYVTSIERRGILQRSREDVIENLDVRFNHVPETVVKKIQSIHDTSLLTKLHREAILVESIEAFEKRLKKQGKH		COG0072,COG0776,COG0789,COG0316,COG1115,-,COG0526,COG1586,-,COG1765,COG1262,2AHT8,COG1226,COG5464	COG0043,COG5341,2CBWQ,COG0474,COG1192,-
GCA_000785145.2	d__Bacteria;p__Proteobacteria;c__Gammaproteobacteria;o__Beggiatoales;f__Beggiatoaceae;g__Thiomargarita;s__Thiomargarita nelsonii_B	GCA_000785145.2_03539	LTLPSGLEQNFDNFVYKYEEAKKVEYVTSIERRGILQRSREYVVESLDVRFNHVPETVVKKIQSIDDSSLLTKLLREAILVESIEAFEKRLKKQGKH		COG0072,COG0776,COG0789,COG0316,COG1115,-,COG0526,COG1586,-,COG1765,COG1262,2AHT8,COG1226	COG5464,COG0043,COG5341,2CBWQ,COG0474,COG1192,-
GCA_000785145.2	d__Bacteria;p__Proteobacteria;c__Gammaproteobacteria;o__Beggiatoales;f__Beggiatoaceae;g__Thiomargarita;s__Thiomargarita nelsonii_B	GCA_000785145.2_03591	MTRQTHDQFAKQYLSELLEPSGHVEKSLEISGEARFVDLYFTQSAPPEKKTLGLLSRMVSSDCLLEPFRNQPTKNEIRDCLLKLFSLYGELQRKAKRKTGKYLKEDAVPFLWIIATSASTALIDSLGATQAPDDWGKGIYFLPQALKTAIIAINQLPKTKETLWLRILGKGNTQQEAIEELLAFPDDNPLRNYVQELLSTWRISLKLKDNLNEEEQELFMNINRAYQQWREKTLLQGIQQGLQQGLQQGLQQGNQQGDQQGHLDERRDFVESLLEHRFGQLDHALLQVVNPLIKHSPSELSGILLKFSREEILAQFTQK		-,-,COG0323,COG1413,COG1413,-,COG1487,-,COG0845,COG1734,COG0262,COG0486	2DNSW,COG0113
GCA_000785145.2	d__Bacteria;p__Proteobacteria;c__Gammaproteobacteria;o__Beggiatoales;f__Beggiatoaceae;g__Thiomargarita;s__Thiomargarita nelsonii_B	GCA_000785145.2_03610	MFDEYGMEAVKQEKLQESMEKGAQKAREESAHNLLSLGVLTEEQIAQVTGLTLERVKELVF		COG5464	COG2227,COG2230,COG1215,2DYV5,-,2DR4U,-,-,COG0323
GCA_000785145.2	d__Bacteria;p__Proteobacteria;c__Gammaproteobacteria;o__Beggiatoales;f__Beggiatoaceae;g__Thiomargarita;s__Thiomargarita nelsonii_B	GCA_000785145.2_03800	MKNKPMTRGTDEAFLQLMTLSGSSILKLLGVPPKKAERYQFRAVNLKEKLFEPDLEGIPMLVSQDEPVFIEFQGYSDPFIRYRLVAEVFQGCAQQKYDGEVIAGIIYTKSEYKTAALPLKAFGEVSERMLNSFKEIVLTDYTEQELLAADPKLIVLAPFTLSTKTKKTTLFKKGQAWKNQIAQFFPNQQQREILDILGLFVLNRFRECSYKEVMAMLNFDLMDTLAGRQVYDMGHDKGLQKGLLNAEQEMIIEALKERFGAVSAKVSDQIHALDQQEELKELFRQALRCPDLNSFRKML	PF11103	COG0352,COG0001	COG0142,2CK17,COG1396,COG1343,COG1518,COG1468,COG1203,COG3636,28PU8,28JV4
GCA_000785145.2	d__Bacteria;p__Proteobacteria;c__Gammaproteobacteria;o__Beggiatoales;f__Beggiatoaceae;g__Thiomargarita;s__Thiomargarita nelsonii_B	GCA_000785145.2_03938	MKNVAPLRYDVIFKKAFSDPEIFTALVKDFLDIEIEIDHVEDDKVFIPSVGKVATRFDLFAEDKKNRVIVEVQHAHYSDTYERFLYYQCSAMVETIASSKDYKFPITVITLVFLTGKKTPSPDSGILVHDFKVRDFVTGKEIKNIYKRKHQLLFVFTNDSAPTETPKKCLEWMQAIDDSLDEQVDENAYTNPNIQRLFQLIEKDQISPEEYAKMKDEYNRAESENNAFKKGELKGKTDGIKEGKEEGKKETTRHLKKLGVLTEEQIASATGLSLDEVRAL	PF12784	-,-,-,COG3673	-,2EVWS,COG0346,COG1368,28U01,COG1848,-,COG1848,COG2974,COG0432,COG1838,COG0443,COG0847
GCA_000785145.2	d__Bacteria;p__Proteobacteria;c__Gammaproteobacteria;o__Beggiatoales;f__Beggiatoaceae;g__Thiomargarita;s__Thiomargarita nelsonii_B	GCA_000785145.2_04096	VDYPKLNQVIFIGVFDLKEFNNEHYLSRHLVLNCETLEQELREIEFNFIELPKLTKKASELKTNTLKI	PF12784	COG1197,COG1197,COG1197,COG2931,-,-	COG1418
GCA_000785145.2	d__Bacteria;p__Proteobacteria;c__Gammaproteobacteria;o__Beggiatoales;f__Beggiatoaceae;g__Thiomargarita;s__Thiomargarita nelsonii_B	GCA_000785145.2_04140	MITEETKLVRFDWAIKSLLRDKANFDVLEGFLAAFLHEDVQVIEILDSESNQSEFDKKFNRVDILVKDQKQRQIIIEIQNHRETGYLERILWGASKLIVDNLELGQDYRHVSKVISISILYFNFGLEEDYVYYGVNEFKGLHTKKTLVFRQLNQQTRKLEKRYSKEVFPEYYLINVERFQDVIASDLDEWIYLLKHSALRANFKAKNIDTAGKKLALLKMSREQRQHYEDYMMDMAVEHDVLETARTDGLQKGLQKGKTEKAKAIARNMLAKGLDIALIVEMTGLSEEELMAASKSIE	PF12784	2DBS8,COG5464	COG1459,2CG4C,COG2929,COG3514,COG5002,COG0343,COG0475,COG4826,COG4826,COG4826,COG0330,COG3209
GCA_000785145.2	d__Bacteria;p__Proteobacteria;c__Gammaproteobacteria;o__Beggiatoales;f__Beggiatoaceae;g__Thiomargarita;s__Thiomargarita nelsonii_B	GCA_000785145.2_04141	MITEETKLVRFDWAIKSLLRDKANFDVLEGFLAAFLHEDVQVIEILDSESNQSEFDKKFNRVDILVKDQKQRQIIIEIQNHRETGYLERILWGASKLIVDNLELGQDYRHVSKVISISILYFNFGLEEDYVYYGVNEFKGLHTKKTLVFRQLNQQTRKLEKRYSKEVFPEYYLINVERFQDVIASDLDEWIYLLKHSALRANFKAKNIDTAGKKLALLKMTREQRQHYEDYMMDMAVEHDVLETARTDGLQEGLQKGLQQGQQKGKTEKAKAIARNMLAKGLDITLIVEMTGLSEEELMAASKSIE	PF12784	2DBS8	COG5464,COG1459,2CG4C,COG2929,COG3514,COG5002,COG0343,COG0475,COG4826,COG4826,COG4826,COG0330
GCA_000785145.2	d__Bacteria;p__Proteobacteria;c__Gammaproteobacteria;o__Beggiatoales;f__Beggiatoaceae;g__Thiomargarita;s__Thiomargarita nelsonii_B	GCA_000785145.2_04258	LAQYICEKIMSKARKTKPKTKTTKKVVSEHDKSYRRLFSHARMIEDLLRGFVKEKWVEDLDFSTLEKVNASYVTEDFRSRADDVIWKVRRHNGESLFIYLLLEFQSTVDPFMAVRMMVYLGLLYQDLIDSKQLTADRKLPPVLPVVLYNGKKSRWYGAQEINELIADGPQELEKYRPHLSYLLLDEGSYKDSQLTPLVKNMVAAIFRLENSRTETDFLQVIEALSEWLKDPAQERIKVEIERWLNHLVLPKRLPGVKLTELISLQEMRTMLSESVDDWAAQWKAQGLQQGLEQGLAQGLNKGRVEGQAQLLIGLLEEKFGPLDPDIHATIYRLDDESLIQCAKRTLKAQSLREVIGH	PF04754	COG4246	COG5464,-,-,COG1404,COG1075,COG3385,COG3385,COG3385,COG1657,COG0790,-,-
GCA_000785145.2	d__Bacteria;p__Proteobacteria;c__Gammaproteobacteria;o__Beggiatoales;f__Beggiatoaceae;g__Thiomargarita;s__Thiomargarita nelsonii_B	GCA_000785145.2_04259	MSKARKTKPKTKTTKKVVSEHDKSYRRLFSHARMIEDLLRGFVKEKWVEDLDFSTLEKVNASYVTEDFRSRADDVIWKVRRHNGESLFIYLLLEFQSTVDPFMAVRMMVYLGLLYQDLIDSKQLTADRKLPPVLPVVLYNGKKSRWYGAQEINDLIADGPQELEKYRPHLSYLLLDEGSYKDSQLTPLVKNMVAAIFRLENSRTETDFLRVIEALSEWLKDPAQERIKVEIERWLNHLVLPKRLPGVKLTELISLQEMRTMLSESVDDWAAQWKAQGVQQGVQQGLQQGLQQGLEQGVQQGVQQGLQQGLEQGLAKGLNKGRVEGQAQLLIGLLEEKFGPLDPDIHATIYRLDDENLIQCAKRTLKAQSLREVIGH	PF04754	COG4246,COG5464	-,-,COG1404,COG1075,COG3385,COG3385,COG3385,COG1657,COG0790,-,-,COG2319
GCA_000785145.2	d__Bacteria;p__Proteobacteria;c__Gammaproteobacteria;o__Beggiatoales;f__Beggiatoaceae;g__Thiomargarita;s__Thiomargarita nelsonii_B	GCA_000785145.2_04372	LESESNHLDLLVKDNQQRQIVIEIQNSQTPDYLERLLYGVSKVIIIGVLYFNFGKGEDYVYYNANDFRGIHTGEILSFLRKGNNKKYQRCKDIYPEYYLIHVERFKDVIGSELDEWIYMLKHSAVPTNFKAKNLDIARKKLALMEMSQEERKTYERYMMAMVENEGVLEAARNEGVQKGLQKGRDEGSTNAKLEIAKKMQESGMDIETIASLTGLSQDAIKSS	PF12784	COG1262,COG3550,COG3550,COG1301,COG0727,2E3CD,2CARE,COG0863	COG1848,-,COG2133
GCA_000785145.2	d__Bacteria;p__Proteobacteria;c__Gammaproteobacteria;o__Beggiatoales;f__Beggiatoaceae;g__Thiomargarita;s__Thiomargarita nelsonii_B	GCA_000785145.2_04438	MKKVAPLRYDVIFKKAFGNPEMFTALVSDLLDFHLEIDKVENDKVFIPSVGKVATRFDLFAEDKKNRVIVEVQHAHYSDTYERFVYYQCTAMAETVASSSNYGFPVTVVTLVFLTGKKAPNPNGSGILVHDFEPRDIVDGEVVEGVYRKKHRLIFVFTNSVKKQKTPKNYLEWMRAIDDSLDEEVNEDDYSNPHISRLFERIETDQITPEERADMKDEYNQEEFLKESKLETARNFKVLGVSEETIASATGLSLDEVMAL	PF12784	COG1672,-,COG3153,-	COG4969,COG1262,2EI5F,COG2402,COG1708,COG2445,COG0454,COG4453,-
GCA_000785145.2	d__Bacteria;p__Proteobacteria;c__Gammaproteobacteria;o__Beggiatoales;f__Beggiatoaceae;g__Thiomargarita;s__Thiomargarita nelsonii_B	GCA_000785145.2_04529	MKEVASLRYDVIFKKAFGDPEIFTAFIRDLLGIKLEIDTVEKDKAYDPPIGSVATKFDLYAEDYKNRVIVDMQHVRFSDHYHRFLHYHCAALLAQVVKSKNYCPELKVFTIVILTSGDKHKTDVSTIDFDPRNRKGEPLGEIDHQVIFICPKYLQDDTPKKYREWLEVIEDSLDEQIDESHYSIPEIQRLFKIIEKDQVTPEDRARMFDEYGVQEIKQGEFNKGKEVGFDEGFAEAEKQLMKTAQNLKTLGSLTEEQIASATGLSLDEVRAL		COG0438,COG0438,-,COG0438,COG0457,COG0463,COG0110,COG0535,COG0438	COG0438,COG1943,COG0489
GCA_000785145.2	d__Bacteria;p__Proteobacteria;c__Gammaproteobacteria;o__Beggiatoales;f__Beggiatoaceae;g__Thiomargarita;s__Thiomargarita nelsonii_B	GCA_000785145.2_04695	MPIAPLNNQVVFKKLLSDEEILKAFIKDFLNIDITPQSIEVEKKFVPPIGGVDIEIDIFVEDPIHRLVIEIQRERYDYDFDRFWHYHIASQLELVKSHKKYQLDRTVYSIIWFTRKVREKQYQRSLMTTRQVTETEQGESTILYPHQLFFLNPFYLNDKTPQGLEDWMTLVVESINNPTHPKINLNRQIMQKAAKLIDDDGLTPQERMAIIDERDYNNMRRKEWEDGLQIGRIAEKQKIARSLLAKGLDHAFIAETTGLSIDELESLTN		COG1403,-,COG1403,COG1373,COG0398,COG0398	COG3600,2E0VN,2DMBR,2DMBR,COG2010
GCA_000785145.2	d__Bacteria;p__Proteobacteria;c__Gammaproteobacteria;o__Beggiatoales;f__Beggiatoaceae;g__Thiomargarita;s__Thiomargarita nelsonii_B	GCA_000785145.2_04823	MKQVAPLRYDVIFKKAFSQPEMFTALVSDLLDIQLEIDEVENDKVFIPSVGKVATRFDLFAEDKKNRLIVEVQHAHYSDAFERFVYYQCSAMVETIASSNNYSFPVTIITLVFFTGKKAPSPDSSILVHDLEPRDIVTGKVIDGVYKRKHRLIFVFTNSIKKNTPENYLEWMRAINDSLDEEVNEEDYTNPHIHSLFELIEKDRISPEEYARMKDEYNKEESEKQAEEKGREAGLKDGRIETARNFKALGILTEEQIVSATGLSLEQVRAL	PF12784	COG2425,COG0714,COG1502,-,COG0507	COG5464
GCA_000785145.2	d__Bacteria;p__Proteobacteria;c__Gammaproteobacteria;o__Beggiatoales;f__Beggiatoaceae;g__Thiomargarita;s__Thiomargarita nelsonii_B	GCA_000785145.2_04878	MQVIPLKYGTIFKQAFGQPDVFCQFAKDILGIEFNIDKVYTEYEYPEPIGFVRSKYDLFAEDTEKRIIVEIQQVKEEDFFDRFLYYHLISMVEQVGGYQAYGFDRTVYTIVVLTSTPRDGSIKFSCAVSDMNPIDEFGDIIEVYPHRLVFLCPRKVNDKTPPLVKKWLNFIKDSLDGEMDEMDYPDTLWRKIMAAIQKQTINPALLSEIKDDAAWEEAKIRFVEEGRKEGLEDGREEGREEGLEDGREEGREMLLKQQRETVLQAREMGLDEMAIAKLTGLSAQAIKEIM	PF12784	COG4249,COG0515,-,COG0457,-,COG2204,-,COG5464,COG5464,-,2EQMI,COG1487	COG5464
GCA_000785145.2	d__Bacteria;p__Proteobacteria;c__Gammaproteobacteria;o__Beggiatoales;f__Beggiatoaceae;g__Thiomargarita;s__Thiomargarita nelsonii_B	GCA_000785145.2_04882	MVEQVGGYQAYGFDRTVYTIVVLTSTPRDGSIKFSCAVSDMNPIDEFGDIIEVYPHRLVFLCPRQVNDKTPPLVKKWLNFIKDSLDGEMDEVDYPETLWRKIMAAIQKQTINPALLSEIKDDAAWEEAKIRFVEEGERKGRQKALEEAARNFLAIGSLSVEQIAGATGLSLERVKALSDKP		COG4249,COG0515,-,COG0457,-,COG2204,-,COG5464	-,2EQMI,COG1487,COG5464
GCA_000785145.2	d__Bacteria;p__Proteobacteria;c__Gammaproteobacteria;o__Beggiatoales;f__Beggiatoaceae;g__Thiomargarita;s__Thiomargarita nelsonii_B	GCA_000785145.2_04883	MQVIPLKYGTIFKQAFGQPDVFCQFAKDILGIEFNIDKVYTEYEYPSETKVFA		COG4249,COG0515,-,COG0457,-,COG2204,-	COG5464,-,2EQMI,COG1487,COG5464
GCA_000785145.2	d__Bacteria;p__Proteobacteria;c__Gammaproteobacteria;o__Beggiatoales;f__Beggiatoaceae;g__Thiomargarita;s__Thiomargarita nelsonii_B	GCA_000785145.2_04931	MNEHDSNYKQLFSHAQLIKDLLKGFVKEDWVKELDFSSLEKVNASYITDDLRDRADDIIWKVRWGKKDAWLFIYLLLEFQSSVDKFMAVRLMVYIGLLYQDLIKSKQLTQNKKLPPVLPLVLYNGKEQRWTAKQELNELIEPLPVGLENVRLNAIKLRFFVGWVGAIPCGCPRNIVMGRPTHHCYKFQRFGGFRSALPTLQKKRIYA	PF04754	COG0519,-,COG0102,COG0103,-,COG1988	COG5464,COG0446,COG0454,-,COG1476,-,-,COG3119,COG1123,COG3950
GCA_000785145.2	d__Bacteria;p__Proteobacteria;c__Gammaproteobacteria;o__Beggiatoales;f__Beggiatoaceae;g__Thiomargarita;s__Thiomargarita nelsonii_B	GCA_000785145.2_04932	LLDWVKEPAQGSLDNAFTTWITQLLLPKRLPEAKFDKIINLQEMRAMLADRTIIPWTEQWKAQGLTQGLKQGLKQGRAEGWAEGRAQGEARLLIRSLERKFGSLDNETWAAIYRLDENSLLDCIERLATAQTVDEVLGNP		COG0519,-,COG0102,COG0103,-,COG1988,COG5464	COG0446,COG0454,-,COG1476,-,-,COG3119,COG1123,COG3950
GCA_000785145.2	d__Bacteria;p__Proteobacteria;c__Gammaproteobacteria;o__Beggiatoales;f__Beggiatoaceae;g__Thiomargarita;s__Thiomargarita nelsonii_B	GCA_000785145.2_04960	MKNVAPLRYDVIFKKAFGEPEIFTAFIRDLLDIKLEIDVVEKDKAYDPPIGSVKTKFDLYAEDKKNRVIIDMQHVRFSDHYHRFLHYHCAALLAQVVKSKNYCPELKVYTIVILTSGDKHKTDVSTIDFDPKNRKGEPLGEIYHQVIYICPKYIQDDTPKKYRQWLEMIEDSLDEQVDESHYSIPEIQDILNIIEKDQVTPEERARMFEEYNKAEYENNTFKKGELKGKKDGIKEGELKNKKETARNLKKQAVLTEEQIASATGLSVDELRAL	PF12784	COG3153	-,2CYWE,COG4637,COG2738,2BBM1,COG1376,COG3437,COG0745,COG2908,-,COG0699
GCA_000785145.2	d__Bacteria;p__Proteobacteria;c__Gammaproteobacteria;o__Beggiatoales;f__Beggiatoaceae;g__Thiomargarita;s__Thiomargarita nelsonii_B	GCA_000785145.2_05147	MKVSGSGILKLFGMAAQEAEKYHFHAVDLKGKSVKPDIEGFPTLASEDGRIFLEFQGYSDPFIRHRLMAEVFLGCASEHYKGFIMAGIVYTDEQYKKDAEPLNTFVKKPDSPLNDYLQEIVLTDYTAEQLEAIDPKLVILAPFTLSAETDKTALLAKAHEWQKSVTQIFPTEKRWDALNVLGLFILNRFRQLNYDEVITMLNFDLMDTVAGKQIYDMGLHRGLLDALNTRFGIVPNEMVDQIGAINRPDVLENLHKEAILCPDIGSFSEQMPSSAG	PF11103	COG1429	-,COG0515,2EJ6R,COG1106,COG3636,2E90H,-,-,COG4531
GCA_000785145.2	d__Bacteria;p__Proteobacteria;c__Gammaproteobacteria;o__Beggiatoales;f__Beggiatoaceae;g__Thiomargarita;s__Thiomargarita nelsonii_B	GCA_000785145.2_05158	MPYVTSIERLGALEQSQEDVVEVLRVRFKDVHESLVKAIHAIYDQSFLSKLHREAILVNSLDAFEKRVKKPDND		COG1429	COG4625,-,COG5464,28JXP,28JXP,COG1049
GCA_000785145.2	d__Bacteria;p__Proteobacteria;c__Gammaproteobacteria;o__Beggiatoales;f__Beggiatoaceae;g__Thiomargarita;s__Thiomargarita nelsonii_B	GCA_000785145.2_05161	VRTHLKALETRWSPKNRLRWKSTLFKVLYEASYSKQDILELFRFMDWVLALPEPFALQFKAFTTEYEEAKKMPYVTSIERLGALEQSQEDVVEVLRVRFKDVHESLVKAIHAIYDQSFLSQLLREAILVNSLDAFEKLVKKQDND		COG1429,COG5464,COG4625,-	28JXP,28JXP,COG1049
GCA_000785145.2	d__Bacteria;p__Proteobacteria;c__Gammaproteobacteria;o__Beggiatoales;f__Beggiatoaceae;g__Thiomargarita;s__Thiomargarita nelsonii_B	GCA_000785145.2_05357	MQVIPLKYGTIFKQAFGQPDVFCQFAKDILGIEINIDKVYTEYEYPEPIGFVRSKYDLFAEDIEKRIIVEIQQVKEEDFFDRFLYYHLISMVEQVGGYQEYGFDRTVYTIVVLTSTPRDGSIKFSCAVSDMNPIDEFGDLIEVYPHRLVFLSPRQVNDKTPPLVKKWLSFIKDSLDGEMDEMDYPDTLWQKIMATIQKRTISPALLSEIKDDVTWEKAKIRFVEEGRKEGREMLLKQQGETVLQAREMGLDEMAIAKLTGLSAEAIKEIISTTL	PF12784	COG2304	-,-
GCA_000785145.2	d__Bacteria;p__Proteobacteria;c__Gammaproteobacteria;o__Beggiatoales;f__Beggiatoaceae;g__Thiomargarita;s__Thiomargarita nelsonii_B	GCA_000785145.2_05366	MAATDSPLKRLITTFINDFAEWLLKSEVAFVTPQNIELHAHSDPIRADQIFTVKLADGRSVILHIEFQGRRSDVPMPLRELDSLSRLALKFRDLEIYSVVFYVGNSAGRHDTGSHEIKNPTGGLTLSWQYKVIRLWKMNAQELIDVGKPALLGLIGQTQITEPEVLLPKVVSMVKTVPDAEMQKRLLSETMLLINDEEILTMLENLIEADEVLEETPLMRRLRTQGYEEGVEKGGLNKSRHDILKIVGLRFKPQSSLYQQIEQQLALITNGTMLDILLTTAVRCETITDFQKTLANVSQT		COG1848,2E3CC	28YVD,-,COG2336,COG1672,COG1672,COG1672,-
GCA_000785145.2	d__Bacteria;p__Proteobacteria;c__Gammaproteobacteria;o__Beggiatoales;f__Beggiatoaceae;g__Thiomargarita;s__Thiomargarita nelsonii_B	GCA_000785145.2_05415	MKVAPLRYDVIFKKAFGKPALFKALVKDLLNIDNFEIDKVENDKAFFPVVGKVNFKFDLFAEDKENRIVVEMQHAHYSDTYERFLYYQLCAMIEPIANSKNYSFPITVNTIIFFTKKRTPSPNSGLLEVDFQARDTYDGQVIEKVFGKRKHRLLFVYVNDFNDAYSTPESAKWMQAFSATLDSEVNPEDYENPYIGEMFEVIKDDNITVDEFFQMKEEDNQEEAEKAALERGRKKGQKEGREEAFEEAARNFLAIGSLSVEQIASATGLSLKKVKSLSEQ	PF12784	COG3950,COG3950,COG1403,COG1123	COG1162,2CAK6
GCA_000785145.2	d__Bacteria;p__Proteobacteria;c__Gammaproteobacteria;o__Beggiatoales;f__Beggiatoaceae;g__Thiomargarita;s__Thiomargarita nelsonii_B	GCA_000785145.2_05596	MKNVAPLRYDVIFKKAFSDPEIFTALVKDFLDIEIEIDHVEDDKVFIPSVGKVATRFDLFAEDKKNRVIVEVQHAHYSDTYERFLYYQCSAMVETIASSKDYKFPITVITLVFLTGKKTPSPDSGILVHDFKVRDFVTGKEIKNIYKRKHQLLFVFTNDSAPTETPKKCLEWMQAIDDSLDEQVDENAYTNPNIQRLFQLIEKDQISPEEYAKMKDEYNRAESENNAFKKGELKGKTDGIKEGKEEGKKETTRHLKKLGVLTEEQIASATGLSLDEVRAL	PF12784	-,-,COG3673	-,2EVWS
GCA_000785145.2	d__Bacteria;p__Proteobacteria;c__Gammaproteobacteria;o__Beggiatoales;f__Beggiatoaceae;g__Thiomargarita;s__Thiomargarita nelsonii_B	GCA_000785145.2_05748	MQVIPLKYGTMFKHAFGQPDVFCQFAKDILGIEINIDKVHTEYEYPEPIGFVRSKYDLFAEDTEKRIIVEIQQVKEEDFFDRFLYYHLISMVEQVGGYQAYGFDRTVYTIVVLTSTPRDGSIKFSCAVSDMNPIDEYGDIIEVYPHRLVFLCPRQVNDKTPPLVKKWLNFIKDSLDGEMDEVDYPDTLWRKIMAAIQKQTISPALLSEIKDDAAWEEAKIHFVEEGREEGREEGILKQQRETVLQAREMGLDEMAIAKLTGLTAQAIKEIN	PF12784	COG1672,-,COG2250,COG2931,-	-,COG1848
GCA_000785145.2	d__Bacteria;p__Proteobacteria;c__Gammaproteobacteria;o__Beggiatoales;f__Beggiatoaceae;g__Thiomargarita;s__Thiomargarita nelsonii_B	GCA_000785145.2_05785	MQVIPLKYGTIFKQAFGQPDVFCQFAKDILGIEFNIDKVHTEYEYPEPIGFVRSKYDLFAEDTEKRIIVEIQQVKEEDFFDRFLYYHLISMVEQVGGYQAYGFDRTVYTIVVLTSTPRDGSIKFSCAVSDMNPIDEFGDIIEVYPHRLVFLCPRQVNDKTPPLVKKWLNFIKDSLDGEMDEVDYPDTLWRKIMVAIQKQTISPALLSEIKDDAAWEEAKIRFVEEGRKEGLEDGREEGVLKQQRETVLQAREMGLDEMAIAKLTGLSAQAIKEIISTTP	PF12784	COG5464	COG1964,2E71K,COG0682,-,-
GCA_000785145.2	d__Bacteria;p__Proteobacteria;c__Gammaproteobacteria;o__Beggiatoales;f__Beggiatoaceae;g__Thiomargarita;s__Thiomargarita nelsonii_B	GCA_000785145.2_06131	MKVAPLRYDVIFKKAFSNVELFKALVKDFLGIENLKIDKVENDKAFFPPVGKVNLKFDLFAEDEDNRIVVEVQHAHRSDTYERFLYYHLCAMMESIKSSNNYSFPITVVTLVFFTNRMTPLAGNGVITSTFKMKGHDTGEEVELFGKEHKLVFVFTTYYSGSDDKHQKWMNAIDASMKGSINEEHYDNPSILKLIEIIKEDNITPDERAQMKEEYNRMEDLDIAHAKGHAKGIQEGQAKLEQTACNLLALGALSVEDIASVTGLSVERVKELSA	PF12784	COG0493,-,COG0639,COG1373,COG1262,COG1028,2DPVV,-,COG1479	2AD7J,2DBYH,COG0642,-,-,COG1192,2F7RN,2F7RN,-,COG3950,COG1403
GCA_000785145.2	d__Bacteria;p__Proteobacteria;c__Gammaproteobacteria;o__Beggiatoales;f__Beggiatoaceae;g__Thiomargarita;s__Thiomargarita nelsonii_B	GCA_000785145.2_06198	MKVAPLRYDVIFKKAFGKPDLFKALVKDFLHIDNFEIDKVENDKAFYPPVGNVNFKFDLFAEDKKNRIVVEMQHAHYSDTYERFMYYQLCAMVESIASSKNYSFPVTVNTVIFFTRKRTPSSNSGLLEVDFQARDTYDGKVIEKVFGKRKHRLLFVFVNDFNDAYSSKESAKWMQAFSGTLNREVDPKDYANPCISKMLEIIKEDNLTADEHAQMKEEDNQEEAQIEAREEGFEEGERKGRKDGLEEGERKGREALEGAARHFLAIGSLSVEQIASATGLSLERVKSLSEQ	PF12784	-	COG3039,-,2DUHW,2DUHW
GCA_000785145.2	d__Bacteria;p__Proteobacteria;c__Gammaproteobacteria;o__Beggiatoales;f__Beggiatoaceae;g__Thiomargarita;s__Thiomargarita nelsonii_B	GCA_000785145.2_06266	MQVIPLKYGTIFKQAFGQPDVFCQFAKDILGIEFNIDKVYTEYEYPEPIGFVRSKYDLFAEDTEKRIIVEVQHVKEEDFFDRFLYNHLISMVEQVGGYQAYGFDRTVYTIVVLTSNFHNRNIKFSYAVSDMNPIGEYGNTVEVYPHRLVFLCPRQVNDKTPPLVKKWLNFIKDSLDGEMDEMDYPDTLWRKIMAAIQKQTINPALLSEIKDDAAWEEAKIRFVEEGERKGRQEALEEAARNFLAIGSLSVEQIASATGLSLERVKALSNKKI	PF12784	COG5464	-,-
GCA_000785145.2	d__Bacteria;p__Proteobacteria;c__Gammaproteobacteria;o__Beggiatoales;f__Beggiatoaceae;g__Thiomargarita;s__Thiomargarita nelsonii_B	GCA_000785145.2_06444	MQFIDVRTDFAFKKVFGSEESKDILISFLNAVLDLGSHPIVDLTIINPYQMPLVEGFKETYVDIKAKLENGTTVIIEMQACNQSGFGKRIQSNLAKAYSSQLHAGDKYVKHHPTIALTITDFVMFTDDKLKSSVITYFKFMETSQFVLFPYNQMEMVFVELPKFDKTEFELSSMADKWIYFIKQAGHLTAIPQSLADDENINQALEVANAVSLTLEESEIQEKKARWLADQEEAEAERQAVLEKLAQLEAEKQSALAEKQSALAEKQSALAEKQSALAEKQSALAALGKAEQSTKLQIAKQMLQANADIAFIMQVTDLDEALIKGLVQE	PF12784	COG3093,COG4608	COG5464
GCA_000785145.2	d__Bacteria;p__Proteobacteria;c__Gammaproteobacteria;o__Beggiatoales;f__Beggiatoaceae;g__Thiomargarita;s__Thiomargarita nelsonii_B	GCA_000785145.2_06492	MVEQVGGYQAWLSFIKDSLDGEMDEVDYPDTLWRKIMAAIQKRTISPALLSEIKDDVTWEKAKIRFVEEGRKEGREEGREMLLKQQRETVLQAREMGLDEMAIAKLTGLSAQVIKEIM		COG5464	COG5464,-
GCA_000785145.2	d__Bacteria;p__Proteobacteria;c__Gammaproteobacteria;o__Beggiatoales;f__Beggiatoaceae;g__Thiomargarita;s__Thiomargarita nelsonii_B	GCA_000785145.2_06493	MKKVAPLRYDVIFKKAFSVPEIFTAFVRDLLGIDIEIDVVEKDKAYSPSIGSVATKFDLYAEDKKNRVIVYIQHVRSADHYHRFLHYHCIALLEQVVNSDDYHPKVFMLVVLTSGDRHKKDISITDFDPKDLQGKPFGEIDHKIVYICPKYLDKKVTPKQCHEWLEAINDSMDEQVDESHYTLPEIKRIFNLIEKDKVTPEERARMFDEHSEEEIKQEGFKEGLKEAKKMVKQAEEKAKQQVKESAARHLKALNVLSDEQIASATGLSLESVKAL		COG5464	-
GCA_000785145.2	d__Bacteria;p__Proteobacteria;c__Gammaproteobacteria;o__Beggiatoales;f__Beggiatoaceae;g__Thiomargarita;s__Thiomargarita nelsonii_B	GCA_000785145.2_06619	MPEAIGKLPTFQEALADSQKIGEQQGALHNEHRLVLRQLQCRFNQVPKGIVQKIEATSDLEQLDQWLVQIITAKELEDIERLFQS	PF14261	COG5464	-,COG2944,COG2944
GCA_000785145.2	d__Bacteria;p__Proteobacteria;c__Gammaproteobacteria;o__Beggiatoales;f__Beggiatoaceae;g__Thiomargarita;s__Thiomargarita nelsonii_B	GCA_000785145.2_06937	MKEVASLRYDVIFKKAFGDPEIFTAFIRDLLGIKLEIDTVEKDKAYDPPIGSVATKFDLYAEDYKNRVIVDMQHVRFSDHYHRFLHYHCAALLAQVVKSKNYCPELKVFTIVILTSGDKHKTDVSTIDFDPKNRKGEPLGEIDHQVIFICPKYLQDDTPKKYREWLEVIEDSLDEQIDESHYSIPEIQRLFKIIEKDQVTPEDRARMFDEYGVQEIKQGEFNKGKEVGFDEGFAEAEKQLMKTAQNLKTLGSLTEEQIASATGLSLDEVRAL		COG0438	COG0438
GCA_000830175.1	d__Bacteria;p__Campylobacterota;c__Campylobacteria;o__Campylobacterales;f__Sulfurovaceae;g__FS08-3;s__FS08-3 sp000830175	GCA_000830175.1_00004	LKKDIISKELLKYMARDIARHILHLKIEDDMELIDKEFTRIEKRDADLVFKNGEQIVHIEIQNSNHNQMPQRILRYLSDMLFEFDALEIKQYLLYIGQKPCRMQNSISKQDLAYKYDIIDMRNIPCEALLQSNDPSAVALSILCDFEGKEKQTVVNAILLKLKELSHESEYPNFLKILNVYSTNRNLENEVEKGVQMLSVDIEKTPFYKIGERKGLEKGLEKGAIIIAKQMLKLGLDKEIVSKATNLSIEKINEIQKEIL		COG1879,COG5000,-	COG0569,COG0168,COG0577,COG1136,COG0845,COG1538,COG0265,COG3177,-,COG0793
GCA_000830175.1	d__Bacteria;p__Campylobacterota;c__Campylobacteria;o__Campylobacterales;f__Sulfurovaceae;g__FS08-3;s__FS08-3 sp000830175	GCA_000830175.1_00380	MPRKLISFDWALKRLLRSKANFGILEGFLSELLFEDITILEILESESNKATYDDKANRIDIKVKNHKEEIILIEIQYGRELDYMQRMLYGTSKVISEHIKEGDSYAKIVKVISINILYFDFGEGDDYIYKGTTTFRGMHNNSILKLNPKQEELYKTNQIDKIYPEYYVIKVNNFNAIAKDRLDEWIYFLKTEEILTSFQAKGLEKAKEVLDYLKMSQEEQKSYEAFKQHLHDQASAWEGTYVIGKLEGVREGIEIGIEQGIGIGIEQGMKQKELEIAKKSLQKGLNTQTIMMITTLSKEEIEGLR	PF12784	COG0413,COG2823,COG2255,COG0628,COG1555,COG0534,COG0332,COG1692,COG1826,COG0805,COG0809	COG0705,2AK35,2EHK0,COG0357,COG0807,COG2199,COG0541,-,COG1373,COG0823
GCA_000830175.1	d__Bacteria;p__Campylobacterota;c__Campylobacteria;o__Campylobacterales;f__Sulfurovaceae;g__FS08-3;s__FS08-3 sp000830175	GCA_000830175.1_00412	MRFLNIQTDYAFKKVFGSRESKNILKSFLNATLELPLPIVDLTIEDPYNVPKLQGMKESAVDVKATLSDGSMVIVEMQILNHDGFESRILYNAAKNYANQLNKSNKYTLLNPVIALTVVNFKMFEYPHYKYPPTNSLKRATLPTTKMIFNSSLLNFPNLPNT	PF12784	COG0745,COG0642,COG4314,COG0075,COG3705,COG0104,COG2952,COG0505,COG0252	COG5464,COG2957,COG2989,COG3637,COG0635,-,-,COG2337,COG0128,COG1253,COG0699
GCA_000830175.1	d__Bacteria;p__Campylobacterota;c__Campylobacteria;o__Campylobacterales;f__Sulfurovaceae;g__FS08-3;s__FS08-3 sp000830175	GCA_000830175.1_00413	LYIQKNSIEKAQREGLEKGLEEGLEKGREEGREEGEKRAKIEIAKKMLAKNSDIDMILEFTGLNTKEIEAIKQSMEIQ		COG0745,COG0642,COG4314,COG0075,COG3705,COG0104,COG2952,COG0505,COG0252,COG5464	COG2957,COG2989,COG3637,COG0635,-,-,COG2337,COG0128,COG1253,COG0699
GCA_000830175.1	d__Bacteria;p__Campylobacterota;c__Campylobacteria;o__Campylobacterales;f__Sulfurovaceae;g__FS08-3;s__FS08-3 sp000830175	GCA_000830175.1_00847	MRFLNIKTDYAFKKVFGSENSKNILKSFLNSTLELPFPIEDLEIVDPYNVPKLQGMKETAVDVKATLEDKTKVIIEMQILNHDGFESRILYNTAKNYANQLDIGANYTLLNPVIALTIVNFTMFDFDKYKSIFKLIEKENFTQYKDDIQLQFIELPKFNKTLEECLTIEDKWIYFIKNARDMKVAPAFQDPNLNEALLIANTATMTKEELEIQDKREEFLFIQKNSIEKAKREGVEEGRRQEREKLIINAYRDGMPTNIIGSFVGMSEEDVTKFLRGADGL	PF12784	COG3385,COG0306,COG0583,COG2402,COG0500,COG2849,COG0352,COG0670	COG1197,COG1664,COG0324,COG5285,2DRAI
GCA_000830175.1	d__Bacteria;p__Campylobacterota;c__Campylobacteria;o__Campylobacterales;f__Sulfurovaceae;g__FS08-3;s__FS08-3 sp000830175	GCA_000830175.1_00971	MKKDITTKDTIKTITQDIAKYILELEVTDIEFVDKELQRIEKREADIVALCKINGVEGILHLEIQNDNDMTMHRRMLRYYNDIKMRFESLPLHQYVVYIGKPALKMHDTILEDNLKFGYNIIDMHTIDCEKFLKMDTPDALVLAILCDFKQRNEKDIISLYHPKIAGINQR		COG0288,COG0439	-,COG2207,-,2AI6E,COG0810,-,COG0535,COG0108,-,-,COG2161,COG4115,COG1488,COG0286
GCA_000830175.1	d__Bacteria;p__Campylobacterota;c__Campylobacteria;o__Campylobacterales;f__Sulfurovaceae;g__FS08-3;s__FS08-3 sp000830175	GCA_000830175.1_01645	MKFADPKNDLAFKKIFGDMNHKNILISFLNSVLDFKDGFAIVDVSLANPYQVPRIEDLKETILDIKAKNQNGEHFIVEMQKKDLGNFAKRSLYYTSKAYVEQLPKKRDYSVLKKVYFIGILNFTIFENKNYISRHLIINQETQTQDLEDFEFSFIELPKFTKDIHELGSTLDKWIYFIQNASDLSVIPLQYENLEAFKEAFGIATQTLWDTKELELYDYIALKEYDEINALQTAQRKGEAIGIEKGMKKGMEKGMEKGMKKGMEKGMEKGMEKGMEKGMEQKAIEIAQKLITQSFDNDTICTITGLSKERIEALRASN	PF12784	COG0726,-,COG0560,COG0258,COG0445	COG0210,2A067,COG0766,COG0755,COG2208,COG0666
GCA_000830175.1	d__Bacteria;p__Campylobacterota;c__Campylobacteria;o__Campylobacterales;f__Sulfurovaceae;g__FS08-3;s__FS08-3 sp000830175	GCA_000830175.1_01839	MNFLDVRTDYAFKKVFGSIESKEILISFLNALVYEDAPYQIKDLTIVDPYNIPMIKGVKDTFVDVKAVLDDDSRVIIEMQVLNHKGFEKRVLYNATKNYSVQLTKGQEYHLLNPVIALSIVDFTMFEESEAIINKFKLIEKEHLIDYSDDIELIFVELPKFDKSLEQLTNIKEQWIYFLKNAGSLEYIPKTLDKCIIHALNNANEANLTKEELEAQHKRKEFISIQKLAILKAKEDGLEEGMEKGMEKGMEKGIELGIEQGVINSAIKMITKFKLSIEEVATELNISIDELKKHLDKP	PF12784	COG0343,COG3637,COG1351,COG1451,COG1376,COG1090,COG0494,COG0527,2BM55,COG0470,COG1198	COG2114,COG0174,COG3038,COG2981,COG0663,-,COG1106,COG0855,COG0556
GCA_000830175.1	d__Bacteria;p__Campylobacterota;c__Campylobacteria;o__Campylobacterales;f__Sulfurovaceae;g__FS08-3;s__FS08-3 sp000830175	GCA_000830175.1_02042	VFFVSELLIQMLLKLIHRDIKLCCYLFDREFKFGYHFDSHIERSFXXXXTEIEFVDKELQRIEKREADIVAHCKVNGIEAILHLEIQNDNDKTMHRRMVRYCNDIKMRFEHLPLFQYVVYIGKPKLKMKNSIVEEHLKFSYNIIDMHTIDCEKFLKMDTPDALVLAILCDFKGRDEKDVITYILARLQELTQGNSQKLGQCMLTLEELSTNRDLQNKLKEVEHVTRYETRRVAELSNRNGERCFARNIFGKTRGNSRNYAQYGYQNDNQI		-,COG0178	-,COG1168,COG0533,COG1408,COG1408,COG1331,COG0125,COG0669,COG0163,-,COG0014,COG0564
GCA_000830175.1	d__Bacteria;p__Campylobacterota;c__Campylobacteria;o__Campylobacterales;f__Sulfurovaceae;g__FS08-3;s__FS08-3 sp000830175	GCA_000830175.1_02374	MKKDIISKELLKHIARDVARHILGIEIQENMELIDKEFTRIEKRDADLVFKNGDEIIHIEIQNANHAKMHLRMHRYLSDMLFEYENLTIKQYLLYIGQAKCSMKNSLTKDDLHYRYAIIDMHTIDCETLLMSDDPSALVLTILCDFKDRDKQTVVNTILKRLRELSDDREYENYLKMVNILSTNRNLENEVKKGADMLSVDIEKTPFYQLGEQRGQRIGEQRGQKIGEHKGVLKTAITMIQEFQLSIEQVAQKLNISMDELKKHLDKQK		COG1459,COG3668,2DHNB,COG0259,COG0386,COG0280,COG0557,COG1331,COG1373,COG2022	COG0621,COG0037,-,COG0745,COG1826,COG0018,COG0209,COG0791,COG4636,2C5U9,COG4625
GCA_000830175.1	d__Bacteria;p__Campylobacterota;c__Campylobacteria;o__Campylobacterales;f__Sulfurovaceae;g__FS08-3;s__FS08-3 sp000830175	GCA_000830175.1_02542	MPRRLISFDWALKRLLRSKANFAILEGFLSELLFEDITILEILESESNQAIESDKYNRVDIKVKNHKEEIILIEIQYGRELDYMQRMLYGTSKTITEHIKEGQPYAKVVKVISINILYFDFGKGDDYIYKGTTIFRGLHNNSILQLNPKQEELYKTNQIDKIYPEYYVIKINNFNEIAKDTLDEWIYFLKTEEILNEFKAKGLKQAKETLDYLKLSPQEQKSYENFKQHLHDQASTWEGTYVIGKIEGLKQGIKQGIEQGVMQTAITMIQEFGLPIEEVAQRLSLSIDELKKHLNEYLSCQ	PF12784	COG1187,COG0083,COG2740,COG0532,COG0858,COG0779,COG0117	COG0372,COG0451,COG3547,COG1194,COG0438,COG2405,COG2886,COG1216,COG0515,COG3307,COG3307
GCA_000961585.1	d__Bacteria;p__Firmicutes_B;c__Desulfotomaculia;o__Desulfotomaculales;f__Desulfocucumaceae;g__BRHc4a;s__BRHc4a sp000961585	GCA_000961585.1_00004	LEAEVTRQANDVIMKAVAGAFKDKTLKIFGLDTPRIKAVIPTVLPVLEVKENRTDYIFLLEDDTLLHLEFMTTVTGEALKRFALYDVRLINRDDREVNTAVVYSGRIKKAPDRLEKGSINYKVTNVYMKDYDGDEEYRKLQEKISRNESLHEEEILKLVFLSLMKSSLTEDQMALQAAELAKNMTGEIKTFVIGALVAVTDRFMSEDYKKRLLEVLKMTQIEQWIRQEGIKEGIKEGIKEGIKEGEIKGKMETARIALKKGLPEDLVAEITGLDQETVRRLKAELN		COG4987,COG1538,COG0666	COG1848,COG2002,COG3620
GCA_000961585.1	d__Bacteria;p__Firmicutes_B;c__Desulfotomaculia;o__Desulfotomaculales;f__Desulfocucumaceae;g__BRHc4a;s__BRHc4a sp000961585	GCA_000961585.1_00283	LNGIKSINRTNDYAFKRIMGSEEGKEALISFLNAVLKPAPGKELTFVELLDRELDPKYLLDRAARLDILARTATGTLINVEVQISNQYNIDKRTLFYWAGLYYGQLSSGENFIYLRKTVTINILGFSWFKDKSKYHRTFRLLEDETGELLNEDLEIHILELPKITKLKRRPNDTLEEWLMYFNNLEGEEMEEIAMANPGIRKAMTIEQIFFKSQKERRLYELREKAARDEISMVTGAKEEGKAEGKAEGKVEMAHDAICKYLDARFSGASLGLQEEVKTINNFVVLDKIIGKIYTANSIEDAAAIIKRNK	PF12784	COG5421	COG1180,COG1882,COG3829,COG1638,COG3090,COG1593,COG0039
GCA_000961585.1	d__Bacteria;p__Firmicutes_B;c__Desulfotomaculia;o__Desulfotomaculales;f__Desulfocucumaceae;g__BRHc4a;s__BRHc4a sp000961585	GCA_000961585.1_01059	LEAEVTRQANDVIMKAVAGAFKDKTLKIFGLDTPRIKAVIPTVLPVLEVKENRTDCIFLLEDDTLLHLEFMTTVTGEALKRFALYDVRLINRDDREVNTAVVYSGRIKKAPDRLEKGSINYKVTNVYMKDYDGDEEYRKLQEKISRNESLHEEEILKLVFLPLMKSSLTEDQMALQAAELAKNMTGEIKTFVIGALVAVTDRFMSEDYKKRLLEVLKMTQIEQWIRQEGIKEGIKEGEIKGKMETARIALKKGLPEDLVAEITALDMETVRRLKLELN		COG5464	COG2161,COG4115,COG1570,COG0457,-,-
GCA_000961585.1	d__Bacteria;p__Firmicutes_B;c__Desulfotomaculia;o__Desulfotomaculales;f__Desulfocucumaceae;g__BRHc4a;s__BRHc4a sp000961585	GCA_000961585.1_01704	LLASRNSKWGRFLSCLVNIVNMERKTVTRIKNRSSCRMIKNQVDHDRLFKELLETFFAEASTGSGAHGVAGCIFRDISEAEPAGGRRILPRTG		-	COG1087,COG3307,COG3206,COG0489,COG1708,COG2445,COG4464,COG3408,-,COG1091
GCA_000961585.1	d__Bacteria;p__Firmicutes_B;c__Desulfotomaculia;o__Desulfotomaculales;f__Desulfocucumaceae;g__BRHc4a;s__BRHc4a sp000961585	GCA_000961585.1_01766	VAEYDHLIKALTERYMGHVAALVRGLEVPVERIEIEEQDREAVSVRRTSDILLKVREGGYDYLMLVEFQTRPDREMPLRMLEYTAILHRRHRRPVYPVVVNLTGRGLEEQYRYDCLGLTVMDFSYRQINLRELDGMEYLYRGLVGLIPLVPLMKHDESPEKVLEKCARRLESEVPGEEERSTLYLCLGVMSSLKYPREIILKVLEVIKMENSPLFDGIREEWETRGEIRGIEKGIEKGIEKGRKEGHIEGHSEGIVEAILEALEENTGQRPGWLKESLSTIKDGDLLKKILRRAVKSKSVEEFAKECQALVGTVS	PF04754	COG2804,COG1459,-,COG4966,-,COG4972,COG3166,COG3167	COG2104,COG2022,COG0502,COG0476,COG0352,COG0422,COG0583,COG3677,COG0318,COG0493
GCA_000961595.1	d__Bacteria;p__Firmicutes_B;c__Desulfotomaculia;o__Desulfotomaculales;f__Desulfocucumaceae;g__Desulfocucumis;s__Desulfocucumis sp000961595	GCA_000961595.1_02931	LSKHEEEILKLVFLPLMKSSLTEDQMAVQAAELAKNIAGEIKTFVIGALVAVTDRFMSEDYKKRLLEVLKMTQIEQWIRQEGIKEGWQEGIKEGIKEGEMKKAVETARAALKRGLPEDVVAEITGLDQETVRRLKAELN		COG1180,COG2078,COG1280,COG2050,COG2316,COG0691,-,COG1598,COG1570,COG0457,2E3R1,COG1191,COG5464	COG1538,COG1538,COG4913,2CB46,COG4942,COG4942,COG4942,-,-,COG1708
GCA_000961595.1	d__Bacteria;p__Firmicutes_B;c__Desulfotomaculia;o__Desulfotomaculales;f__Desulfocucumaceae;g__Desulfocucumis;s__Desulfocucumis sp000961595	GCA_000961595.1_02932	LEAEVTRQANDVIMKAMAGTFKDKTLKIFGLNTPRIEQA		COG1180,COG2078,COG1280,COG2050,COG2316,COG0691,-,COG1598,COG1570,COG0457,2E3R1,COG1191	COG5464,COG1538,COG1538,COG4913,2CB46,COG4942,COG4942,COG4942,-,-,COG1708
GCA_000961805.1	d__Bacteria;p__Firmicutes_B;c__Desulfitobacteriia;o__Desulfitobacteriales;f__Desulfitobacteriaceae;g__Desulfosporosinus;s__Desulfosporosinus sp000961805	GCA_000961805.1_00626	MAGSKKSKRKQISTDDGFLMSPKVDFVFKLIFGDEKNKDLLIAFLSAVLGVPAEDFEWIEIINSELLREFSEDKKGILDVRAMTKQGKQIDIEIQILPTEFIPERTMFYWSKMYISQVKPGDTYDLLQKCITINIVDFKCTPLKKLHSSYHLTEDSTGYRLTDILEVHFLDYPNKNRIQTFHHYAIYSSSFS	PF12784	COG1334,COG1344,-,2E3EN,COG1396,COG5464,COG5611,COG2002,COG5464	COG4974,COG0582,COG0582
GCA_000961805.1	d__Bacteria;p__Firmicutes_B;c__Desulfitobacteriia;o__Desulfitobacteriales;f__Desulfitobacteriaceae;g__Desulfosporosinus;s__Desulfosporosinus sp000961805	GCA_000961805.1_00627	MIYVEKFEDMIHEDIDEWVYFFKHGKIREDFKSPGILLAAKKLDYLMMSEEERRGYDDYLAYLGQEVGILDTAKEEGREEGKVLTAKAALKKGLSVELIAEITGLPLEEIVKL		COG0582,COG0582,COG4974,COG5464	COG2002,COG5611,COG5464,COG1396,2E3EN,-,COG1344,COG1334
GCA_000961805.1	d__Bacteria;p__Firmicutes_B;c__Desulfitobacteriia;o__Desulfitobacteriales;f__Desulfitobacteriaceae;g__Desulfosporosinus;s__Desulfosporosinus sp000961805	GCA_000961805.1_00630	MAQDILCQFLEVSFGAESQALQETVRTITDLEVLSRITNQIFLAAQFEEVSALIQSSLHPH		COG1334,COG1344,-,2E3EN,COG1396	COG5611,COG2002,COG5464,COG5464,COG4974,COG0582,COG0582
GCA_000961805.1	d__Bacteria;p__Firmicutes_B;c__Desulfitobacteriia;o__Desulfitobacteriales;f__Desulfitobacteriaceae;g__Desulfosporosinus;s__Desulfosporosinus sp000961805	GCA_000961805.1_00638	LETEISGHNNDIIMKATAAMFKDKTLEVFGLKTAKIVDIMPTVLPVVEAKEKRVDFVFLLEDDTLLHLEFQTTVPEDLLRRVAYYGARIVERHNLEVNTAVIYSGRIESAPELLEKGSLCYRVTNVFLKSMDGDAEYNRIRTLLEEGRELEEADLWKLILLPLMKSQQSEAEMTIKAAQLAKSANSKLTDFVIGSIIAITDKFLPEEYKKKLLEVLSMTQIEEWIREEGKIEGKIEGKIEGKIEGILEGEAKGKLEAARNALKKGLSLEDIAEITDLPLETVQKLKAERSN		COG3316,-	2B6JN,2BUHN
GCA_000961805.1	d__Bacteria;p__Firmicutes_B;c__Desulfitobacteriia;o__Desulfitobacteriales;f__Desulfitobacteriaceae;g__Desulfosporosinus;s__Desulfosporosinus sp000961805	GCA_000961805.1_01069	MAIKKLVRFDWAMKYILRNKANFDVLEAFISNLLRETIVIENILESESNREAENRKFNRVDLKCKDSQGKQIIIEIQNQREADYLQRLLWGTSKAVVEGLELGKGYSEVVKVISISILYHTMRVDEKENTDFIYYGTTELIGLHTKKPLILHESKAKQIETPVVTSKNVFPEYYMIYVEKFEDMINEAIDEWVYFFKHGAIREDFKSPGILLAAKKLDYLMMSEEERRGYDDYLAYLGQELGILETAKEEGREEGRVLTAKAALKKGLEVELIAEITGLPLEEILKLQSDIIP	PF12784	2ECBJ	COG3385,COG1943,28V3I,2ECBJ,COG2963
GCA_000961805.1	d__Bacteria;p__Firmicutes_B;c__Desulfitobacteriia;o__Desulfitobacteriales;f__Desulfitobacteriaceae;g__Desulfosporosinus;s__Desulfosporosinus sp000961805	GCA_000961805.1_01526	LSLIHKPHDKFFKETLSDLQTAQDFLQNYLPRELLEFMDLESISLQKDSFIEKELEETFSDLLFQTKINHKDGYLYLLFEHKSYPSPKIALQLLKYMLNIWEQKTADQPTAKLPVIIPMVVYHGKARWNSPVKLSGLIEDYDQLPLAVTDCLPDFSYLLYNISRYSNADIKGSVKLQIFLKLLRDIFEQDYTVFLKTLEESIMAFNQLENQGNGLEYFETFIRYIMNARNDLEFQTVYELAKESSLERSEVIMTIAEKLITEGMEKGIEKGMEKGIEKGIEQGVEKGKLEVAENLLRLGMGIDVIIKATGLREEEIRKIMN	PF04754	COG5464	COG2002,COG5611,COG2963,COG1203,2DBAF,COG5632,COG3649,COG1468,COG1518
GCA_000961805.1	d__Bacteria;p__Firmicutes_B;c__Desulfitobacteriia;o__Desulfitobacteriales;f__Desulfitobacteriaceae;g__Desulfosporosinus;s__Desulfosporosinus sp000961805	GCA_000961805.1_02371	MFRNKILGAFELRTAKIVDIMPTVLPVVEAKEKRVDFVFLLEDDTLLHLEFQTTVAKDFECSGRKSTPKLVFGYFPDIVNL		COG2247,COG1404,COG2247,-	28NBA,COG0513,-,2C4CD,COG0793,-,COG0845,COG0841
GCA_000961805.1	d__Bacteria;p__Firmicutes_B;c__Desulfitobacteriia;o__Desulfitobacteriales;f__Desulfitobacteriaceae;g__Desulfosporosinus;s__Desulfosporosinus sp000961805	GCA_000961805.1_03034	LAELEFYQRGTEGCCSSWIVVVAVVVTCASFGTTAPLTAIAAAAAIGILVLHQAIAAWEKSSDDPRVREEYYSRRKAVLDEKAAVREAELRLKEGIERGLAEGKAIGKEEGKAEVARNLIDLGVEISKIAKATGLSEEDIRLLKN		COG0446,2FCJI,2EGIY,-,COG0611,2E87D,COG1122,COG0619,COG1903,COG3209,COG3209	COG1145,COG0664,COG0010,COG2241,COG2243,COG2875,COG2073,COG1010,COG2099,COG2138,COG2082,COG1492
GCA_000961805.1	d__Bacteria;p__Firmicutes_B;c__Desulfitobacteriia;o__Desulfitobacteriales;f__Desulfitobacteriaceae;g__Desulfosporosinus;s__Desulfosporosinus sp000961805	GCA_000961805.1_03588	MDGDAEYNRIKTLLDQGAELEEADILKLILLPLMKSQQPEAEMTIKAAQLAKSANSKLTDFVIGSIIAITDKFLPEEYKKKLLEVLSMTQIEEWIREEGKLLGKAEGKAEGKHEDARNALIEGIEPTIVAKITGLPLTTIQKIKADLTN		COG5464	COG1551,COG1699,2ES69,COG1344,COG1256,2A7ID,COG2747,COG1291,COG1360,COG2234,COG1728,COG1352,2FKNI
GCA_000961805.1	d__Bacteria;p__Firmicutes_B;c__Desulfitobacteriia;o__Desulfitobacteriales;f__Desulfitobacteriaceae;g__Desulfosporosinus;s__Desulfosporosinus sp000961805	GCA_000961805.1_05325	MVVISNQYDIEKRSLYYWAEMYSRQMREGMAYKELAKAVTINILDFSYLKQTKNYHSVFHLYEDEERFQLTEALEMHFMELPKLVSKWRRREVSPWENVLVRWLLLLEGSENQEILKTLEEIAMQDPVLHQAMAAWEKSSDDPIVREEYFARRKAVLDEMAAVREAELRLREAIQKGKGEGRAEVAKSLLDLGMEISKVAKVTCMTVDEVKVLKD	PF12784	COG3153,COG0210	COG0346,COG1061,28I96,COG0468,2EM10,COG0823,COG1953,COG0044,COG0044
GCA_000970895.1	d__Bacteria;p__Proteobacteria;c__Alphaproteobacteria;o__Rickettsiales;f__Arcanobacteraceae;g__Arcanobacter;s__Arcanobacter lacustris	GCA_000970895.1_00526	MAAPRYLDATNDVAFKKVFSNKEILIDFLNSMLQLTEGNKITELHFVPQEEIPDLGQGKRSIFDIKVLDQSGFWYIIEMQNRPDEFFLKRVQVYASSTYSNQTLKGKDYMNVLPVLVVAIVNGTLFPDEIGCISRHTTREEATNTQHLFELSYVFIELGKFIKSEKELEAIEDFWLFYLAKSTEVKHPPAKVTDANILKAYEVLERFNWDDASYDAYIRAKLLADTERLEIEDAFSKGEAKGKEEGLAEGELKGKLEIAKNLIAKGFDENTILEVTGLTIGEFKKYLP	PF12784	COG3505,-,COG3328,COG3328,COG3328,COG2826	28Y6T,COG1862,COG0342,-,COG3027,2C9CJ,COG1609
GCA_000970895.1	d__Bacteria;p__Proteobacteria;c__Alphaproteobacteria;o__Rickettsiales;f__Arcanobacteraceae;g__Arcanobacter;s__Arcanobacter lacustris	GCA_000970895.1_00621	MNHKNPHPHDDFFKESLSQTEVAVDLFKNLLPKDILAKIDLNSLKPEKTSFIDNIIGKKEVDALFSVKFGSDTGYLYLLTEHQSTVDKDMAFRIMKYRIMIMEHHKAIHPEDKYLAPVYPMIIYNGSSNYSASVDFFDLFRDKQLAKDLFINPVQLVDLPKVSDEEILNFTVANLLMFMLKHIHDEDIFSSILKIADYLEDAANRNFLYIESIFRYIVNKGQTGNKQELVKLFTSITPDDKREAIMTIAEQFIQEGLEKGINIGEAQGIEKEKYEVAFKMLKANQPIEFISQITEISTDKLLELANNQATKH	PF04754	COG1961,-,2CG76,2DI4S,COG0507,COG0776	-
GCA_000970895.1	d__Bacteria;p__Proteobacteria;c__Alphaproteobacteria;o__Rickettsiales;f__Arcanobacteraceae;g__Arcanobacter;s__Arcanobacter lacustris	GCA_000970895.1_00670	MSLINPRVDIAFKKIFGVEANKDILISLLNSIISQEDQVDQIELLNPYNERNFKTDKLTVLDIKARNKHNQTYFLIEMQLAEELDYPKRGLYNWARVYSNQITSGEQYKNLNRTIAIHILNFTFIDYKKQKGWIETVPNKYHHRFVLSDKETRLEIFNDIEIHTIELNKFQAIHDQELSQVMPKVKDMLDKWVSVLTKYDLLNIKELPEKINIPEIKKALKVMREMNLNKAEREIYDSHLDFLRIEEGAFEARFEAGKEEGKAEGKIEGKLEIAKNLITKGFDEKSILEITGLTIAEVKKYFPDN	PF12784	COG5464	COG4637,COG4191,COG2931
GCA_000980705.1	d__Bacteria;p__Firmicutes_A;c__Clostridia;o__Oscillospirales;f__Ruminococcaceae;g__Ruminococcus_C;s__Ruminococcus_C sp000980705	GCA_000980705.1_02376	MHDTDSITKDYMKDAATFADAFNFLLYNGEPVIQPGQLREMDTTMLALPFGEDGVTVPEQKSRDVLKFLTAKADDNAAYCILGIENQTDVHYAMPVRNMLYDSMQYSNQVEAARKSHKQAKNYGTHEEFLSGFHKDEYLLPVITLVIYFGADKWDAPRSIHKMMLVRDERILQYTPDYKVNLIAPEELSDTELEKFQTELCELLKFIKYSKDKKRLEEVVAEDAAFKNISKRTADAINTITHSEMKFPEGKETVDMCKAIQDIRKDAIAEGKAEGRAEGKAEGRAEGEAIGEARGEVKGLMKALANLIASGMEESQARKILGL	PF04754	COG2304,-,2BCAW,2BRPU,COG3293,2CJG3,COG2273,COG1309	COG0717,28HYB,COG0732,COG2810,COG0286,COG0732,2DM4E,COG0587,2EQCX
GCA_000980705.1	d__Bacteria;p__Firmicutes_A;c__Clostridia;o__Oscillospirales;f__Ruminococcaceae;g__Ruminococcus_C;s__Ruminococcus_C sp000980705	GCA_000980705.1_02438	MHDTDSITKDYMKDAATFADAFNFLLYNGEPVIQPGQLREMDTTMLALPFGEDGVTVPEQKSRDVLKFLTAKADDNAAYCILGIENQTDVHYAMPVRNMLYDSMQYSNQVEAARKSHKQAKNYGTHEEFLSGFHKDEYLLPVITLVIYFGADKWDAPRSIHKMMLVRDERILQYTPDYKVNLIAPEELSDTELEKFQTELCELLKFIKYSKDKKRLEEVVAEDAAFKNISKRTADAINTITHSEMKFPEGKETVDMCKAIQDIRKDAIAEGKAEGRAEGKAEGRAEGEAIGEARGEVKGLMKALANLIASGMEESQARKILGL	PF04754	COG2304,-,2BCAW,2BRPU,COG3293,2CJG3,COG2273,COG1309	COG0717,28HYB,COG0732,COG2810,COG0286,COG0732,2DM4E,COG0587,2EQCX
GCA_000980705.1	d__Bacteria;p__Firmicutes_A;c__Clostridia;o__Oscillospirales;f__Ruminococcaceae;g__Ruminococcus_C;s__Ruminococcus_C sp000980705	GCA_000980705.1_02688	MQNDNIRKNIIAALLNVPSSEVENTELMPTILRKESKDDKYGILDVRVKLKDGEQIDFEMQVEAFDCWANRSVYYLSKMYAGEIKEGEGYDCLKKCIHVSILAYDHFQDDKECYRRIVFCDAKTGKEYTDLMEMHVLELSKLPPEEKNETSLLQWMRFLGGKTRKDFEEMAKKNSELEEAYDVLDKLSADEKKRLEYETRQRAIRDYNIGMLTAERRGIEAGREEGENRINQLNIELSKRGRTEDILKAAVDKEYQEKLLKEFEL	PF12784	COG0297,2BTPS,-,COG0438,COG0297,-,COG2244,COG3594,-	COG0655
GCA_000987045.1	d__Bacteria;p__Firmicutes_B;c__Moorellia;o__PH28-bin88;f__PH28-bin88;g__PH28-bin88;s__PH28-bin88 sp000987045	GCA_000987045.1_00014	LSNRIQQPFQGSGIHPIRPGHEDIVNSDLDLDTKKTVLLRAEMFAGLVYEQEIIDLIFREVEKMFNIEESAGYQRIYEKGLKKGIEQGMEKGMEKGNAVPRTHMRTWAAPWPGIYGHR		COG1569,COG2002,COG1210,COG1210,COG1598,COG1724,COG1210,-,COG1848	COG1733,COG2259,-,COG5464,COG1751,-,COG1210,COG5464
GCA_000987045.1	d__Bacteria;p__Firmicutes_B;c__Moorellia;o__PH28-bin88;f__PH28-bin88;g__PH28-bin88;s__PH28-bin88 sp000987045	GCA_000987045.1_00018	LTKKGEQANGATRQSCTPRFATVKGINRTNDYAFKRILGAEEGKEALLGFLNAVLKPPPGRELTKVELLDRELDPEYLLDRGARLDVLARTVQGALINIEVQIANRYDIDRRTLFYWARLYQGQLGAGQKFIELCKTITINVLGFNWFAGDQRYHHTFHIREDVTGQLLSDDLEIHFLELEKVKGLKRRSQDALEAWLMYLNNLEGEEMEAIAVENPAIKKALTIEEAFWRSERERRLYELREKALRDEIVMMDGARAEGKAEGKAEGKAEGKAEGKVEMAQEAICKYLEVRFGEEASLGLREKVKKCTNLDMLDKIMNKIYTASSLKDARAIIEGVPGA	PF12784	COG1569,COG2002,COG1210,COG1210,COG1598,COG1724,COG1210,-,COG1848,COG5464,COG1733,COG2259,-	COG1751,-,COG1210,COG5464
GCA_000987045.1	d__Bacteria;p__Firmicutes_B;c__Moorellia;o__PH28-bin88;f__PH28-bin88;g__PH28-bin88;s__PH28-bin88 sp000987045	GCA_000987045.1_00022	LQQKSGNQYDTIIKDLFADGTQDLINYFSHIPATVVNDLQIEFPQVETRVSDLVVEAKSEHGPLAVHLEFQSRNDREMPYRMLRYALEIHKTYRLPVYQMVIYFGQQEINMAGQLHYRLGTENLLDYRYRLIDVGKITYEELKNSPHQQLRSLLPLVERDRRKREGETFLRRCAEDIVNSDLDLDTKKTVLLRAEMFAGLVYEQEIIDLIFREVEKMFNIEESAGYQRIYEKGLKKGIEQGMEKGMEKGMEKGMEKGRQESLADVAIKFLSKKFRKLPRELVARIKEQDTYVLQQVIDNIFDINDLSELEDYLQ	PF04754,PF14261	COG1569,COG2002,COG1210,COG1210,COG1598,COG1724,COG1210,-,COG1848,COG5464,COG1733,COG2259,-,COG5464,COG1751,-,COG1210	COG5464
GCA_000987045.1	d__Bacteria;p__Firmicutes_B;c__Moorellia;o__PH28-bin88;f__PH28-bin88;g__PH28-bin88;s__PH28-bin88 sp000987045	GCA_000987045.1_00031	MLNIEESAGYQRIFQQGFEKGIQIYLEEWKKGLIQGWKEGRHESLVDVTISLLRKKFRQLPREYSARIKEQDTYVLQQVIDNIFDINDLSELDRYLQ	PF14261	COG1708,COG1895	COG1210,COG1708,COG2250,COG1210,COG1210,COG1210,2CBNP,COG1210
GCA_000987045.1	d__Bacteria;p__Firmicutes_B;c__Moorellia;o__PH28-bin88;f__PH28-bin88;g__PH28-bin88;s__PH28-bin88 sp000987045	GCA_000987045.1_00078	MLNIEESAGYQRILEKGIEKGIEKGIEKGRQEGRQETLADVAIMLLSKRFRILPREYLARIKEQDTYVLQQLVNNIYDLKDLSELDRYLQEASLCPPGFRWVSCFTKLS	PF14261	-	COG1210,COG5464,COG5464,COG1078,COG1210,COG1708,COG1895,COG5464
GCA_000987045.1	d__Bacteria;p__Firmicutes_B;c__Moorellia;o__PH28-bin88;f__PH28-bin88;g__PH28-bin88;s__PH28-bin88 sp000987045	GCA_000987045.1_00080	VVYSGRIKEAPDKLERGSITYKVTNIYMKDYDGDEEYRKLYHKIGRKDTLTEEEILKLVFLPLMKSKLTEDEMAVQAAELAKDMVGEIKTFIIGALVAVTDRFMSEEYKKRLLEVLKMTQIEQWIREEGIKEGIKEGERKKALDTARAAIKRGLPEDVVAEITGLDLEAVRKLKADLN		COG5464,COG1895,COG1708,COG1210,COG1078,COG5464	COG1210,COG5464,-
GCA_000987045.1	d__Bacteria;p__Firmicutes_B;c__Moorellia;o__PH28-bin88;f__PH28-bin88;g__PH28-bin88;s__PH28-bin88 sp000987045	GCA_000987045.1_00081	LEAEVTRQANDIIMKAMAQTFKDRTLKIFGLHTPRITGVIPTVLPVVEVKENRTDYIFLLEDGTLLHLEFMTTVTAEALKRFALYDARLSAGTTGT		COG5464,COG1895,COG1708,COG1210,COG1078	COG5464,COG1210,COG5464,-
GCA_000987045.1	d__Bacteria;p__Firmicutes_B;c__Moorellia;o__PH28-bin88;f__PH28-bin88;g__PH28-bin88;s__PH28-bin88 sp000987045	GCA_000987045.1_00086	LKSRLDTRLEGRPAGVADRRSHQALEQKVPQASQGVRDRIKEQDTYVLQQVIDNIFDINDLSELEDYLQ		-,COG5464,COG1210,COG5464,COG5464,COG1078,COG1210,COG1708,COG1895	COG5464
GCA_000987045.1	d__Bacteria;p__Firmicutes_B;c__Moorellia;o__PH28-bin88;f__PH28-bin88;g__PH28-bin88;s__PH28-bin88 sp000987045	GCA_000987045.1_00238	LREKVKKCTNLDVLDKIMNKIYTASSLEDARAIIEGVPGA		COG1210,-	COG4118,COG2402,COG1210,COG1087,COG1569,COG2002,COG1210,-,COG0457,-,COG2402,COG1210,COG2002,COG1210,COG1669,COG1708
GCA_000987445.1	d__Bacteria;p__Proteobacteria;c__Gammaproteobacteria;o__Burkholderiales;f__Rhodocyclaceae;g__Accumulibacter;s__Accumulibacter phosphatis_A	GCA_000987445.1_00153	MLAETVDEWTKQWKEDGLREGRQQGLQEGRQEGWREGMQQGEAALLQKQLERRFGALPAWVPGRLAQASPAQLETWGLELLDAASLEEVFAGA	PF09811,PF14261	N/A	COG0834,COG0765,COG1126,COG0697
GCA_001044195.1	d__Bacteria;p__Proteobacteria;c__Gammaproteobacteria;o__Chromatiales;f__Chromatiaceae;g__Achromatium;s__Achromatium palustre	GCA_001044195.1_00038	MLKVASLHYGVIFKKAFSKPHIFAGFVKDLTGIQLEIDTVETEKAFDPPIGKVDSRFDLFAEDKKNRIIVDIQYKRYPDHYHRFLHYHCAALLELAGSFMEYRPNVRALTIVILTSGDHHKKDVSIIDFDPKDLHGNKLGEIPHQVLYLCPNYADDKTPEPYKEWLYAMRDTLNEEVDETQYANPTIQEVLHTIESDTISPQERARMFDEYGDEQIKQDKFAKGKAEGLAEGEIKGKTETALAMLRKGADLAFIQKVTGLSLERLQQLKDS		COG1174,COG1598,-,COG0438,COG0399,COG0223,COG0438,-,-,COG1807,COG5464,COG0639	COG4976,COG1032,-,COG1032,COG0463,COG2192,2DP8V,2EGPU,COG2755,COG2755,COG2244
GCA_001044195.1	d__Bacteria;p__Proteobacteria;c__Gammaproteobacteria;o__Chromatiales;f__Chromatiaceae;g__Achromatium;s__Achromatium palustre	GCA_001044195.1_00040	MLKVASLHYGVIFKKAFSKPHIFAGFVKDLTGIQLEIDTVETEKAFDPPIGKVDSRFDLFAEDKKNRIIVDIQYKRYPDHYHRFLHYHCAALLELAGSFREYRPNVRVLTIVILTSGDHHKKDVSIIDFDPKDLHGNKLGEIPHQVLYLCPNYADDKTPEPYKEWLYAMRDTLNEEVDETQYTNPTIQEVLHTIERDTISPQERARMFDEYGDAALKQDEFQKGLVAGESKGIQQTAIAMLHEGMDVALIQKVTGLSTEILQQLKDSWSTKS		-,COG1174,COG1598,-,COG0438,COG0399,COG0223,COG0438,-,-,COG1807	COG0639,COG5464,COG4976,COG1032,-,COG1032,COG0463,COG2192,2DP8V,2EGPU,COG2755,COG2755
GCA_001044195.1	d__Bacteria;p__Proteobacteria;c__Gammaproteobacteria;o__Chromatiales;f__Chromatiaceae;g__Achromatium;s__Achromatium palustre	GCA_001044195.1_00673	MKQVASLRYGVIFKKAFSKPHIFKAFVKDFLDIELDIDKVETEKAFSPAIGYVDSRFDLFAEDKKHRTIVDIQHVRNTDHYHRFLHYHCAALLEQVVNSKDYRPQLKVFTIVVLTSGDRHKVDMAKINFDPQDRHGRFLKEIPHKLLYLCPKYVTAETPEPYREWLLAIQDSLDESVDEKIYQKQEIQDIFDLIQKDQTTPQEYARMKDEYATELLINESKKEVAIKMYAKGFELTLIAELTELSLDELETILS		COG5316,COG1109,2CDU1,COG0662,COG0451,COG1089	COG5493,2CDU1,COG3577,COG2244,COG2242,-,COG2402,COG2402,COG1216,COG0500,COG0451,COG2442,COG4634,COG0399
GCA_001044195.1	d__Bacteria;p__Proteobacteria;c__Gammaproteobacteria;o__Chromatiales;f__Chromatiaceae;g__Achromatium;s__Achromatium palustre	GCA_001044195.1_00713	MKQVASLRYGVIFKKAFSDPEVFKGFVRDFLAINLEIERVETEKSFSEPVGKVASRYDLFAEDTKNRVIVDIQHVRHPDHYNRFLHYHCAAILEQAASFNEYTPPLTVFTLVVLTSGDKHQQDISVIDFDPKTLAGEPLHEIAHKVFYICPKYLNETTPQPFQEWMRAIDDSLDGQIDEATYTRSEILKIFQLIEKDTLSPEDRARMLDERREEAYRVTKYQEGKAEGKAEEARRTAHAMLKEGMDIELVCKITGLAKDDIM		2CHZ5,COG1595,COG0675,2EUDG,COG0639	COG0639,COG3291
GCA_001044195.1	d__Bacteria;p__Proteobacteria;c__Gammaproteobacteria;o__Chromatiales;f__Chromatiaceae;g__Achromatium;s__Achromatium palustre	GCA_001044195.1_01212	MQDNKIGEPFILHVEIQNDNHSKMLWRMLRYRTEISFLYPKIDIRQYVIYIGKTDLSMKASVVQTGLNYNYTIIDMHTIDCERLLQLDNSDALVLAVLCDFKGRPNREVIRYILQRLKQLNGANESKYREYVHMLEILSSNRDLTKTIEQEQQMLTQIEQHQLPSFRVGMRYGMEQGRLQGMEQGRLQGEGKLLERLLIRRFGAKKITKPIRQKLSNATIKELECWGDNILDSKTPEDVFR		-,-,-,-,-,297CM,COG2885,-,-,-,-,-,-,-,-	COG0131,COG0118,-,COG0622,COG2703,COG2980,COG1466,COG0557,COG1262
GCA_001044195.1	d__Bacteria;p__Proteobacteria;c__Gammaproteobacteria;o__Chromatiales;f__Chromatiaceae;g__Achromatium;s__Achromatium palustre	GCA_001044195.1_01277	MNLARDRDVINTAKTEGKSEARIEFAKALKAKQIALEIIQETTGLTQQEIENL		COG5464	28HHG,COG0210,-,-,COG0316,2CDU1,COG2104
GCA_001044195.1	d__Bacteria;p__Proteobacteria;c__Gammaproteobacteria;o__Chromatiales;f__Chromatiaceae;g__Achromatium;s__Achromatium palustre	GCA_001044195.1_01405	MLSERLNKIWPNHWMQQGIQQGLEQGIKKGIKKGIQQCERRAERRLLHNMLQHRFGSQLPPWVDKRLQQASIIAQLESWSLAILNAQTLQDVFDEYYN		COG0828,COG1610,COG2109,COG3103,COG0078,COG4992,COG2062,-,COG1314,COG0149,COG2425,-,COG0840	-,COG0642,COG0741,COG0016,-,-,-,COG0106,-,2CHAX
GCA_001044195.1	d__Bacteria;p__Proteobacteria;c__Gammaproteobacteria;o__Chromatiales;f__Chromatiaceae;g__Achromatium;s__Achromatium palustre	GCA_001044195.1_01493	MPAKAICSKKYINPYTDFGFKKLFGEEGSKDLLIDFLNQLLPPKHQIEYVTFKNTEHLAETNVERKAFFDIYCESTTGENFIVEMQKAKAEFFRDRAIFYASFPIRDLAKKGDWNFELLPVYFIAILDFEYDKEFRTQKFMRDIYLKDQDAEVFYDKLSFKFLQMPLFNKQEDELKTHFDKWMYFLKNLENFEHIPAILNETIFNKGFEIARIAKFNPEQSEQYQKSLLQYLEVKNVTDTAFQEGKLEGKLEGKIEAARILKAEQVSIDLIIKTTGLTKQEIEIL	PF12784	COG4618,COG1538,-,COG2161,COG4115,-,28HGQ,COG3645,COG1262	COG0113,COG0665,COG0693,COG3040,-,COG3646,COG0289,COG0326,COG1262
GCA_001044195.1	d__Bacteria;p__Proteobacteria;c__Gammaproteobacteria;o__Chromatiales;f__Chromatiaceae;g__Achromatium;s__Achromatium palustre	GCA_001044195.1_01796	MHLQKGKSYSTLKPTYAIWILANNLKDFEPNTNDYIHNYQVQDSDGNLLVNHCGIWVVD		292HT,COG0542,-	2AS0D,COG2143,COG4972,COG3166,COG3167,COG3168,COG4796,28HHG,COG0187
GCA_001044195.1	d__Bacteria;p__Proteobacteria;c__Gammaproteobacteria;o__Chromatiales;f__Chromatiaceae;g__Achromatium;s__Achromatium palustre	GCA_001044195.1_01986	MIEVAPLSYGVIFKKAFSDIEIFKAFVKAFLNIQLEIDKVEMEKAYAEPIGNIASRYDLFAEDSKNRIIVDIQHVRYTDHYHRFLHYHCAAILEQAANYNEYIPNLTVYTLVVLTSGDQHKRDISVIDFDPKDLQGQPLAEVSHKVIYICPKYLNANTPVPYREWMQAINDSLDGEIEEANYTQAEILKIFNLIQLDTVSAQERAAMIDEKREQAYGDDKYQKGVAEGEARGEAKGEVKGKIQVAKALKAEQVPINIIVKTTGLTKQEIEVL		2C5NE,COG0717,COG0192,2CDU1,COG2304	-,COG0791,2ERWY,COG2199,-,COG5000,COG2204,COG0745,COG1366,COG1561
GCA_001044195.1	d__Bacteria;p__Proteobacteria;c__Gammaproteobacteria;o__Chromatiales;f__Chromatiaceae;g__Achromatium;s__Achromatium palustre	GCA_001044195.1_02264	MLKTLIIGKFKKLPQWAEQKIDKANSTQLENWAKNIFAAKTLKQMLSD		COG5464	COG5464
GCA_001044195.1	d__Bacteria;p__Proteobacteria;c__Gammaproteobacteria;o__Chromatiales;f__Chromatiaceae;g__Achromatium;s__Achromatium palustre	GCA_001044195.1_02357	MKTDHAIYQLLSTGREAFRILTNDMPLAENYKFSSQTFKEIERRIDAIFEPESPDETTYIIEFQAQKKIEAWYNLLTKIGLYGEQHPQLQVHGILIFPHHKNEDEDSHWLADTASKLWTAIYLEEFIPNMLIEEPENPFVSVFAPLMLKDESILIKQAPQL	PF11103	COG0768,COG0772,-,-,COG1028,COG2270	COG5464,COG4639,-,COG0546,COG4339,COG1835,2CDU1,COG1835,-,COG0529,COG1218,COG0454
GCA_001044195.1	d__Bacteria;p__Proteobacteria;c__Gammaproteobacteria;o__Chromatiales;f__Chromatiaceae;g__Achromatium;s__Achromatium palustre	GCA_001044195.1_02358	MFQATFSLEETKAYQSIFAKGEAKGEARGEARGKLEGENLLFKHLITKRFGKLPKWAQNKIDAADTEQI		COG0768,COG0772,-,-,COG1028,COG2270,COG5464	COG4639,-,COG0546,COG4339,COG1835,2CDU1,COG1835,-,COG0529,COG1218,COG0454
GCA_001044195.1	d__Bacteria;p__Proteobacteria;c__Gammaproteobacteria;o__Chromatiales;f__Chromatiaceae;g__Achromatium;s__Achromatium palustre	GCA_001044195.1_02508	MVTDLMRGYVKETWVNDIDFSTLERVADSFVSKDFREREDDIIWRVRWGNRWLYLYILLEFQSTIDRFMAVRLLGYIGLLYQDLVETARPARGERLPPVLPIVLYNGEERWWARTDLADLTETDLPETLAYYQPQLRYLLIDEGSFVDNPLPSTCNLAAALFGLEHSRTGEDFIKVLKSLVEWLQDPAQSHIQRSFLTWRHRVGPKKIDTTDITEIHDLQEMYTMLAERFNKIWPEQWMQKGIQQGELLAERRLLRNMLQHRFGPQLPNWVDKSLEKASIAQLEKWGLAILNAQTLQDIFDDHCDE	PF04754	COG5464	-,-,-,-
GCA_001044195.1	d__Bacteria;p__Proteobacteria;c__Gammaproteobacteria;o__Chromatiales;f__Chromatiaceae;g__Achromatium;s__Achromatium palustre	GCA_001044195.1_02620	MSRILDISSKLSRLYFLLIVDVYVVYHITNLWATTPKWAEQKIDKANSKQLENWAENIFDAKILKQLLSD		COG5464	COG1004,COG0196,COG3267,COG0337,COG0703,2CDU1,2BE3G
GCA_001044195.1	d__Bacteria;p__Proteobacteria;c__Gammaproteobacteria;o__Chromatiales;f__Chromatiaceae;g__Achromatium;s__Achromatium palustre	GCA_001044195.1_02765	MAHLKAMDTAKDQQSRYQWKLKLVRHLYEQGQNRQDILELFRFIDWVMHLPQEQDEKFWQELNSFEERQHMQYVTSVERIGIKKGMQKGRLEEGRSMLKKLLNKRFINQPQWVDERLSQATQDELEHWIENILDATTLEKVFQLKT	PF14261	-,-,COG3391,COG2929,COG3514,2C9PJ,-,2CDU1,COG0677,COG0451,COG0639,-,COG0399	COG1236,COG4636,COG0171,COG0272,COG0446,-,COG1266,-,COG0441
GCA_001044195.1	d__Bacteria;p__Proteobacteria;c__Gammaproteobacteria;o__Chromatiales;f__Chromatiaceae;g__Achromatium;s__Achromatium palustre	GCA_001044195.1_02804	MLKVASLHYGVIFKKAFSKPHIFAGFVKDLTGIQLEIDTVETEKAFDPSIGKVDSRFDLFAEDKKNRIIVDIQYKRYPDHYHPFLHYHCAALLEFVGSFMEYRPNVRVLTIVVLTSGDHHKKDVSLIDFDPKDLHGNKLGEIPHQVLYLCPNYANDKTPEPYKEWLYAMRDTLNEEVDETQYSNPTIQKVLHTIERDSISPQERARMFDEYGDEQIKQDKFAKGKAEGIQQTALAMLHEGMDVALIQKITGLSPEILKQLKDP		COG2885,COG4249	2EA6P,COG3668,COG4118,COG3744,COG4456,COG1487,COG1487,-,2EKDQ,-,29G0Z,2DNUX,COG3744,-,COG2319,2DTYB,COG1487,-,2DPHH,COG3577
GCA_001044195.1	d__Bacteria;p__Proteobacteria;c__Gammaproteobacteria;o__Chromatiales;f__Chromatiaceae;g__Achromatium;s__Achromatium palustre	GCA_001044195.1_03091	MRKFRKLPKWVEQRIDKADSTQLEAWAEKIFDVKTLKQLFEDTK		COG5464	COG4582,COG2204,COG5551,COG1487,-,COG0352,COG0351,COG2304,2C5NE
GCA_001044195.1	d__Bacteria;p__Proteobacteria;c__Gammaproteobacteria;o__Chromatiales;f__Chromatiaceae;g__Achromatium;s__Achromatium palustre	GCA_001044195.1_03230	MVTDLMRGYVKETWVNDIDFSTLERVADSFVSKDFREREDDIIWRVRWGNRWLYLYILLEFQSTIDRFMAVRIMTYVGLLYQNIIRQGDTLNEHQLPPILPIVLYNGKKSWTAAQDIAEQIPKIPRFLKQFRPHLKYLLIEERVYSAAELSPLKNLVAALFRLEHLTRPEEALEVLGALKTWVNAPDQKELLRSIAIWLRAALIKDKQHPIILPEIDDLQELHSMLSEQMGEWAQQYHHQGWQEGMLKGKLEGKLEGKLEGEMLVIQRQLERKFRPLKTAERSRLATADAETLLNWGDRILIAKKIEDVWNDPT	PF04754	COG0509,COG0404,COG0448,28J1E	COG0217,COG0752,COG0751,COG1724,COG1598,COG0729,2BZKQ,COG1012
GCA_001044195.1	d__Bacteria;p__Proteobacteria;c__Gammaproteobacteria;o__Chromatiales;f__Chromatiaceae;g__Achromatium;s__Achromatium palustre	GCA_001044195.1_03269	MAVRLLGYIGLLYKDLIDTTRPKPQERLPPVLPIVLYNGEQRWWARTDLADLTETDLPKTLAYYQPQLRYLLIDESRFADHPLPSTCNLAAALFGLEHSRTAEDFIHVLKSLVEWLQDPAQSHIQRSFLTWMHRVGPKKIDTTDITEIHDLQEMYTMLAERINKIWPEQWRQQGIQQGERQAERRLLRNMLQHRFGPQLPAWVDQHLQKASIAQLEKWGLAFVTAQTLQDIFDDHCNE	PF04754	COG1487,COG3311,-,COG0457,COG0168,-,COG0644,-,COG5464	COG0179,COG2831,COG0457,COG3210
GCA_001044195.1	d__Bacteria;p__Proteobacteria;c__Gammaproteobacteria;o__Chromatiales;f__Chromatiaceae;g__Achromatium;s__Achromatium palustre	GCA_001044195.1_03270	MVTDLMRGYVKETWVQDIDFSTLERVADSFISKDFREREDDIIWRVRWGSRWLYLYILLEFQSTIDQ	PF04754	COG1487,COG3311,-,COG0457,COG0168,-,COG0644,-	COG5464,COG0179,COG2831,COG0457,COG3210
GCA_001044195.1	d__Bacteria;p__Proteobacteria;c__Gammaproteobacteria;o__Chromatiales;f__Chromatiaceae;g__Achromatium;s__Achromatium palustre	GCA_001044195.1_03296	MNLARDRDVINTAKTEGKLQGLVEGEAKGKLQGLAEGEAKAKIEFAKILKSKQVALEIIQETTGLTQQEIENL		COG5464	-,COG1672,-,-,COG1413,COG0496,COG0361,COG0180,2DBFE,-,-
GCA_001045525.1	d__Bacteria;p__Fibrobacterota;c__Chitinivibrionia;o__Chitinivibrionales;f__Chitinispirillaceae;g__Chitinispirillum;s__Chitinispirillum alkaliphilum	GCA_001045525.1_02386	MDAKDNPLSTPHDTLFRETFSRIETVRSFVANYVPKKISSQLNLQTLAIQKDSFIDKELSEHFSDILYSVKLRGKPAFLYLLFEHKSYIDPWTGFQLLRNMVKIWEQYRKQHKRTDTDLPGSTAVESRNFNHPSFRKCRKYTGLYPRIQDRGI	PF04754	COG5464	-,2EC8J,-,COG1396,2E3EN,2DP4H,2EC8J,COG3410,COG0551,-,-,-
GCA_001045525.1	d__Bacteria;p__Fibrobacterota;c__Chitinivibrionia;o__Chitinivibrionales;f__Chitinispirillaceae;g__Chitinispirillum;s__Chitinispirillum alkaliphilum	GCA_001045525.1_03609	MPPEKLAHADDLFFKESLDRKIIALGLMRQFLPEMIRPELLYSSLKIIKNDGVDTELFAHFADILYEVSLPQKETPLFVLFEHKSYPDRMVHFQNLRYIVKIWEEYRGQNEGSDIKFPVVVPLVIYHGRRRWKGGNSMSLLCEIFKGTRDFIPDYNDIVVNLGEIGDEQISGDIQTRAFLLALKYSKTGGILQKLALIIDLFKNADEVQLEYLSVVLLYLGHVIGKAKRKEFLEAVRAHAPEGEVYMKTIADALSEQAWKKGLKEGKKIEMEEGMEKGMQAGQEKGMEKVALNLISMGMDNETVNQATGLSISNVEQLRRSLEK	PF04754	COG5464	-,-,-,COG1361,-
GCA_001045525.1	d__Bacteria;p__Fibrobacterota;c__Chitinivibrionia;o__Chitinivibrionales;f__Chitinispirillaceae;g__Chitinispirillum;s__Chitinispirillum alkaliphilum	GCA_001045525.1_03610	MSLLCEIFKGTRDFIPDYNDIVVNLGEIGDEQISGDIQTRAFLLALKYSKTGGILQKLALIIDLFKNADEVQLEYLSVVLLYLGHVIGKAKRKEFLEAVRAHAPEGEVYMKTIADALSEQAWKKGLKEGKKIGMEEGMEKGMEKGMEKGVEKGMQAGQEKGM		COG5464	COG5464,-,-,-,COG1361,-
GCA_001045525.1	d__Bacteria;p__Fibrobacterota;c__Chitinivibrionia;o__Chitinivibrionales;f__Chitinispirillaceae;g__Chitinispirillum;s__Chitinispirillum alkaliphilum	GCA_001045525.1_03627	MDAKDNPLSTPHDTLFRETFSRIETVRSFVANYVPKKISSQLNLQTLAIQKDSFIDKELSEHFSDILYSVKLRGKPAFLYLLFEHKSYIDPWTGFQLLRNMVKIWEQYRKQHKRTKKLPLIVPILIYQGAQQWKAETSITHLFENVENTRDYIPEFKTEVYDISHIPDEQIRGEILLRVNFLIQKYSRTPQLWDKLHEILHLLLEFKDKKTKLEYFEILYRYLSTVTDAKNAEQLNQEFIESAQTGGFTMPTIAEKWYQDGKTEGKIEAAQKMIELGMSDEQIEKITALGMEKIRELRGEDKSR	PF04754	-,COG0513,-,2BWX9	COG5464
GCA_001045525.1	d__Bacteria;p__Fibrobacterota;c__Chitinivibrionia;o__Chitinivibrionales;f__Chitinispirillaceae;g__Chitinispirillum;s__Chitinispirillum alkaliphilum	GCA_001045525.1_03628	MPTIAEKWYQDGKTEGKIEAAQKMIELGMSDEQIEKITALGIEKIRELRGKDKSC		-,COG0513,-,2BWX9,COG5464	COG5464
GCA_001045525.1	d__Bacteria;p__Fibrobacterota;c__Chitinivibrionia;o__Chitinivibrionales;f__Chitinispirillaceae;g__Chitinispirillum;s__Chitinispirillum alkaliphilum	GCA_001045525.1_03692	MPPEKLAHADDLFFKESLDRKIIALGLMRQFLPEMIRPELLYSSLKIIKNDWVDTELFAHFADILYEVSLPQKETPLFVLFEHKSYPDRMVHFQNLRYIVKIWEEYRGQNEGSDIKFPVVVPLVIYHGRRRWKGGNSMSLLCEIFKGTRDFIPDYNDIVVNLGEIGDEQISGDIQTRAFLLALKYSKTGGILQKLALIIDLFKNADEVQLEYLSVVLLYLGHVIGKAKRKEFLEAVRAHAPEGEVYMKTIADALSEQAWKKGLKEGKKIGMEKGMQAGEEKGMEKVALNLISMGMDNETVNQATGLSISNIEQLRRSLEK	PF04754	COG5464	-
GCA_001276605.1	d__Bacteria;p__Proteobacteria;c__Gammaproteobacteria;o__Chromatiales;f__Chromatiaceae;g__WMS2;s__WMS2 sp001276605	GCA_001276605.1_00173	LKQILEFWLLGRFKHLTIADIAAMFPALTLLEKTHGYKDIFEGGRGVGIAEGRAELLKCQITRRFGGLLSIAM		-,-,COG4548,COG3115,COG0169,COG0515,2A6X5,COG0436,COG0568,COG1388,COG1238	COG2908,COG0652,COG0652,COG0543,COG2010,COG0745,-,-,COG4783,COG0053,COG0425,COG0482
GCA_001276605.1	d__Bacteria;p__Proteobacteria;c__Gammaproteobacteria;o__Chromatiales;f__Chromatiaceae;g__WMS2;s__WMS2 sp001276605	GCA_001276605.1_00201	LTTALDRWVIFLTRARELYKRKLPATLSADVSINRALAVMQRFFDDEERLMYEQRLQLIRDESSRLESAKEQGIVEGLAKGREAGLAEGEAKGREAGLAEGEVKGQLAVISRLLTKKFGKLSKSALEKLDAATAEQLEAWTEAIFEAESVDQLLQ	PF14261	COG5464	COG5342,COG2304,2BP06,COG1305,-,-,COG0316
GCA_001276605.1	d__Bacteria;p__Proteobacteria;c__Gammaproteobacteria;o__Chromatiales;f__Chromatiaceae;g__WMS2;s__WMS2 sp001276605	GCA_001276605.1_00610	LIALLNAILELKAPITAVVLKNPYSLAAYRTGKMAVLDIKACDASGRWFYVEMQINEDRSFDKRAIYYWAKIITEQLSEGAMYRTLQKTYCISILDFDLIPNRTEFHNCYTILNRATGQDDGIHDLVELHYLELGKFNKDYADLTTALDRWVTFFTRAQQLDRHLLPQTLAIDPNISKALEVAERLFNPDERATYEVRLQEMLNNKNAIAAARAEGLTEGRAEGQAALQAALQAVARNLLKILPPEEVAKQTGLSLVEVMALSTRD	PF12784	COG5464	COG0515,COG0515,2DWAQ
GCA_001276605.1	d__Bacteria;p__Proteobacteria;c__Gammaproteobacteria;o__Chromatiales;f__Chromatiaceae;g__WMS2;s__WMS2 sp001276605	GCA_001276605.1_00642	MDESRYERPLFRDIISQIHHASISPELLAEIKNDAVWEIAKHDFITQSFAAGAKQGEMQGKRASLCKILQHRFGVLSEDVQARIDAADGATLDAWLERALVVDQVVQLWNITI		COG5464	COG0457
GCA_001276605.1	d__Bacteria;p__Proteobacteria;c__Gammaproteobacteria;o__Chromatiales;f__Chromatiaceae;g__WMS2;s__WMS2 sp001276605	GCA_001276605.1_00653	MAKRKLISFDWALKRLLRDKANFEVLEGFLSELLCDSITILEVLESESNQEHIINKYNKVDLKALNQRYEIIIIEVQYNNELDFLQRILYGASKVIVEHLNEGGPYAEITKVISVNILYFNLGIGNDYVYRGYTTFIGTHDQEQLDLTPAQQKMFKCQHVYNLFPEYYIIQINKFPDITHDPLDEWIYLFKHEEIKEGFQARGLAKAKEVLDILKLSTTERQLYSLHQEQLHYEASMNLSSYATGKEDGVKQGHKIGLIEGREIGKTEGQAALLKRLLTKKFGPLSPASICKLDTANLEQLETWSEAILDCDSIEQLLR	PF12784,PF14261	-	-
GCA_001276605.1	d__Bacteria;p__Proteobacteria;c__Gammaproteobacteria;o__Chromatiales;f__Chromatiaceae;g__WMS2;s__WMS2 sp001276605	GCA_001276605.1_00696	LAPKCWQTINNPQLDPHIRNNLGAILQFWFMERFKTNTAQEIANMLHVLTPLEETRAYKELVAKGEARGEAKGQLALLKRQITRRFGKLSTSTLEKLDAATLDQLEAWADRIFDAKSVEDLLNG	PF14261	COG5464	-,COG1702
GCA_001276605.1	d__Bacteria;p__Proteobacteria;c__Gammaproteobacteria;o__Chromatiales;f__Chromatiaceae;g__WMS2;s__WMS2 sp001276605	GCA_001276605.1_00839	MFAPSDGIGPVYVVEFQAQPNPSIRYNLMSKISLYGEQHPGVDVRGVLVFPETKVDKQNFQWQPETGQIAVVYLEDKFSSERISESADPFILTLAPLLIEDSTILKQLAPKCWQTINNPQLDPQIRNNLGAILQFWFMERFKTNTAQEIANMLHVLTPLEETQAYKELVDKGRQFGLIEGQLELLKRQITRRFGKLSTSTLEKLDAATPDQLEAWADGIFDANSVEELLR	PF11103,PF14261	COG5464	-,-
GCA_001276605.1	d__Bacteria;p__Proteobacteria;c__Gammaproteobacteria;o__Chromatiales;f__Chromatiaceae;g__WMS2;s__WMS2 sp001276605	GCA_001276605.1_00848	MKTDLPIYQFLATDPKAFTTLTGIELSDKYQFSAPTLKSGERRIDAMFAPSDGIGPVYVVEFQAQPNPSIRYNLMSKISLYGEQHPGVDVRGVLVFPETKVDKQNFQWQPETGQIAVVYLEDKFSSERIAESADPFILTLAPLLIEDNTILRQLAPKCWQTVNNPQLDPQIRNNLGAILQFWFMERFKTNTAQEIANMLHVLTSLEETRAYKELVAKGEVRGEARGRQFGLIEGEVRGEARGRQFGLIEGEAKGEARGEVRGQLALLKSLLTRRFGKLSTSTLEKLDAATPDQLRAWADGIFDAKSVEELLNS	PF11103	COG1988,-,COG3954	COG5464
GCA_001276605.1	d__Bacteria;p__Proteobacteria;c__Gammaproteobacteria;o__Chromatiales;f__Chromatiaceae;g__WMS2;s__WMS2 sp001276605	GCA_001276605.1_00872	MSRYLNPYTDFGFKKLFGEEANKDLLQDFLNQLLPPHHQIAQLEFRTIEQLPDIAIERRAFFDIHCLSATGERFVVEMQRTKMEFFKDRALYYVTFPIREQAKKGDWLFRLDPIYFVAILACEYDEAPIRKFRRDVALRDQDGDLFSDKLHFRFLQMSFFTKQAHELATRFDKWMYFLKHLTDFDDIPAILNEPIFCRAFRTAELANLSREQFTAYEKNLLEYQELVSVVDTARKEGLEEGRAEGLAEGKKKAQAQLILVMYQNGMDVAQIATFTGLTVETVRTIVQG	PF12784	COG4105	COG1262
GCA_001276605.1	d__Bacteria;p__Proteobacteria;c__Gammaproteobacteria;o__Chromatiales;f__Chromatiaceae;g__WMS2;s__WMS2 sp001276605	GCA_001276605.1_00916	MLKVASLHYGVIFKKAFSKPHIFAGFVKDLTGIQLEIDTVETEKAFDPPIGKVNSQFDLFAEDKKNRIIVDIQYKRYPDHYHRFLHYHCAALLELAGSYKEYRSNIRVLTIVVLTAGDQHKRDVALIDFDPKDLQGNKLGEIPHQVIYLCPGYVSDKTPEQYREWLYAICDTLNEEVDETQYTNPTIQEVLHTIQRDLVSPQERARMFDEYGDEQIKHNKFAEGKAEGIQQTALAMLRKGMDINLIQEVTGLSLEVLQQLQDV		COG0730,COG1495,COG1209,COG1898,COG1091,COG1515,2BYFV,2BYFV,-,COG1403,-,COG0488	COG5464
GCA_001276605.1	d__Bacteria;p__Proteobacteria;c__Gammaproteobacteria;o__Chromatiales;f__Chromatiaceae;g__WMS2;s__WMS2 sp001276605	GCA_001276605.1_00933	MPPIVKRPGDYQLATKLKRNSYIRPFPFFTNSIILYTIDLLYTKVIDGKLKRLLIKKFGPLSPATICKLDTATLNQLETWSEAILDCDSIEQLLR	PF14261	-,COG3385	COG0515,-
GCA_001276605.1	d__Bacteria;p__Proteobacteria;c__Gammaproteobacteria;o__Chromatiales;f__Chromatiaceae;g__WMS2;s__WMS2 sp001276605	GCA_001276605.1_00959	MYPPINPRVDFAFKKIFGSAENKDLLIALLNAILELRAPITAVTLKNPYSLAAYRTGKMSILDINACDASGRWFYVEMQINEDRSFDKRAIYYWAKTVTEQLSEGAMYRTLQKTYCISILDFDLIPNRTEFHNCYKILNRATGQDGDIHDLVELHYLELGKFNKDYADLTTALDRWVTFFTGAQQLDRQLSPQTLAIDPNISKALAVTERLFNPDERATYEVRLQEMLNNKNAIATARAEGLTEGLDKGRTEGEQSALRKVARNLLKLLPPEEVAKQTGLTLAEVMVLSPRD	PF12784	-,COG0515	COG0515
GCA_001276605.1	d__Bacteria;p__Proteobacteria;c__Gammaproteobacteria;o__Chromatiales;f__Chromatiaceae;g__WMS2;s__WMS2 sp001276605	GCA_001276605.1_01137	MQTDIGIYQYLAMGTRALQVITGGIIVQGQYRFASVTLKNLERRIDALFEPDGHAGPVYVVEFQAQQKRAAWYNLMVKVGLYGENHPDQEVLGIMIVPRASPKRSKGSKQIAQSFEQLTKIYLGDFLPTLLRENSNDPFVAVLAPLVLEDQELQQVAPQLWHNIDNSDIAVEIQDNLKQILEFWLLERFKHLTIEDIAAMFPTLTPLEKTRGYKDIFARGRSAGIAEGRAEGRAELLKRQITRRFGALPEWAKERIDASDSEQLELWAEQIFDAQSVEELLR	PF11103,PF14261	COG5464	COG5464
GCA_001276605.1	d__Bacteria;p__Proteobacteria;c__Gammaproteobacteria;o__Chromatiales;f__Chromatiaceae;g__WMS2;s__WMS2 sp001276605	GCA_001276605.1_01198	MTATHDLAYKKLFSHPEMVIDLINGYVKEEWVKQLDFSTLERVNETFVTDDFREREDDMIWRVRFGERWLYLYLLIEFQSTVDKFMAVRLMTYIGLLWQSLICSKNLDKSNSKALLSPVLPIVLYNGSKRWWAPTVLSELLEPELPAELAKFQPQLSYLLLDEGRYAKHPLPEVRNLVAAIFKLENSRSEEDVTQVLKLLLKWLDDPSEDALRRAFVTWLNSNLLQRILPNTRLSANVELQEVHDMLAEWLDQLAYETEQRGRQEGMHEGIIKGRQEGATIAKRQTLQKILHQRFHLKQLPDWVEVRLANAGIEDLERWIDRLFQVQTLEEIFKDLSD	PF04754	-,COG3864,COG0106,2EFZ4,COG3385,COG3404,COG2244,-,-	COG0714
GCA_001276605.1	d__Bacteria;p__Proteobacteria;c__Gammaproteobacteria;o__Chromatiales;f__Chromatiaceae;g__WMS2;s__WMS2 sp001276605	GCA_001276605.1_01240	MAKRKLISFDWALKRLLRDKANFEVLEGFLSELLCDSITILEVLESESNQEHITNKYNKVDLKALNQRYEIIIIEVQYNNELDYLQRILYGASKVIVEHLNEGSPYAEITKVISVNILYFNLGTGNDYVYRGYTTFIGTHDQEQLDLTPAQQKMFKCQHIYNLFPEYYIIQINKFPDITHDPLDEWIYLFKHEEIKEGFQARGLTKAKEVLDILKLSAKERQLYSLHQEQLHYEASMNLSSYATGKEDGVKQGREIGLTEGREIGLTEGREIGKTEGQAALLKRQLTKKFGSLSQATICKLDTATLEQLETWSEAILDCDSIEQLLR	PF12784,PF14261	COG0515	COG5464
GCA_001276605.1	d__Bacteria;p__Proteobacteria;c__Gammaproteobacteria;o__Chromatiales;f__Chromatiaceae;g__WMS2;s__WMS2 sp001276605	GCA_001276605.1_01264	MKTDLPIYQFLATDPKAFTTLTGIELSDKYQFSVPTLKSGERRIDAMFAPSDGVGPVYVVEFQAQPNPSIRYNLMSKISLYGEQHPGVDVRGVLVFPETKVDKQNFQWQPETGQIAVVYLEENFPSQRIEESADPFILTLAPLLIEDNTILKQLAPKCWQIINNPQLDPQIRNNLGAILQFWFMERFKAHTAQEIANMLHVLTPLEETRAYKELVAKGEARGRQFGLIEGEARGEARGKIKGQLELLKRQLAKKFGKLSKAALKKLDAATPDQLEAWAEGILDTNSVEELLR	PF11103,PF14261	COG2931,-,COG2193,COG0263,COG0536,COG0211,COG0261,COG0215,2CBKC	COG2931,COG4295,2A6X5,-,COG1489,COG0424
[truncated: 46,133 more rows]
